# Supplementary material for: Association of the TGFβ gene family with microenvironmental features of gastric cancer and prediction of response to immunotherapy
Source: Front Oncol. 2022 Sep 2;12:920599. doi: 10.3389/fonc.2022.920599 (PMC9478444; doi:10.3389/fonc.2022.920599)
Supplement: Supplementary file 1 [file DataSheet_1.zip]

Archive with 53 entries (45 files):
- 1.GSE184336_GSVA (Differential Analysis of Different TGFB Subgroups)/
- 1.GSE184336_GSVA (Differential Analysis of Different TGFB Subgroups)/TGFB1.csv
- 1.GSE184336_GSVA (Differential Analysis of Different TGFB Subgroups)/TGFB2.csv
- 1.GSE184336_GSVA (Differential Analysis of Different TGFB Subgroups)/TGFB3.csv
- 2.HALLMARK_HYPOXIA (TCGA_STAD)/
- 2.HALLMARK_HYPOXIA (TCGA_STAD)/STAD_HALLMARK_HYPOXIA.csv
- 3.ESTIMATE/
- 3.ESTIMATE/GSE15459.csv
- 3.ESTIMATE/GSE184336.csv
- 3.ESTIMATE/GSE26253.csv
- 3.ESTIMATE/GSE29272.csv
- 3.ESTIMATE/GSE34942.csv
- 3.ESTIMATE/GSE62554.csv
- 3.ESTIMATE/GSE63089.csv
- 3.ESTIMATE/GSE84437.csv
- 3.ESTIMATE/STAD.csv
- 4.Immune cell infiltration (ssGSEA)/
- 4.Immune cell infiltration (ssGSEA)/GSE15459.csv
- 4.Immune cell infiltration (ssGSEA)/GSE184336.csv
- 4.Immune cell infiltration (ssGSEA)/GSE26253.csv
- 4.Immune cell infiltration (ssGSEA)/GSE29272.csv
- 4.Immune cell infiltration (ssGSEA)/GSE34942.csv
- 4.Immune cell infiltration (ssGSEA)/GSE62554.csv
- 4.Immune cell infiltration (ssGSEA)/GSE63089.csv
- 4.Immune cell infiltration (ssGSEA)/GSE84437.csv
- 4.Immune cell infiltration (ssGSEA)/TCGA_STAD.csv
- 5.EMT_score (ssGSEA)/
- 5.EMT_score (ssGSEA)/GSE15459.csv
- 5.EMT_score (ssGSEA)/GSE184336.csv
- 5.EMT_score (ssGSEA)/GSE26253.csv
- 5.EMT_score (ssGSEA)/GSE29272.csv
- 5.EMT_score (ssGSEA)/GSE34942.csv
- 5.EMT_score (ssGSEA)/GSE62554.csv
- 5.EMT_score (ssGSEA)/GSE63089.csv
- 5.EMT_score (ssGSEA)/GSE84437.csv
- 5.EMT_score (ssGSEA)/STAD.csv
- 6.TMB_MATH (TCGA_STAD)/
- 6.TMB_MATH (TCGA_STAD)/MATH.csv
- 6.TMB_MATH (TCGA_STAD)/TMB.csv
- R code/
- R code/Copy number variation (CNV) analysis.txt
- R code/Drug sensitivity prediction (IC50).txt
- R code/GSVA analysis.txt
- R code/pearson correlation analysis.txt
- R code/ssGSEA algorithm.txt
- Western blot/
- Western blot/GAPDH_1.tif
- Western blot/GAPDH_2.tif
- Western blot/TGFB1_1.tif
- Western blot/TGFB1_2.tif
- Western blot/TGFB2_1.tif
- Western blot/TGFB2_2.tif
- Western blot/TGFB3.png
