# Supplementary material for: Association of the TGFβ gene family with microenvironmental features of gastric cancer and prediction of response to immunotherapy
Source: Front Oncol. 2022 Sep 2;12:920599. doi: 10.3389/fonc.2022.920599 (PMC9478444; doi:10.3389/fonc.2022.920599)
Supplement: Supplementary file 1 [file DataSheet_1.zip › 1.GSE184336_GSVA (Differential Analysis of Different TGFB Subgroups)/TGFB1.csv]

	logFC	AveExpr	t	P.Value	adj.P.Val	B
KEGG_GLYCOSAMINOGLYCAN_BIOSYNTHESIS_CHONDROITIN_SULFATE	0.420680401	-0.00201338	11.83090766	1.15E-25	2.14E-23	47.60757413
KEGG_PROPANOATE_METABOLISM	-0.430466095	-0.031410851	-11.15965702	1.68E-23	1.56E-21	42.70808193
KEGG_VALINE_LEUCINE_AND_ISOLEUCINE_DEGRADATION	-0.435177921	-0.039273992	-10.72114544	4.15E-22	2.58E-20	39.55354049
KEGG_PYRUVATE_METABOLISM	-0.310147881	-0.029185278	-9.921924283	1.29E-19	5.98E-18	33.91942969
KEGG_BUTANOATE_METABOLISM	-0.409027248	-0.018905903	-9.602149496	1.21E-18	4.52E-17	31.71365179
KEGG_ACUTE_MYELOID_LEUKEMIA	0.244279897	-0.008492149	9.562101862	1.61E-18	4.95E-17	31.43957145
KEGG_CHRONIC_MYELOID_LEUKEMIA	0.239431545	-0.010071005	9.540829826	1.86E-18	4.95E-17	31.29419111
KEGG_LIMONENE_AND_PINENE_DEGRADATION	-0.477441354	-0.024150902	-9.465919369	3.13E-18	7.29E-17	30.78335901
KEGG_RENAL_CELL_CARCINOMA	0.22860462	-0.011357344	9.09439234	4.03E-17	8.33E-16	28.276919
KEGG_NOTCH_SIGNALING_PATHWAY	0.223065405	-0.014529294	9.018053188	6.78E-17	1.26E-15	27.76773865
KEGG_LEUKOCYTE_TRANSENDOTHELIAL_MIGRATION	0.199088979	0.003871153	8.91845163	1.33E-16	2.25E-15	27.10651844
KEGG_PATHWAYS_IN_CANCER	0.157046438	-0.007702392	8.883104743	1.69E-16	2.62E-15	26.87272607
KEGG_PEROXISOME	-0.306751423	-0.030835217	-8.739812611	4.42E-16	6.32E-15	25.92969286
KEGG_CHEMOKINE_SIGNALING_PATHWAY	0.218830324	0.000534347	8.68562435	6.34E-16	8.43E-15	25.57508379
KEGG_TERPENOID_BACKBONE_BIOSYNTHESIS	-0.415310067	-0.019524117	-8.569123389	1.38E-15	1.71E-14	24.81653179
KEGG_FATTY_ACID_METABOLISM	-0.360345652	-0.020006763	-8.491120482	2.30E-15	2.68E-14	24.31162395
KEGG_JAK_STAT_SIGNALING_PATHWAY	0.210370387	0.008118788	8.225128489	1.31E-14	1.43E-13	22.60845282
KEGG_HISTIDINE_METABOLISM	-0.246587701	-0.003699208	-8.209506257	1.45E-14	1.50E-13	22.50933876
KEGG_ASCORBATE_AND_ALDARATE_METABOLISM	-0.387568241	0.033331366	-8.128844314	2.44E-14	2.39E-13	21.99924488
KEGG_NEUROTROPHIN_SIGNALING_PATHWAY	0.191986242	-0.006308213	8.065974033	3.66E-14	3.40E-13	21.60361258
KEGG_METABOLISM_OF_XENOBIOTICS_BY_CYTOCHROME_P450	-0.352769781	0.003561385	-7.923467636	9.09E-14	8.05E-13	20.71329273
KEGG_TOLL_LIKE_RECEPTOR_SIGNALING_PATHWAY	0.230414329	-0.001640062	7.884633518	1.16E-13	9.84E-13	20.47225128
KEGG_GLYCOLYSIS_GLUCONEOGENESIS	-0.256808982	-0.019641043	-7.857916992	1.38E-13	1.11E-12	20.306821
KEGG_T_CELL_RECEPTOR_SIGNALING_PATHWAY	0.239139947	-0.004854335	7.838720245	1.56E-13	1.21E-12	20.188155
KEGG_ALZHEIMERS_DISEASE	-0.238672593	-0.01312601	-7.825380622	1.69E-13	1.26E-12	20.10579477
KEGG_PANCREATIC_CANCER	0.184121965	-0.010486451	7.683652886	4.12E-13	2.95E-12	19.23585227
KEGG_CELL_ADHESION_MOLECULES_CAMS	0.218230514	0.010736824	7.659033616	4.81E-13	3.31E-12	19.08569762
KEGG_PARKINSONS_DISEASE	-0.320468753	-0.014685818	-7.639616173	5.42E-13	3.60E-12	18.96747246
KEGG_GLIOMA	0.169998866	-0.00208139	7.599116713	6.98E-13	4.47E-12	18.72146697
KEGG_B_CELL_RECEPTOR_SIGNALING_PATHWAY	0.242323745	-0.000823557	7.533487645	1.05E-12	6.31E-12	18.32449453
KEGG_OXIDATIVE_PHOSPHORYLATION	-0.32632543	-0.01395454	-7.532707227	1.05E-12	6.31E-12	18.31978656
KEGG_GLYCOSPHINGOLIPID_BIOSYNTHESIS_GANGLIO_SERIES	0.248343927	0.008133367	7.525508551	1.10E-12	6.39E-12	18.27637365
KEGG_ARGININE_AND_PROLINE_METABOLISM	-0.222273429	-0.018477463	-7.512646671	1.19E-12	6.71E-12	18.19887071
KEGG_REGULATION_OF_ACTIN_CYTOSKELETON	0.141445306	-0.002005461	7.496972361	1.31E-12	7.18E-12	18.10453002
KEGG_DRUG_METABOLISM_CYTOCHROME_P450	-0.308037678	0.008417154	-7.354378831	3.14E-12	1.67E-11	17.25186474
KEGG_FOCAL_ADHESION	0.210775434	-0.004589475	7.335314639	3.53E-12	1.82E-11	17.13863697
KEGG_HUNTINGTONS_DISEASE	-0.226626929	-0.01453101	-7.269506041	5.26E-12	2.64E-11	16.74919619
KEGG_LEISHMANIA_INFECTION	0.281088738	-0.005777675	7.182074226	8.90E-12	4.36E-11	16.23522576
KEGG_BETA_ALANINE_METABOLISM	-0.253059172	-0.007500369	-7.175568306	9.26E-12	4.42E-11	16.19713859
KEGG_RETINOL_METABOLISM	-0.300458032	0.016030456	-7.154428221	1.05E-11	4.89E-11	16.07353181
KEGG_LINOLEIC_ACID_METABOLISM	-0.291451051	0.007710101	-7.116359822	1.32E-11	5.99E-11	15.85153397
KEGG_SMALL_CELL_LUNG_CANCER	0.165287898	-0.013544087	7.108801488	1.38E-11	6.11E-11	15.80754768
KEGG_CITRATE_CYCLE_TCA_CYCLE	-0.346324492	-0.046909106	-6.941036922	3.73E-11	1.61E-10	14.83904915
KEGG_PROSTATE_CANCER	0.143317844	-0.006569904	6.925079299	4.10E-11	1.73E-10	14.74771467
KEGG_PENTOSE_AND_GLUCURONATE_INTERCONVERSIONS	-0.340821113	0.023432485	-6.914171652	4.37E-11	1.80E-10	14.68536373
KEGG_MAPK_SIGNALING_PATHWAY	0.155522449	-0.002748649	6.885868035	5.15E-11	2.08E-10	14.5238757
KEGG_ECM_RECEPTOR_INTERACTION	0.22920982	-0.002019215	6.851281355	6.31E-11	2.50E-10	14.32713519
KEGG_TRYPTOPHAN_METABOLISM	-0.220107477	0.001992681	-6.768209948	1.02E-10	3.96E-10	13.85729782
KEGG_FC_EPSILON_RI_SIGNALING_PATHWAY	0.14846949	0.001813352	6.714336442	1.39E-10	5.29E-10	13.55465697
KEGG_MELANOMA	0.142038051	0.007974105	6.690123856	1.60E-10	5.96E-10	13.41917217
KEGG_PORPHYRIN_AND_CHLOROPHYLL_METABOLISM	-0.248423031	0.017443311	-6.581362345	2.98E-10	1.09E-09	12.81469694
KEGG_MTOR_SIGNALING_PATHWAY	0.162169941	-0.0085074	6.557540368	3.42E-10	1.22E-09	12.68320545
KEGG_BASAL_CELL_CARCINOMA	0.174176071	0.006944795	6.538041231	3.81E-10	1.34E-09	12.57581943
KEGG_GLYCINE_SERINE_AND_THREONINE_METABOLISM	-0.248606375	-0.01641646	-6.532081073	3.95E-10	1.36E-09	12.54303957
KEGG_PROGESTERONE_MEDIATED_OOCYTE_MATURATION	0.13038235	-0.015846455	6.485379112	5.13E-10	1.74E-09	12.28690314
KEGG_STEROID_HORMONE_BIOSYNTHESIS	-0.254723911	0.026221121	-6.382804466	9.12E-10	3.03E-09	11.72883191
KEGG_FC_GAMMA_R_MEDIATED_PHAGOCYTOSIS	0.154588078	-0.002408239	6.319215644	1.30E-09	4.24E-09	11.38600814
KEGG_HEMATOPOIETIC_CELL_LINEAGE	0.220339267	0.013903448	6.26355275	1.76E-09	5.62E-09	11.08791098
KEGG_COLORECTAL_CANCER	0.144893929	-0.004724649	6.261551758	1.78E-09	5.62E-09	11.07722978
KEGG_MATURITY_ONSET_DIABETES_OF_THE_YOUNG	-0.325875112	5.39E-05	-6.078840682	4.83E-09	1.50E-08	10.112268
KEGG_TGF_BETA_SIGNALING_PATHWAY	0.170783515	-0.010800217	6.054987708	5.49E-09	1.67E-08	9.987818075
KEGG_VEGF_SIGNALING_PATHWAY	0.119085971	-0.004584263	6.017558106	6.71E-09	2.01E-08	9.793253095
KEGG_NON_SMALL_CELL_LUNG_CANCER	0.141142667	-0.008289887	5.990346562	7.76E-09	2.29E-08	9.652357255
KEGG_CYTOKINE_CYTOKINE_RECEPTOR_INTERACTION	0.177899485	0.008389223	5.92847736	1.08E-08	3.13E-08	9.333758179
KEGG_CARDIAC_MUSCLE_CONTRACTION	-0.172357506	0.00669908	-5.89253373	1.30E-08	3.73E-08	9.149785776
KEGG_RIG_I_LIKE_RECEPTOR_SIGNALING_PATHWAY	0.160224331	0.005450615	5.873973774	1.44E-08	4.05E-08	9.05511378
KEGG_ALANINE_ASPARTATE_AND_GLUTAMATE_METABOLISM	-0.206199188	-0.017604377	-5.844149316	1.68E-08	4.67E-08	8.903447846
KEGG_FRUCTOSE_AND_MANNOSE_METABOLISM	-0.227899425	-0.023642298	-5.806494895	2.05E-08	5.60E-08	8.712786269
KEGG_NITROGEN_METABOLISM	-0.215231113	0.001274536	-5.779629897	2.36E-08	6.35E-08	8.577319787
KEGG_STARCH_AND_SUCROSE_METABOLISM	-0.179794791	0.030921169	-5.733711868	2.99E-08	7.91E-08	8.34687052
KEGG_SELENOAMINO_ACID_METABOLISM	-0.188228231	-0.023426364	-5.731707031	3.02E-08	7.91E-08	8.336840325
KEGG_DORSO_VENTRAL_AXIS_FORMATION	0.163838511	0.003589214	5.550699553	7.63E-08	1.97E-07	7.442242118
KEGG_DRUG_METABOLISM_OTHER_ENZYMES	-0.206386303	0.01545184	-5.518111841	8.99E-08	2.29E-07	7.283513934
KEGG_SYSTEMIC_LUPUS_ERYTHEMATOSUS	0.223397526	0.002096	5.502996928	9.70E-08	2.44E-07	7.21013627
KEGG_GLUTATHIONE_METABOLISM	-0.209944532	-0.020881925	-5.477960383	1.10E-07	2.72E-07	7.088933896
KEGG_NATURAL_KILLER_CELL_MEDIATED_CYTOTOXICITY	0.180038488	0.001447683	5.475939875	1.11E-07	2.72E-07	7.079171185
KEGG_O_GLYCAN_BIOSYNTHESIS	-0.212628794	-0.01265113	-5.190492305	4.52E-07	1.08E-06	5.728260522
KEGG_GLYOXYLATE_AND_DICARBOXYLATE_METABOLISM	-0.247747427	-0.030502896	-5.19037885	4.52E-07	1.08E-06	5.727734909
KEGG_CYSTEINE_AND_METHIONINE_METABOLISM	-0.150376973	-0.021833962	-5.137518741	5.83E-07	1.37E-06	5.483838784
KEGG_TYROSINE_METABOLISM	-0.147780887	0.00298294	-5.100631148	6.95E-07	1.60E-06	5.314818778
KEGG_GLYCOSAMINOGLYCAN_DEGRADATION	0.188357284	0.010620722	5.10038966	6.96E-07	1.60E-06	5.313715478
KEGG_WNT_SIGNALING_PATHWAY	0.116597407	-0.004282158	5.053128521	8.71E-07	1.98E-06	5.098596502
KEGG_MELANOGENESIS	0.125425189	0.005518766	5.030776168	9.68E-07	2.17E-06	4.997415062
KEGG_NOD_LIKE_RECEPTOR_SIGNALING_PATHWAY	0.167014404	-0.013089587	5.028335701	9.79E-07	2.17E-06	4.986389749
KEGG_OLFACTORY_TRANSDUCTION	-0.163525706	0.078211327	-4.94534052	1.44E-06	3.14E-06	4.61401298
KEGG_GLYCOSPHINGOLIPID_BIOSYNTHESIS_LACTO_AND_NEOLACTO_SERIES	-0.182975423	-0.016006426	-4.943815248	1.45E-06	3.14E-06	4.607216419
KEGG_PROXIMAL_TUBULE_BICARBONATE_RECLAMATION	-0.16993121	-0.015662471	-4.917917926	1.64E-06	3.50E-06	4.492078418
KEGG_DILATED_CARDIOMYOPATHY	0.16542223	0.00579198	4.735702715	3.77E-06	7.96E-06	3.695943683
KEGG_PHENYLALANINE_METABOLISM	-0.156535871	-0.001376427	-4.700536898	4.41E-06	9.22E-06	3.545143916
KEGG_HEDGEHOG_SIGNALING_PATHWAY	0.115718761	0.015156779	4.677048684	4.90E-06	1.01E-05	3.444938591
KEGG_ALPHA_LINOLENIC_ACID_METABOLISM	-0.153874274	0.009779539	-4.62602734	6.15E-06	1.25E-05	3.22870702
KEGG_GAP_JUNCTION	0.127630318	-0.000205881	4.625291995	6.17E-06	1.25E-05	3.225604993
KEGG_AXON_GUIDANCE	0.104227664	-0.008809911	4.588269286	7.26E-06	1.45E-05	3.069957401
KEGG_ENDOMETRIAL_CANCER	0.120124374	-0.00549018	4.469127584	1.22E-05	2.41E-05	2.576185637
KEGG_STEROID_BIOSYNTHESIS	-0.241205253	-0.014877727	-4.44067857	1.38E-05	2.70E-05	2.459897895
KEGG_VIRAL_MYOCARDITIS	0.13332638	0.007155481	4.421866783	1.49E-05	2.89E-05	2.383347563
KEGG_ETHER_LIPID_METABOLISM	-0.138216637	0.001198729	-4.371629714	1.85E-05	3.55E-05	2.180267882
KEGG_APOPTOSIS	0.121903347	-0.003203766	4.365702772	1.90E-05	3.60E-05	2.156438444
KEGG_PENTOSE_PHOSPHATE_PATHWAY	-0.175734161	-0.017753261	-4.342158987	2.09E-05	3.94E-05	2.062051307
KEGG_LYSOSOME	0.141120516	-0.010972273	4.199202623	3.80E-05	7.06E-05	1.498304741
KEGG_VALINE_LEUCINE_AND_ISOLEUCINE_BIOSYNTHESIS	-0.194211934	-0.028882302	-4.195722836	3.85E-05	7.09E-05	1.484783986
KEGG_INTESTINAL_IMMUNE_NETWORK_FOR_IGA_PRODUCTION	0.194200372	0.004913407	4.104887854	5.58E-05	0.00010167	1.135263865
KEGG_GLYCOSAMINOGLYCAN_BIOSYNTHESIS_HEPARAN_SULFATE	0.105579261	-5.16E-05	4.017166846	7.92E-05	0.000143036	0.804018843
KEGG_GLYCOSYLPHOSPHATIDYLINOSITOL_GPI_ANCHOR_BIOSYNTHESIS	-0.14528294	-0.02286162	-3.921776727	0.000115261	0.000205981	0.450897972
KEGG_AMINO_SUGAR_AND_NUCLEOTIDE_SUGAR_METABOLISM	-0.130125897	-0.019868822	-3.919517002	0.00011628	0.000205981	0.442622833
KEGG_INSULIN_SIGNALING_PATHWAY	0.084434486	-0.009078836	3.81581503	0.000173408	0.000304282	0.067378923
KEGG_ASTHMA	0.176201995	0.015272078	3.796705585	0.000186491	0.00032418	-0.000800297
KEGG_PPAR_SIGNALING_PATHWAY	-0.126940374	-0.009996493	-3.736941738	0.000233693	0.000401252	-0.212071755
KEGG_LYSINE_DEGRADATION	-0.119576131	-0.022661546	-3.735293876	0.000235142	0.000401252	-0.217855027
KEGG_PROTEIN_EXPORT	-0.189875301	-0.021385925	-3.702284054	0.00026602	0.000449816	-0.333227705
KEGG_GLYCEROLIPID_METABOLISM	-0.096405828	-0.006238523	-3.683757864	0.000284987	0.000477545	-0.397579635
KEGG_ALLOGRAFT_REJECTION	0.200375367	-0.012047494	3.639029273	0.000336167	0.000558277	-0.551761449
KEGG_GLYCOSAMINOGLYCAN_BIOSYNTHESIS_KERATAN_SULFATE	0.130527887	-0.015002411	3.634410375	0.000341919	0.000559763	-0.567587297
KEGG_HYPERTROPHIC_CARDIOMYOPATHY_HCM	0.120197931	0.00560435	3.633486547	0.00034308	0.000559763	-0.570750479
KEGG_AMINOACYL_TRNA_BIOSYNTHESIS	-0.201279476	-0.026533288	-3.591597478	0.000399826	0.000646676	-0.713422896
KEGG_ARACHIDONIC_ACID_METABOLISM	-0.109502117	0.000865051	-3.455865781	0.000650306	0.001042731	-1.165507977
KEGG_BIOSYNTHESIS_OF_UNSATURATED_FATTY_ACIDS	-0.113306439	-0.028846686	-3.399523352	0.000792379	0.001259679	-1.348553534
KEGG_PRION_DISEASES	0.10108804	-0.005067269	3.384453222	0.000835025	0.001316225	-1.397051662
KEGG_COMPLEMENT_AND_COAGULATION_CASCADES	0.114055516	0.00297896	3.374758966	0.00086358	0.001349797	-1.428146098
KEGG_ERBB_SIGNALING_PATHWAY	0.073484231	-0.01381761	3.337188851	0.000983077	0.00152377	-1.547887598
KEGG_AUTOIMMUNE_THYROID_DISEASE	0.155204421	0.018469509	3.312774521	0.001068808	0.001642961	-1.625046326
KEGG_ADIPOCYTOKINE_SIGNALING_PATHWAY	0.085924634	-0.009622891	3.305670597	0.00109503	0.001669473	-1.647400623
KEGG_UBIQUITIN_MEDIATED_PROTEOLYSIS	0.096463166	-0.018414063	3.261281275	0.001272924	0.001924909	-1.78609202
KEGG_EPITHELIAL_CELL_SIGNALING_IN_HELICOBACTER_PYLORI_INFECTION	0.069768714	-0.018529689	3.248549004	0.0013287	0.00199305	-1.825557298
KEGG_TASTE_TRANSDUCTION	-0.086497038	0.046977659	-3.130544747	0.001964847	0.002923692	-2.184594667
KEGG_PHOSPHATIDYLINOSITOL_SIGNALING_SYSTEM	0.083989177	-0.007411901	3.008604845	0.002908911	0.004294107	-2.5427531
KEGG_FOLATE_BIOSYNTHESIS	-0.154043943	-0.007603802	-2.982113375	0.003162664	0.004631933	-2.618823619
KEGG_GLYCOSPHINGOLIPID_BIOSYNTHESIS_GLOBO_SERIES	0.09963794	-0.011553686	2.964820635	0.003339094	0.00485212	-2.668143534
KEGG_PRIMARY_IMMUNODEFICIENCY	0.163166988	0.009235695	2.928946061	0.003734201	0.005384197	-2.769610895
KEGG_ARRHYTHMOGENIC_RIGHT_VENTRICULAR_CARDIOMYOPATHY_ARVC	0.092726831	0.003649814	2.903309961	0.004042262	0.005783544	-2.84141652
KEGG_ONE_CARBON_POOL_BY_FOLATE	-0.11762434	-0.033389142	-2.841266486	0.00488621	0.006937672	-3.012763973
KEGG_ADHERENS_JUNCTION	0.070782818	-0.008106472	2.749688348	0.006426936	0.009056137	-3.259357095
KEGG_GRAFT_VERSUS_HOST_DISEASE	0.147422156	-0.021455492	2.668261837	0.008152956	0.011401879	-3.472249994
KEGG_ENDOCYTOSIS	0.043819418	-0.015430887	2.661980561	0.008302055	0.011523748	-3.488422695
KEGG_VASCULAR_SMOOTH_MUSCLE_CONTRACTION	0.08910602	0.004151641	2.633966876	0.008997344	0.012396341	-3.560113839
KEGG_CYTOSOLIC_DNA_SENSING_PATHWAY	0.088388938	0.006515312	2.562592949	0.011011078	0.015059269	-3.739535763
KEGG_BASE_EXCISION_REPAIR	-0.121653226	-0.023336454	-2.460072786	0.014608625	0.019833608	-3.989089278
KEGG_ANTIGEN_PROCESSING_AND_PRESENTATION	0.102736788	-0.006780951	2.443098881	0.015295775	0.020616044	-4.029474259
KEGG_PATHOGENIC_ESCHERICHIA_COLI_INFECTION	0.066850424	-0.006919661	2.422706728	0.016159057	0.021622911	-4.077640641
KEGG_GLYCEROPHOSPHOLIPID_METABOLISM	-0.05314865	-0.00901995	-2.370817275	0.018552934	0.024648899	-4.198470811
KEGG_INOSITOL_PHOSPHATE_METABOLISM	0.057992799	-0.012512035	2.333448478	0.020465244	0.026996705	-4.283943461
KEGG_NICOTINATE_AND_NICOTINAMIDE_METABOLISM	-0.058271399	-0.02226207	-2.2020101	0.028632359	0.037504358	-4.574259076
KEGG_PYRIMIDINE_METABOLISM	-0.077807717	-0.026713544	-2.194778649	0.029154092	0.037920707	-4.589763603
KEGG_TYPE_I_DIABETES_MELLITUS	0.106696687	-0.005679637	2.146505574	0.032852315	0.04243424	-4.692008182
KEGG_TYPE_II_DIABETES_MELLITUS	0.051460218	-0.002120371	2.075794326	0.03899588	0.050022302	-4.837828257
KEGG_PROTEASOME	-0.124283602	-0.019040617	-2.066711742	0.039852063	0.050770436	-4.856217279
KEGG_PURINE_METABOLISM	-0.042288143	-0.014858014	-2.056305445	0.040852709	0.051691182	-4.877190773
KEGG_OTHER_GLYCAN_DEGRADATION	0.090397839	-0.001730254	2.049567272	0.041512002	0.052170489	-4.890716838
