# Supplementary material for: Association of the TGFβ gene family with microenvironmental features of gastric cancer and prediction of response to immunotherapy
Source: Front Oncol. 2022 Sep 2;12:920599. doi: 10.3389/fonc.2022.920599 (PMC9478444; doi:10.3389/fonc.2022.920599)
Supplement: Supplementary file 1 [file DataSheet_1.zip › 1.GSE184336_GSVA (Differential Analysis of Different TGFB Subgroups)/TGFB2.csv]

	logFC	AveExpr	t	P.Value	adj.P.Val	B
KEGG_HYPERTROPHIC_CARDIOMYOPATHY_HCM	0.290005206	0.00560435	11.08186924	2.95E-23	5.48E-21	42.14414834
KEGG_FOCAL_ADHESION	0.26359177	-0.004589475	10.59292488	1.05E-21	7.34E-20	38.64295404
KEGG_GLUTATHIONE_METABOLISM	-0.336414593	-0.020881925	-10.57579628	1.18E-21	7.34E-20	38.52126112
KEGG_DILATED_CARDIOMYOPATHY	0.298801597	0.00579198	10.40018869	4.21E-21	1.96E-19	37.27764754
KEGG_WNT_SIGNALING_PATHWAY	0.196915261	-0.004282158	10.26989753	1.07E-20	3.99E-19	36.35984213
KEGG_FRUCTOSE_AND_MANNOSE_METABOLISM	-0.327487568	-0.023642298	-9.736026263	4.73E-19	1.47E-17	32.646257
KEGG_SELENOAMINO_ACID_METABOLISM	-0.27195354	-0.023426364	-9.654399526	8.39E-19	2.23E-17	32.08561866
KEGG_LINOLEIC_ACID_METABOLISM	-0.349358399	0.007710101	-9.623837793	1.04E-18	2.41E-17	31.87622776
KEGG_ECM_RECEPTOR_INTERACTION	0.282507874	-0.002019215	9.574282761	1.47E-18	3.03E-17	31.53731289
KEGG_PENTOSE_AND_GLUCURONATE_INTERCONVERSIONS	-0.415803556	0.023432485	-9.541775629	1.84E-18	3.42E-17	31.31540308
KEGG_METABOLISM_OF_XENOBIOTICS_BY_CYTOCHROME_P450	-0.383720927	0.003561385	-9.486168078	2.71E-18	4.58E-17	30.93656354
KEGG_STEROID_HORMONE_BIOSYNTHESIS	-0.33072898	0.026221121	-9.473799001	2.95E-18	4.58E-17	30.85242873
KEGG_ARRHYTHMOGENIC_RIGHT_VENTRICULAR_CARDIOMYOPATHY_ARVC	0.246582851	0.003649814	9.358210857	6.57E-18	9.40E-17	30.06856079
KEGG_TGF_BETA_SIGNALING_PATHWAY	0.226163829	-0.010800217	9.145960728	2.82E-17	3.75E-16	28.64062489
KEGG_MATURITY_ONSET_DIABETES_OF_THE_YOUNG	-0.429507056	5.39E-05	-9.133046788	3.08E-17	3.81E-16	28.55423698
KEGG_PORPHYRIN_AND_CHLOROPHYLL_METABOLISM	-0.305668023	0.017443311	-9.121239963	3.34E-17	3.81E-16	28.47530547
KEGG_ALANINE_ASPARTATE_AND_GLUTAMATE_METABOLISM	-0.280871698	-0.017604377	-9.115278395	3.48E-17	3.81E-16	28.43546923
KEGG_PEROXISOME	-0.299923818	-0.030835217	-9.094503101	4.01E-17	4.14E-16	28.29674147
KEGG_GAP_JUNCTION	0.212105164	-0.000205881	8.981117366	8.67E-17	8.48E-16	27.54227198
KEGG_MAPK_SIGNALING_PATHWAY	0.181104292	-0.002748649	8.908891405	1.41E-16	1.31E-15	27.06406962
KEGG_BUTANOATE_METABOLISM	-0.364814963	-0.018905903	-8.825696836	2.47E-16	2.19E-15	26.5155987
KEGG_RENAL_CELL_CARCINOMA	0.209279459	-0.011357344	8.665058945	7.25E-16	6.13E-15	25.46387817
KEGG_GLYCINE_SERINE_AND_THREONINE_METABOLISM	-0.295515924	-0.01641646	-8.637433663	8.71E-16	7.04E-15	25.28400145
KEGG_TRYPTOPHAN_METABOLISM	-0.251440716	0.001992681	-8.525672568	1.83E-15	1.38E-14	24.55932366
KEGG_DRUG_METABOLISM_CYTOCHROME_P450	-0.32844533	0.008417154	-8.523061937	1.86E-15	1.38E-14	24.54245463
KEGG_DRUG_METABOLISM_OTHER_ENZYMES	-0.28032449	0.01545184	-8.492107568	2.28E-15	1.63E-14	24.3426445
KEGG_RETINOL_METABOLISM	-0.325339532	0.016030456	-8.444173796	3.13E-15	2.15E-14	24.03398898
KEGG_ASCORBATE_AND_ALDARATE_METABOLISM	-0.378133788	0.033331366	-8.425024631	3.54E-15	2.35E-14	23.91094236
KEGG_PENTOSE_PHOSPHATE_PATHWAY	-0.294699764	-0.017753261	-8.419290585	3.68E-15	2.36E-14	23.87412606
KEGG_ARACHIDONIC_ACID_METABOLISM	-0.227272492	0.000865051	-8.403146427	4.09E-15	2.54E-14	23.77054181
KEGG_MELANOGENESIS	0.182087581	0.005518766	8.312620066	7.40E-15	4.44E-14	23.19168371
KEGG_GLYCOSPHINGOLIPID_BIOSYNTHESIS_LACTO_AND_NEOLACTO_SERIES	-0.263930208	-0.016006426	-8.081807607	3.30E-14	1.92E-13	21.73134591
KEGG_MTOR_SIGNALING_PATHWAY	0.180539225	-0.0085074	7.967116681	6.87E-14	3.86E-13	21.01427313
KEGG_VASCULAR_SMOOTH_MUSCLE_CONTRACTION	0.230311956	0.004151641	7.962754941	7.06E-14	3.86E-13	20.98711761
KEGG_SULFUR_METABOLISM	-0.260066001	-0.005234442	-7.949628997	7.68E-14	4.08E-13	20.90544882
KEGG_NITROGEN_METABOLISM	-0.265572794	0.001274536	-7.91055686	9.84E-14	5.08E-13	20.66280206
KEGG_ETHER_LIPID_METABOLISM	-0.214596142	0.001198729	-7.691762162	3.91E-13	1.96E-12	19.31692897
KEGG_INSULIN_SIGNALING_PATHWAY	0.147398389	-0.009078836	7.595201179	7.13E-13	3.49E-12	18.73007504
KEGG_STEROID_BIOSYNTHESIS	-0.360341331	-0.014877727	-7.467314381	1.57E-12	7.49E-12	17.95974573
KEGG_REGULATION_OF_ACTIN_CYTOSKELETON	0.133727965	-0.002005461	7.456088924	1.68E-12	7.82E-12	17.89251044
KEGG_VASOPRESSIN_REGULATED_WATER_REABSORPTION	0.180106476	0.001215339	7.323869374	3.77E-12	1.71E-11	17.10529028
KEGG_ARGININE_AND_PROLINE_METABOLISM	-0.205828009	-0.018477463	-7.287686563	4.70E-12	2.05E-11	16.89139329
KEGG_NEUROTROPHIN_SIGNALING_PATHWAY	0.168016819	-0.006308213	7.28661601	4.73E-12	2.05E-11	16.88507478
KEGG_GLYCOLYSIS_GLUCONEOGENESIS	-0.225855252	-0.019641043	-7.150582443	1.07E-11	4.54E-11	16.08697754
KEGG_GLIOMA	0.152803493	-0.00208139	7.105109848	1.41E-11	5.82E-11	15.82233566
KEGG_FOLATE_BIOSYNTHESIS	-0.321354217	-0.007603802	-7.08734458	1.57E-11	6.33E-11	15.71924022
KEGG_ERBB_SIGNALING_PATHWAY	0.135428651	-0.01381761	6.946642081	3.60E-11	1.43E-10	14.90864251
KEGG_DORSO_VENTRAL_AXIS_FORMATION	0.187813349	0.003589214	6.913751697	4.37E-11	1.69E-10	14.72069351
KEGG_VALINE_LEUCINE_AND_ISOLEUCINE_DEGRADATION	-0.292550671	-0.039273992	-6.813496757	7.84E-11	2.98E-10	14.1514424
KEGG_PROGESTERONE_MEDIATED_OOCYTE_MATURATION	0.128073718	-0.015846455	6.751291955	1.12E-10	4.18E-10	13.80103298
KEGG_FATTY_ACID_METABOLISM	-0.284282523	-0.020006763	-6.747944317	1.15E-10	4.18E-10	13.7822364
KEGG_GLYOXYLATE_AND_DICARBOXYLATE_METABOLISM	-0.294247902	-0.030502896	-6.716938837	1.37E-10	4.88E-10	13.6084431
KEGG_AMINO_SUGAR_AND_NUCLEOTIDE_SUGAR_METABOLISM	-0.200075106	-0.019868822	-6.714361451	1.39E-10	4.88E-10	13.59402055
KEGG_TERPENOID_BACKBONE_BIOSYNTHESIS	-0.322616137	-0.019524117	-6.680469277	1.69E-10	5.83E-10	13.40471504
KEGG_PRIMARY_IMMUNODEFICIENCY	-0.327567758	0.009235695	-6.629387368	2.27E-10	7.66E-10	13.12062613
KEGG_O_GLYCAN_BIOSYNTHESIS	-0.246149843	-0.01265113	-6.51578172	4.32E-10	1.43E-09	12.4941769
KEGG_GLYCOSAMINOGLYCAN_BIOSYNTHESIS_CHONDROITIN_SULFATE	0.250872404	-0.00201338	6.378007976	9.35E-10	3.05E-09	11.74454994
KEGG_BASE_EXCISION_REPAIR	-0.276475686	-0.023336454	-6.285598882	1.56E-09	5.01E-09	11.24806569
KEGG_P53_SIGNALING_PATHWAY	-0.188309011	-0.010196695	-6.256795735	1.83E-09	5.77E-09	11.09436629
KEGG_PATHWAYS_IN_CANCER	0.111468998	-0.007702392	6.197874705	2.53E-09	7.83E-09	10.78152201
KEGG_ALPHA_LINOLENIC_ACID_METABOLISM	-0.189245836	0.009779539	-6.188108045	2.66E-09	8.12E-09	10.72987025
KEGG_N_GLYCAN_BIOSYNTHESIS	-0.246680029	0.00206181	-6.180063448	2.78E-09	8.35E-09	10.68736968
KEGG_TYPE_I_DIABETES_MELLITUS	-0.26552775	-0.005679637	-5.982908078	8.06E-09	2.38E-08	9.658313768
KEGG_SPHINGOLIPID_METABOLISM	-0.194726375	-0.014423716	-5.970585791	8.61E-09	2.50E-08	9.59480633
KEGG_HISTIDINE_METABOLISM	-0.178454998	-0.003699208	-5.916267203	1.15E-08	3.29E-08	9.316005045
KEGG_LIMONENE_AND_PINENE_DEGRADATION	-0.309235557	-0.024150902	-5.89153785	1.31E-08	3.69E-08	9.189700181
KEGG_ADHERENS_JUNCTION	0.136410276	-0.008106472	5.883869264	1.36E-08	3.78E-08	9.150612576
KEGG_AXON_GUIDANCE	0.123615082	-0.008809911	5.880441437	1.39E-08	3.80E-08	9.133152776
KEGG_PANTOTHENATE_AND_COA_BIOSYNTHESIS	-0.156328261	-0.016475312	-5.840186962	1.71E-08	4.62E-08	8.928680516
KEGG_CIRCADIAN_RHYTHM_MAMMAL	0.215798273	-0.020105366	5.72505376	3.12E-08	8.30E-08	8.349663524
KEGG_CHRONIC_MYELOID_LEUKEMIA	0.14991178	-0.010071005	5.70282236	3.50E-08	9.18E-08	8.238858241
KEGG_UBIQUITIN_MEDIATED_PROTEOLYSIS	0.152776796	-0.018414063	5.674563076	4.05E-08	1.05E-07	8.098479268
KEGG_MELANOMA	0.116785253	0.007974105	5.660886129	4.35E-08	1.11E-07	8.03072822
KEGG_PYRUVATE_METABOLISM	-0.184361033	-0.029185278	-5.55084467	7.62E-08	1.91E-07	7.490153604
KEGG_CALCIUM_SIGNALING_PATHWAY	0.151822592	0.0086982	5.539031283	8.08E-08	2.00E-07	7.43260326
KEGG_AMINOACYL_TRNA_BIOSYNTHESIS	-0.281869861	-0.026533288	-5.479815842	1.09E-07	2.67E-07	7.145549705
KEGG_PHOSPHATIDYLINOSITOL_SIGNALING_SYSTEM	0.136930426	-0.007411901	5.372137283	1.86E-07	4.50E-07	6.629689902
KEGG_PROPANOATE_METABOLISM	-0.228069522	-0.031410851	-5.336709155	2.22E-07	5.29E-07	6.461706728
KEGG_INTESTINAL_IMMUNE_NETWORK_FOR_IGA_PRODUCTION	-0.228405638	0.004913407	-5.187955956	4.57E-07	1.08E-06	5.765937038
KEGG_ALZHEIMERS_DISEASE	-0.158195057	-0.01312601	-5.134471906	5.91E-07	1.37E-06	5.519582359
KEGG_STARCH_AND_SUCROSE_METABOLISM	-0.154596436	0.030921169	-5.130883421	6.01E-07	1.38E-06	5.503126077
KEGG_LONG_TERM_POTENTIATION	0.127819334	0.00053966	5.127721689	6.11E-07	1.38E-06	5.488634427
KEGG_ENDOMETRIAL_CANCER	0.129175954	-0.00549018	5.124700862	6.19E-07	1.39E-06	5.474795264
KEGG_CYSTEINE_AND_METHIONINE_METABOLISM	-0.141416713	-0.021833962	-5.084995873	7.48E-07	1.66E-06	5.293502466
KEGG_PHENYLALANINE_METABOLISM	-0.159176186	-0.001376427	-5.071529791	7.98E-07	1.75E-06	5.232272653
KEGG_PPAR_SIGNALING_PATHWAY	-0.158897712	-0.009996493	-5.040210153	9.25E-07	2.00E-06	5.090367154
KEGG_OXIDATIVE_PHOSPHORYLATION	-0.217258307	-0.01395454	-4.98923982	1.18E-06	2.51E-06	4.860939388
KEGG_AUTOIMMUNE_THYROID_DISEASE	-0.215371031	0.018469509	-4.977893389	1.24E-06	2.62E-06	4.810122812
KEGG_COLORECTAL_CANCER	0.11221443	-0.004724649	4.971798802	1.28E-06	2.67E-06	4.782865952
KEGG_ADIPOCYTOKINE_SIGNALING_PATHWAY	0.116584043	-0.009622891	4.843184057	2.31E-06	4.78E-06	4.21399049
KEGG_NOTCH_SIGNALING_PATHWAY	0.125507332	-0.014529294	4.832721136	2.42E-06	4.96E-06	4.168246734
KEGG_BASAL_CELL_CARCINOMA	0.12454925	0.006944795	4.743182874	3.64E-06	7.36E-06	3.780107769
KEGG_GRAFT_VERSUS_HOST_DISEASE	-0.239492887	-0.021455492	-4.707302848	4.28E-06	8.56E-06	3.626249863
KEGG_GNRH_SIGNALING_PATHWAY	0.095151448	0.001942105	4.60528634	6.73E-06	1.33E-05	3.194084575
KEGG_PROXIMAL_TUBULE_BICARBONATE_RECLAMATION	-0.151655798	-0.015662471	-4.59749179	6.97E-06	1.36E-05	3.161389013
KEGG_OLFACTORY_TRANSDUCTION	-0.145132551	0.078211327	-4.594852848	7.05E-06	1.37E-05	3.150329988
KEGG_TYROSINE_METABOLISM	-0.12741302	0.00298294	-4.589191442	7.23E-06	1.39E-05	3.126622588
KEGG_ALLOGRAFT_REJECTION	-0.23488827	-0.012047494	-4.563460062	8.09E-06	1.54E-05	3.01917888
KEGG_SMALL_CELL_LUNG_CANCER	0.106150196	-0.013544087	4.552118181	8.50E-06	1.60E-05	2.971980231
KEGG_ANTIGEN_PROCESSING_AND_PRESENTATION	-0.170908246	-0.006780951	-4.399640378	1.64E-05	3.05E-05	2.34704948
KEGG_GLYCEROPHOSPHOLIPID_METABOLISM	-0.088962874	-0.00901995	-4.288644069	2.62E-05	4.83E-05	1.903483587
KEGG_LONG_TERM_DEPRESSION	0.089623286	0.009469134	4.243579735	3.16E-05	5.76E-05	1.726157697
KEGG_PYRIMIDINE_METABOLISM	-0.138130836	-0.026713544	-4.214412144	3.57E-05	6.44E-05	1.612240457
KEGG_OOCYTE_MEIOSIS	0.076614429	-0.017065248	4.17954748	4.11E-05	7.32E-05	1.476958462
KEGG_HUNTINGTONS_DISEASE	-0.13197249	-0.01453101	-4.178366133	4.13E-05	7.32E-05	1.472391533
KEGG_RIBOSOME	-0.236024885	-0.010841311	-4.110478848	5.45E-05	9.56E-05	1.211819776
KEGG_GLYCOSAMINOGLYCAN_BIOSYNTHESIS_HEPARAN_SULFATE	0.100795169	-5.16E-05	4.041770333	7.18E-05	0.000124815	0.951859961
KEGG_CITRATE_CYCLE_TCA_CYCLE	-0.202033035	-0.046909106	-4.019727015	7.84E-05	0.000134998	0.869265389
KEGG_GLYCOSPHINGOLIPID_BIOSYNTHESIS_GANGLIO_SERIES	0.135407372	0.008133367	4.013106461	8.05E-05	0.000137321	0.844535476
KEGG_OTHER_GLYCAN_DEGRADATION	-0.16291251	-0.001730254	-3.985935997	8.96E-05	0.000151512	0.743417157
KEGG_ONE_CARBON_POOL_BY_FOLATE	-0.154011188	-0.033389142	-3.982286861	9.09E-05	0.000152324	0.729882082
KEGG_GLYCEROLIPID_METABOLISM	-0.097768997	-0.006238523	-3.95163955	0.000102541	0.000170291	0.61663507
KEGG_ACUTE_MYELOID_LEUKEMIA	0.108051905	-0.008492149	3.90348264	0.000123729	0.00020366	0.440234787
KEGG_PARKINSONS_DISEASE	-0.166393404	-0.014685818	-3.859218507	0.000146813	0.000239537	0.279769026
KEGG_PROSTATE_CANCER	0.080323519	-0.006569904	3.841496851	0.000157154	0.000254179	0.215976143
KEGG_ASTHMA	-0.166519169	0.015272078	-3.780267757	0.000198443	0.000318193	-0.002436487
KEGG_GALACTOSE_METABOLISM	-0.106852394	-0.016750364	-3.768849914	0.000207199	0.000329393	-0.042822274
KEGG_DNA_REPLICATION	-0.206466129	-0.022582435	-3.735367673	0.000235028	0.000370469	-0.160627328
KEGG_BIOSYNTHESIS_OF_UNSATURATED_FATTY_ACIDS	-0.114690127	-0.028846686	-3.637968724	0.000337416	0.00052739	-0.498002477
KEGG_RIBOFLAVIN_METABOLISM	-0.119519923	-0.01141208	-3.597230579	0.000391641	0.000607044	-0.636753656
KEGG_HEDGEHOG_SIGNALING_PATHWAY	0.08506807	0.015156779	3.556523145	0.000453934	0.000697784	-0.774002462
KEGG_VALINE_LEUCINE_AND_ISOLEUCINE_BIOSYNTHESIS	-0.153980251	-0.028882302	-3.466841388	0.000625466	0.000953579	-1.071417251
KEGG_PROTEIN_EXPORT	-0.168813279	-0.021385925	-3.456675001	0.000648349	0.000980431	-1.104700433
KEGG_GLYCOSYLPHOSPHATIDYLINOSITOL_GPI_ANCHOR_BIOSYNTHESIS	-0.119264461	-0.02286162	-3.364955459	0.000893255	0.001339882	-1.400977074
KEGG_BETA_ALANINE_METABOLISM	-0.119817467	-0.007500369	-3.318547653	0.001047788	0.001559108	-1.548130849
KEGG_PANCREATIC_CANCER	0.080634804	-0.010486451	3.240265651	0.001366027	0.002016516	-1.792133427
KEGG_NON_HOMOLOGOUS_END_JOINING	-0.143296937	-0.012719197	-3.232664814	0.001401293	0.002052287	-1.815541704
KEGG_INOSITOL_PHOSPHATE_METABOLISM	0.073082413	-0.012512035	3.125193485	0.001999262	0.002905178	-2.141125368
KEGG_HOMOLOGOUS_RECOMBINATION	-0.137075426	-0.034781656	-3.071938048	0.002375964	0.003425809	-2.298711088
KEGG_MISMATCH_REPAIR	-0.150013688	-0.024549347	-2.923091528	0.003802272	0.005440173	-2.725865305
KEGG_CYTOSOLIC_DNA_SENSING_PATHWAY	-0.094545795	0.006515312	-2.899187735	0.004093569	0.005812243	-2.792628595
KEGG_LEUKOCYTE_TRANSENDOTHELIAL_MIGRATION	0.067733475	0.003871153	2.810207147	0.00536595	0.007561111	-3.036658965
KEGG_VIBRIO_CHOLERAE_INFECTION	-0.071194956	-0.009434669	-2.76893026	0.006070327	0.00848933	-3.147447688
KEGG_NICOTINATE_AND_NICOTINAMIDE_METABOLISM	-0.068901786	-0.02226207	-2.758599195	0.006259265	0.008688233	-3.174936507
KEGG_BASAL_TRANSCRIPTION_FACTORS	0.088455105	-0.008536686	2.629864034	0.009102916	0.012541795	-3.509376443
KEGG_NATURAL_KILLER_CELL_MEDIATED_CYTOTOXICITY	-0.084883982	0.001447683	-2.598916213	0.00994019	0.013594672	-3.587531578
KEGG_TASTE_TRANSDUCTION	-0.067529851	0.046977659	-2.557768213	0.011160141	0.015151724	-3.69009298
KEGG_VEGF_SIGNALING_PATHWAY	0.050140811	-0.004584263	2.517704525	0.012474794	0.016813853	-3.788464074
KEGG_TIGHT_JUNCTION	0.045905144	-0.011121653	2.425502064	0.016037508	0.021460263	-4.009258221
KEGG_LYSOSOME	-0.077913861	-0.010972273	-2.384689548	0.017883394	0.023759366	-4.10449013
KEGG_CELL_CYCLE	-0.09221366	-0.024568315	-2.36509836	0.018834222	0.024845144	-4.149657418
KEGG_REGULATION_OF_AUTOPHAGY	0.06155027	0.032781406	2.360954783	0.019040933	0.02494094	-4.159164893
KEGG_ALDOSTERONE_REGULATED_SODIUM_REABSORPTION	-0.062246304	0.003136877	-2.328525488	0.020728846	0.026961995	-4.233024862
KEGG_PRION_DISEASES	0.0660502	-0.005067269	2.30072319	0.022279023	0.028777072	-4.29556991
KEGG_BLADDER_CANCER	-0.066728951	-0.015755473	-2.295095168	0.022604892	0.02899662	-4.30814354
KEGG_PURINE_METABOLISM	-0.0437381	-0.014858014	-2.24350717	0.02579132	0.032857434	-4.422023962
KEGG_CYTOKINE_CYTOKINE_RECEPTOR_INTERACTION	-0.065803835	0.008389223	-2.177158495	0.030458996	0.038365393	-4.564840235
KEGG_GLYCOSPHINGOLIPID_BIOSYNTHESIS_GLOBO_SERIES	-0.069992423	-0.011553686	-2.176254919	0.030527302	0.038365393	-4.566756796
KEGG_VIRAL_MYOCARDITIS	-0.06031823	0.007155481	-2.043384611	0.042123842	0.052584124	-4.840249538
