# Supplementary material for: Association of the TGFβ gene family with microenvironmental features of gastric cancer and prediction of response to immunotherapy
Source: Front Oncol. 2022 Sep 2;12:920599. doi: 10.3389/fonc.2022.920599 (PMC9478444; doi:10.3389/fonc.2022.920599)
Supplement: Supplementary file 1 [file DataSheet_1.zip › 1.GSE184336_GSVA (Differential Analysis of Different TGFB Subgroups)/TGFB3.csv]

	logFC	AveExpr	t	P.Value	adj.P.Val	B
KEGG_MATURITY_ONSET_DIABETES_OF_THE_YOUNG	-0.539726504	5.39E-05	-12.39552631	1.61E-27	2.99E-25	51.820081
KEGG_GLYCOSAMINOGLYCAN_BIOSYNTHESIS_CHONDROITIN_SULFATE	0.410092419	-0.00201338	11.91567976	5.96E-26	5.55E-24	48.26173062
KEGG_TGF_BETA_SIGNALING_PATHWAY	0.275260085	-0.010800217	11.78932895	1.54E-25	9.53E-24	47.3302005
KEGG_FOCAL_ADHESION	0.285131811	-0.004589475	11.53622277	1.01E-24	4.72E-23	45.47179068
KEGG_PORPHYRIN_AND_CHLOROPHYLL_METABOLISM	-0.363496748	0.017443311	-11.33441892	4.53E-24	1.69E-22	43.99790766
KEGG_PENTOSE_AND_GLUCURONATE_INTERCONVERSIONS	-0.476184649	0.023432485	-11.25241695	8.31E-24	2.58E-22	43.40112259
KEGG_MAPK_SIGNALING_PATHWAY	0.217617536	-0.002748649	11.20930003	1.14E-23	3.04E-22	43.0878413
KEGG_TERPENOID_BACKBONE_BIOSYNTHESIS	-0.483093294	-0.019524117	-11.05038288	3.68E-23	8.56E-22	41.93630863
KEGG_DILATED_CARDIOMYOPATHY	0.314526584	0.00579198	10.85547427	1.54E-22	2.95E-21	40.53101791
KEGG_DRUG_METABOLISM_OTHER_ENZYMES	-0.341851532	0.01545184	-10.85117316	1.58E-22	2.95E-21	40.50009782
KEGG_ECM_RECEPTOR_INTERACTION	0.311212683	-0.002019215	10.65178222	6.77E-22	1.14E-20	39.0711987
KEGG_MTOR_SIGNALING_PATHWAY	0.227943831	-0.0085074	10.61266942	8.99E-22	1.39E-20	38.79196246
KEGG_ASCORBATE_AND_ALDARATE_METABOLISM	-0.45591538	0.033331366	-10.57384841	1.19E-21	1.70E-20	38.51516251
KEGG_PEROXISOME	-0.339639699	-0.030835217	-10.49657411	2.08E-21	2.77E-20	37.9652482
KEGG_GLYCOSPHINGOLIPID_BIOSYNTHESIS_LACTO_AND_NEOLACTO_SERIES	-0.325871269	-0.016006426	-10.44199962	3.09E-21	3.83E-20	37.57774228
KEGG_FRUCTOSE_AND_MANNOSE_METABOLISM	-0.347077378	-0.023642298	-10.24498638	1.27E-20	1.48E-19	36.18502409
KEGG_METABOLISM_OF_XENOBIOTICS_BY_CYTOCHROME_P450	-0.413958032	0.003561385	-10.23130515	1.40E-20	1.54E-19	36.08867755
KEGG_GLUTATHIONE_METABOLISM	-0.333788501	-0.020881925	-10.1230853	3.04E-20	3.14E-19	35.3283046
KEGG_ALANINE_ASPARTATE_AND_GLUTAMATE_METABOLISM	-0.304418083	-0.017604377	-9.878738572	1.72E-19	1.69E-18	33.62321768
KEGG_STEROID_HORMONE_BIOSYNTHESIS	-0.342206038	0.026221121	-9.630829635	9.83E-19	9.14E-18	31.91083333
KEGG_GLYOXYLATE_AND_DICARBOXYLATE_METABOLISM	-0.398733342	-0.030502896	-9.623928868	1.03E-18	9.14E-18	31.86343194
KEGG_NITROGEN_METABOLISM	-0.314328419	0.001274536	-9.598886939	1.23E-18	1.04E-17	31.69154206
KEGG_ALZHEIMERS_DISEASE	-0.269227321	-0.01312601	-9.539437791	1.86E-18	1.50E-17	31.2842578
KEGG_LINOLEIC_ACID_METABOLISM	-0.354071778	0.007710101	-9.506459458	2.34E-18	1.80E-17	31.05880214
KEGG_RETINOL_METABOLISM	-0.363288356	0.016030456	-9.502010672	2.41E-18	1.80E-17	31.02841443
KEGG_STEROID_BIOSYNTHESIS	-0.441176478	-0.014877727	-9.437551542	3.77E-18	2.70E-17	30.58883044
KEGG_MELANOMA	0.180669421	0.007974105	9.427123224	4.06E-18	2.80E-17	30.51783905
KEGG_HYPERTROPHIC_CARDIOMYOPATHY_HCM	0.26438753	0.00560435	9.392466052	5.16E-18	3.43E-17	30.2821614
KEGG_BASE_EXCISION_REPAIR	-0.386824083	-0.023336454	-9.306469931	9.34E-18	5.92E-17	29.69906449
KEGG_GAP_JUNCTION	0.222609697	-0.000205881	9.303255266	9.55E-18	5.92E-17	29.67731488
KEGG_BUTANOATE_METABOLISM	-0.385854569	-0.018905903	-9.236651792	1.51E-17	9.06E-17	29.22747164
KEGG_NEUROTROPHIN_SIGNALING_PATHWAY	0.206506183	-0.006308213	9.231538519	1.56E-17	9.09E-17	29.19299814
KEGG_GLYCOLYSIS_GLUCONEOGENESIS	-0.280264523	-0.019641043	-9.158985437	2.57E-17	1.45E-16	28.7048088
KEGG_DRUG_METABOLISM_CYTOCHROME_P450	-0.347477417	0.008417154	-8.915927012	1.34E-16	7.34E-16	27.08275778
KEGG_CYSTEINE_AND_METHIONINE_METABOLISM	-0.228874634	-0.021833962	-8.806307805	2.81E-16	1.49E-15	26.35820682
KEGG_HUNTINGTONS_DISEASE	-0.255097058	-0.01453101	-8.777286228	3.41E-16	1.76E-15	26.16713212
KEGG_GLIOMA	0.184011788	-0.00208139	8.736142571	4.49E-16	2.26E-15	25.89679214
KEGG_VASCULAR_SMOOTH_MUSCLE_CONTRACTION	0.252480998	0.004151641	8.713545172	5.22E-16	2.56E-15	25.74858675
KEGG_OXIDATIVE_PHOSPHORYLATION	-0.354665196	-0.01395454	-8.707849558	5.42E-16	2.59E-15	25.71126278
KEGG_GLYCINE_SERINE_AND_THREONINE_METABOLISM	-0.303664243	-0.01641646	-8.694087748	5.95E-16	2.76E-15	25.6211315
KEGG_SELENOAMINO_ACID_METABOLISM	-0.253379988	-0.023426364	-8.516593493	1.93E-15	8.76E-15	24.46526
KEGG_MELANOGENESIS	0.186680988	0.005518766	8.340705153	6.14E-15	2.72E-14	23.33227131
KEGG_REGULATION_OF_ACTIN_CYTOSKELETON	0.149017787	-0.002005461	8.310011674	7.50E-15	3.24E-14	23.13586163
KEGG_RENAL_CELL_CARCINOMA	0.203352252	-0.011357344	8.110135522	2.74E-14	1.16E-13	21.86658773
KEGG_FOLATE_BIOSYNTHESIS	-0.362742811	-0.007603802	-8.01306177	5.10E-14	2.11E-13	21.2563775
KEGG_PENTOSE_PHOSPHATE_PATHWAY	-0.289632427	-0.017753261	-8.001859879	5.48E-14	2.22E-13	21.18622991
KEGG_PARKINSONS_DISEASE	-0.320894299	-0.014685818	-7.947895863	7.74E-14	3.06E-13	20.84908651
KEGG_WNT_SIGNALING_PATHWAY	0.165209964	-0.004282158	7.871559156	1.26E-13	4.87E-13	20.37441207
KEGG_PYRUVATE_METABOLISM	-0.252080802	-0.029185278	-7.836584927	1.57E-13	5.95E-13	20.15782434
KEGG_GLYCOSPHINGOLIPID_BIOSYNTHESIS_GANGLIO_SERIES	0.246470541	0.008133367	7.739058099	2.90E-13	1.08E-12	19.5568503
KEGG_LIMONENE_AND_PINENE_DEGRADATION	-0.394808848	-0.024150902	-7.678977989	4.22E-13	1.54E-12	19.18884569
KEGG_AMINOACYL_TRNA_BIOSYNTHESIS	-0.381139476	-0.026533288	-7.618757827	6.14E-13	2.20E-12	18.82170389
KEGG_CITRATE_CYCLE_TCA_CYCLE	-0.360384636	-0.046909106	-7.561221637	8.78E-13	3.08E-12	18.47255307
KEGG_ARGININE_AND_PROLINE_METABOLISM	-0.216422299	-0.018477463	-7.543116203	9.82E-13	3.38E-12	18.36301449
KEGG_VALINE_LEUCINE_AND_ISOLEUCINE_DEGRADATION	-0.31962977	-0.039273992	-7.384384386	2.60E-12	8.81E-12	17.40958473
KEGG_CHRONIC_MYELOID_LEUKEMIA	0.189084538	-0.010071005	7.301661347	4.31E-12	1.43E-11	16.91769802
KEGG_N_GLYCAN_BIOSYNTHESIS	-0.289706738	0.00206181	-7.289281959	4.64E-12	1.52E-11	16.8443868
KEGG_O_GLYCAN_BIOSYNTHESIS	-0.272649156	-0.01265113	-7.17149698	9.45E-12	3.03E-11	16.15080327
KEGG_CALCIUM_SIGNALING_PATHWAY	0.192684748	0.0086982	7.129969178	1.21E-11	3.82E-11	15.90798404
KEGG_PATHWAYS_IN_CANCER	0.128101698	-0.007702392	7.118989543	1.29E-11	4.01E-11	15.84393586
KEGG_ARRHYTHMOGENIC_RIGHT_VENTRICULAR_CARDIOMYOPATHY_ARVC	0.19693889	0.003649814	6.832802199	7.00E-11	2.13E-10	14.19728529
KEGG_DORSO_VENTRAL_AXIS_FORMATION	0.188250811	0.003589214	6.750859514	1.13E-10	3.38E-10	13.73406885
KEGG_INSULIN_SIGNALING_PATHWAY	0.13650053	-0.009078836	6.732245545	1.25E-10	3.70E-10	13.62936938
KEGG_ETHER_LIPID_METABOLISM	-0.195181854	0.001198729	-6.670041412	1.79E-10	5.21E-10	13.28090523
KEGG_DNA_REPLICATION	-0.352641707	-0.022582435	-6.598703541	2.69E-10	7.71E-10	12.88398896
KEGG_STARCH_AND_SUCROSE_METABOLISM	-0.196853259	0.030921169	-6.595367106	2.75E-10	7.74E-10	12.86549693
KEGG_AXON_GUIDANCE	0.138044432	-0.008809911	6.514566593	4.34E-10	1.21E-09	12.41963253
KEGG_PROPANOATE_METABOLISM	-0.276765684	-0.031410851	-6.496134482	4.82E-10	1.32E-09	12.31845514
KEGG_NON_HOMOLOGOUS_END_JOINING	-0.274089871	-0.012719197	-6.412469967	7.71E-10	2.08E-09	11.86171673
KEGG_FATTY_ACID_METABOLISM	-0.277418773	-0.020006763	-6.386036543	8.93E-10	2.37E-09	11.71827415
KEGG_VASOPRESSIN_REGULATED_WATER_REABSORPTION	0.16268929	0.001215339	6.314622308	1.33E-09	3.48E-09	11.33282989
KEGG_GLYCOSYLPHOSPHATIDYLINOSITOL_GPI_ANCHOR_BIOSYNTHESIS	-0.214393618	-0.02286162	-6.236901438	2.04E-09	5.26E-09	10.91684495
KEGG_LEUKOCYTE_TRANSENDOTHELIAL_MIGRATION	0.144543279	0.003871153	6.224336598	2.18E-09	5.56E-09	10.84993952
KEGG_PROTEIN_EXPORT	-0.293696616	-0.021385925	-6.185911199	2.69E-09	6.77E-09	10.64593175
KEGG_PYRIMIDINE_METABOLISM	-0.198792594	-0.026713544	-6.163688359	3.04E-09	7.54E-09	10.52836098
KEGG_ONE_CARBON_POOL_BY_FOLATE	-0.232735809	-0.033389142	-6.134740588	3.56E-09	8.71E-09	10.37566941
KEGG_ADIPOCYTOKINE_SIGNALING_PATHWAY	0.146451595	-0.009622891	6.106405617	4.15E-09	1.00E-08	10.22671374
KEGG_ACUTE_MYELOID_LEUKEMIA	0.164052005	-0.008492149	6.035466015	6.08E-09	1.45E-08	9.855986628
KEGG_PROGESTERONE_MEDIATED_OOCYTE_MATURATION	0.118866116	-0.015846455	6.026083909	6.39E-09	1.50E-08	9.807192789
KEGG_PHENYLALANINE_METABOLISM	-0.188308502	-0.001376427	-5.979233508	8.21E-09	1.90E-08	9.564368839
KEGG_BASAL_CELL_CARCINOMA	0.156540649	0.006944795	5.977630486	8.28E-09	1.90E-08	9.556085049
KEGG_HOMOLOGOUS_RECOMBINATION	-0.257463543	-0.034781656	-5.931696458	1.06E-08	2.40E-08	9.31941125
KEGG_CHEMOKINE_SIGNALING_PATHWAY	0.153133495	0.000534347	5.830999816	1.80E-08	4.03E-08	8.805310543
KEGG_COLORECTAL_CANCER	0.131906722	-0.004724649	5.814224152	1.96E-08	4.35E-08	8.720300563
KEGG_MISMATCH_REPAIR	-0.287706087	-0.024549347	-5.751418156	2.72E-08	5.96E-08	8.403664035
KEGG_VALINE_LEUCINE_AND_ISOLEUCINE_BIOSYNTHESIS	-0.247406153	-0.028882302	-5.664021246	4.27E-08	9.24E-08	7.967368525
KEGG_SPHINGOLIPID_METABOLISM	-0.188489691	-0.014423716	-5.60881874	5.67E-08	1.21E-07	7.694404801
KEGG_CELL_ADHESION_MOLECULES_CAMS	0.162745634	0.010736824	5.607219569	5.71E-08	1.21E-07	7.68652763
KEGG_RIBOFLAVIN_METABOLISM	-0.181251818	-0.01141208	-5.519913757	8.89E-08	1.86E-07	7.259090273
KEGG_AMINO_SUGAR_AND_NUCLEOTIDE_SUGAR_METABOLISM	-0.172101501	-0.019868822	-5.497615368	9.95E-08	2.06E-07	7.150747124
KEGG_TRYPTOPHAN_METABOLISM	-0.178331271	0.001992681	-5.491965286	1.02E-07	2.09E-07	7.123348271
KEGG_P53_SIGNALING_PATHWAY	-0.170785953	-0.010196695	-5.454511173	1.24E-07	2.50E-07	6.942273301
KEGG_TOLL_LIKE_RECEPTOR_SIGNALING_PATHWAY	0.162679662	-0.001640062	5.41088561	1.53E-07	3.07E-07	6.732573185
KEGG_JAK_STAT_SIGNALING_PATHWAY	0.143621413	0.008118788	5.40755887	1.56E-07	3.09E-07	6.716635845
KEGG_SYSTEMIC_LUPUS_ERYTHEMATOSUS	0.211436508	0.002096	5.351446009	2.06E-07	4.03E-07	6.448969047
KEGG_PROTEASOME	-0.296780049	-0.019040617	-5.337215087	2.21E-07	4.28E-07	6.381432256
KEGG_GLYCEROPHOSPHOLIPID_METABOLISM	-0.108937401	-0.00901995	-5.224844742	3.82E-07	7.33E-07	5.85311694
KEGG_HISTIDINE_METABOLISM	-0.16242647	-0.003699208	-5.187544783	4.58E-07	8.69E-07	5.679713334
KEGG_BIOSYNTHESIS_OF_UNSATURATED_FATTY_ACIDS	-0.162716844	-0.028846686	-5.18424389	4.65E-07	8.74E-07	5.664415296
KEGG_ALPHA_LINOLENIC_ACID_METABOLISM	-0.165467653	0.009779539	-5.180261727	4.74E-07	8.82E-07	5.645970194
KEGG_GNRH_SIGNALING_PATHWAY	0.107198245	0.001942105	5.123429548	6.23E-07	1.15E-06	5.383957402
KEGG_VIBRIO_CHOLERAE_INFECTION	-0.129536954	-0.009434669	-5.110101381	6.64E-07	1.21E-06	5.322844515
KEGG_ENDOMETRIAL_CANCER	0.130421864	-0.00549018	5.053393261	8.69E-07	1.57E-06	5.064249519
KEGG_ERBB_SIGNALING_PATHWAY	0.104568799	-0.01381761	5.029421698	9.73E-07	1.74E-06	4.955633605
KEGG_HEDGEHOG_SIGNALING_PATHWAY	0.118541692	0.015156779	4.962167952	1.33E-06	2.36E-06	4.653129408
KEGG_LEISHMANIA_INFECTION	0.194088521	-0.005777675	4.856137236	2.18E-06	3.82E-06	4.182925329
KEGG_NOTCH_SIGNALING_PATHWAY	0.124640551	-0.014529294	4.680819696	4.81E-06	8.37E-06	3.423752627
KEGG_PHOSPHATIDYLINOSITOL_SIGNALING_SYSTEM	0.123422055	-0.007411901	4.672602878	4.99E-06	8.60E-06	3.388737298
KEGG_SMALL_CELL_LUNG_CANCER	0.110192469	-0.013544087	4.627766627	6.09E-06	1.04E-05	3.19857152
KEGG_PRION_DISEASES	0.128657461	-0.005067269	4.518215596	9.85E-06	1.67E-05	2.740370747
KEGG_ARACHIDONIC_ACID_METABOLISM	-0.134854003	0.000865051	-4.455108265	1.29E-05	2.17E-05	2.480607254
KEGG_PANCREATIC_CANCER	0.110524429	-0.010486451	4.422764736	1.49E-05	2.47E-05	2.348669192
KEGG_PROXIMAL_TUBULE_BICARBONATE_RECLAMATION	-0.149273499	-0.015662471	-4.411620687	1.56E-05	2.57E-05	2.303397911
KEGG_VEGF_SIGNALING_PATHWAY	0.087371278	-0.004584263	4.404366519	1.61E-05	2.62E-05	2.273980733
KEGG_CELL_CYCLE	-0.169972809	-0.024568315	-4.382262773	1.77E-05	2.86E-05	2.184598421
KEGG_LONG_TERM_POTENTIATION	0.112645481	0.00053966	4.357801209	1.96E-05	3.14E-05	2.086126659
KEGG_OLFACTORY_TRANSDUCTION	-0.138855629	0.078211327	-4.276023292	2.76E-05	4.39E-05	1.760334017
KEGG_SULFUR_METABOLISM	-0.15467074	-0.005234442	-4.262520071	2.92E-05	4.60E-05	1.707046128
KEGG_CARDIAC_MUSCLE_CONTRACTION	-0.123170847	0.00669908	-4.200176106	3.78E-05	5.91E-05	1.462892195
KEGG_GLYCEROLIPID_METABOLISM	-0.105355063	-0.006238523	-4.179993293	4.11E-05	6.35E-05	1.384514034
KEGG_LONG_TERM_DEPRESSION	0.090335484	0.009469134	4.178621023	4.13E-05	6.35E-05	1.379196748
KEGG_CIRCADIAN_RHYTHM_MAMMAL	0.162595075	-0.020105366	4.091432124	5.88E-05	8.97E-05	1.044448601
KEGG_NEUROACTIVE_LIGAND_RECEPTOR_INTERACTION	0.107860565	0.026853103	4.068064469	6.46E-05	9.77E-05	0.955770801
KEGG_PROSTATE_CANCER	0.085306446	-0.006569904	3.999819559	8.48E-05	0.000127198	0.699317559
KEGG_PANTOTHENATE_AND_COA_BIOSYNTHESIS	-0.111855675	-0.016475312	-3.944353301	0.000105482	0.000156957	0.493673889
KEGG_COMPLEMENT_AND_COAGULATION_CASCADES	0.12755043	0.00297896	3.920585584	0.000115739	0.000170853	0.406323348
KEGG_GLYCOSAMINOGLYCAN_BIOSYNTHESIS_HEPARAN_SULFATE	0.097791374	-5.16E-05	3.822033042	0.000169265	0.000247899	0.049079147
KEGG_FC_EPSILON_RI_SIGNALING_PATHWAY	0.086286718	0.001813352	3.794148229	0.000188227	0.000273517	-0.050544935
KEGG_GALACTOSE_METABOLISM	-0.109483073	-0.016750364	-3.777383612	0.000200576	0.000289203	-0.110129368
KEGG_PURINE_METABOLISM	-0.07163677	-0.014858014	-3.654992288	0.000316858	0.000453351	-0.538027163
KEGG_HEMATOPOIETIC_CELL_LINEAGE	0.125570886	0.013903448	3.493729187	0.000568441	0.0008071	-1.082571614
KEGG_T_CELL_RECEPTOR_SIGNALING_PATHWAY	0.110521872	-0.004854335	3.406466179	0.000773191	0.001089497	-1.368005244
KEGG_BETA_ALANINE_METABOLISM	-0.120789958	-0.007500369	-3.270088924	0.0012353	0.001727562	-1.800961059
KEGG_RIG_I_LIKE_RECEPTOR_SIGNALING_PATHWAY	0.089561313	0.005450615	3.229269455	0.001417138	0.001967073	-1.927413544
KEGG_PRIMARY_BILE_ACID_BIOSYNTHESIS	0.102881584	0.011008196	3.206473946	0.001529196	0.002106892	-1.997398192
KEGG_TYROSINE_METABOLISM	-0.086969313	0.00298294	-2.990777208	0.003076941	0.00420817	-2.637009566
KEGG_RNA_POLYMERASE	-0.11848271	-0.02748316	-2.799894538	0.005534182	0.007513562	-3.168562348
KEGG_SPLICEOSOME	-0.120316765	-0.02897489	-2.710095542	0.007219003	0.009729961	-3.407291505
KEGG_REGULATION_OF_AUTOPHAGY	0.071808158	0.032781406	2.703613723	0.007356931	0.009844527	-3.424240749
KEGG_ASTHMA	0.116735495	0.015272078	2.551557856	0.01135483	0.015085703	-3.810873451
KEGG_B_CELL_RECEPTOR_SIGNALING_PATHWAY	0.087198745	-0.000823557	2.542701326	0.011638641	0.015353101	-3.832741631
KEGG_TYPE_II_DIABETES_MELLITUS	0.060392922	-0.002120371	2.520437744	0.01238025	0.016216384	-3.887396035
KEGG_ADHERENS_JUNCTION	0.062687559	-0.008106472	2.502314181	0.013014752	0.016928278	-3.931550967
KEGG_CYTOKINE_CYTOKINE_RECEPTOR_INTERACTION	0.075745934	0.008389223	2.457766603	0.01469895	0.018986144	-4.038798711
KEGG_NOD_LIKE_RECEPTOR_SIGNALING_PATHWAY	0.08210239	-0.013089587	2.451805792	0.014938388	0.019162347	-4.053010544
KEGG_BLADDER_CANCER	-0.071611333	-0.015755473	-2.41175093	0.016638947	0.021197563	-4.147658805
KEGG_SNARE_INTERACTIONS_IN_VESICULAR_TRANSPORT	0.05638934	-0.015296131	2.402177255	0.017069906	0.021598657	-4.170061449
KEGG_NON_SMALL_CELL_LUNG_CANCER	0.057070684	-0.008289887	2.352099227	0.019488604	0.024492434	-4.285861699
KEGG_RNA_DEGRADATION	-0.101624597	-0.01496382	-2.33921719	0.020157566	0.025163136	-4.315273864
KEGG_NUCLEOTIDE_EXCISION_REPAIR	-0.086863549	-0.024973225	-2.171035917	0.03092345	0.038345078	-4.685074884
KEGG_INOSITOL_PHOSPHATE_METABOLISM	0.050952229	-0.012512035	2.107800541	0.036100945	0.044468714	-4.817267894
KEGG_PRIMARY_IMMUNODEFICIENCY	-0.114296865	0.009235695	-2.096851629	0.03706912	0.045360897	-4.839774565
KEGG_PPAR_SIGNALING_PATHWAY	-0.0690702	-0.009996493	-2.054341231	0.041041842	0.049894003	-4.926088426
KEGG_TAURINE_AND_HYPOTAURINE_METABOLISM	0.067120466	0.017669511	2.014628823	0.045075521	0.054441863	-5.005180065
KEGG_RENIN_ANGIOTENSIN_SYSTEM	0.07167088	0.002262691	1.997132391	0.046956691	0.056348029	-5.039552895
