# Supplementary material for: Association of the TGFβ gene family with microenvironmental features of gastric cancer and prediction of response to immunotherapy
Source: Front Oncol. 2022 Sep 2;12:920599. doi: 10.3389/fonc.2022.920599 (PMC9478444; doi:10.3389/fonc.2022.920599)
Supplement: Supplementary file 1 [file DataSheet_1.zip › 2.HALLMARK_HYPOXIA (TCGA_STAD)/STAD_HALLMARK_HYPOXIA.csv]

ID	HALLMARK_HYPOXIA
TCGA-3M-AB46-01A-11R-A414-31	-0.286211173
TCGA-3M-AB47-01A-22R-A414-31	-0.035287926
TCGA-B7-5818-01A-11R-1602-13	0.155387094
TCGA-B7-A5TI-01A-11R-A31P-31	0.108360561
TCGA-B7-A5TJ-01A-11R-A31P-31	-0.277221035
TCGA-B7-A5TK-01A-12R-A36D-31	0.126629914
TCGA-B7-A5TN-01A-21R-A31P-31	0.249731077
TCGA-BR-4187-01A-01R-1131-13	0.218385968
TCGA-BR-4191-01A-02R-1131-13	-0.133120178
TCGA-BR-4201-01A-01R-1131-13	0.379674788
TCGA-BR-4253-01A-01R-1131-13	-0.237736296
TCGA-BR-4256-01A-01R-1131-13	0.390863238
TCGA-BR-4257-01A-01R-1131-13	0.388676876
TCGA-BR-4267-01A-01R-1131-13	0.029645633
TCGA-BR-4279-01A-01R-1131-13	0.281716151
TCGA-BR-4280-01A-01R-1131-13	0.053306104
TCGA-BR-4294-01A-01R-1131-13	-0.018374101
TCGA-BR-4357-01A-01R-1157-13	0.241192721
TCGA-BR-4361-01A-01R-1157-13	0.110923745
TCGA-BR-4363-01A-01R-1157-13	0.233954439
TCGA-BR-4366-01A-01R-1157-13	0.02287829
TCGA-BR-4367-01A-01R-1157-13	0.097546413
TCGA-BR-4368-01A-01R-1157-13	0.075036611
TCGA-BR-4369-01A-01R-1157-13	-0.259776261
TCGA-BR-4370-01A-01R-1157-13	0.271910242
TCGA-BR-4371-01A-01R-1157-13	-0.163412104
TCGA-BR-6452-01A-12R-1802-13	0.136242457
TCGA-BR-6453-01A-11R-1802-13	0.257769121
TCGA-BR-6454-01A-11R-1802-13	-0.060365858
TCGA-BR-6455-01A-11R-1802-13	-0.160317386
TCGA-BR-6456-01A-11R-1802-13	0.374110571
TCGA-BR-6457-01A-21R-1802-13	0.294691158
TCGA-BR-6458-01A-11R-1802-13	0.045257546
TCGA-BR-6563-01A-13R-2055-13	0.20376766
TCGA-BR-6564-01A-12R-1884-13	0.14745034
TCGA-BR-6565-01A-11R-1802-13	0.150511477
TCGA-BR-6566-01A-11R-1802-13	0.367611047
TCGA-BR-6705-01A-12R-1884-13	0.210132736
TCGA-BR-6707-01A-11R-1884-13	-0.082319592
TCGA-BR-6709-01A-11R-1884-13	0.166085194
TCGA-BR-6710-01A-11R-1884-13	0.148976647
TCGA-BR-6801-01A-11R-1884-13	0.100108077
TCGA-BR-6802-01A-11R-1884-13	0.249071242
TCGA-BR-6803-01A-11R-1884-13	0.088869012
TCGA-BR-6852-01A-11R-1884-13	-0.011327386
TCGA-BR-7196-01A-11R-2055-13	0.264719799
TCGA-BR-7197-01A-11R-2203-13	-0.3405876
TCGA-BR-7704-01A-11R-2055-13	-0.35463394
TCGA-BR-7707-01A-11R-2055-13	0.163192501
TCGA-BR-7715-01A-11R-2055-13	-0.055846177
TCGA-BR-7716-01A-21R-2055-13	0.209851785
TCGA-BR-7717-01A-11R-2055-13	0.222276911
TCGA-BR-7722-01A-31R-2203-13	-0.047981563
TCGA-BR-7723-01A-11R-2055-13	-0.100711306
TCGA-BR-7851-01A-11R-2203-13	0.155562621
TCGA-BR-7901-01A-11R-2203-13	0.398468453
TCGA-BR-7957-01A-11R-2203-13	0.196472715
TCGA-BR-7958-01A-21R-2343-13	0.042166246
TCGA-BR-7959-01A-11R-2343-13	0.241296163
TCGA-BR-8058-01A-31R-2343-13	0.054265396
TCGA-BR-8059-01A-11R-2343-13	0.371295996
TCGA-BR-8060-01A-11R-2343-13	-0.087581733
TCGA-BR-8077-01A-11R-2343-13	-0.131753195
TCGA-BR-8080-01A-11R-2343-13	0.23829527
TCGA-BR-8081-01A-11R-2343-13	0.180273196
TCGA-BR-8284-01A-11R-2343-13	-0.291492466
TCGA-BR-8286-01A-12R-2343-13	-0.368267492
TCGA-BR-8289-01A-11R-2343-13	-0.326579866
TCGA-BR-8291-01A-11R-2343-13	0.190874964
TCGA-BR-8295-01A-11R-2343-13	-0.286683818
TCGA-BR-8296-01A-11R-2343-13	-0.378675807
TCGA-BR-8297-01A-12R-2343-13	-0.09014034
TCGA-BR-8361-01A-11R-2343-13	-0.10472741
TCGA-BR-8364-01A-11R-2343-13	0.003994638
TCGA-BR-8365-01A-21R-2343-13	0.047448259
TCGA-BR-8366-01A-11R-2343-13	0.005480123
TCGA-BR-8367-01A-11R-2343-13	-0.094120261
TCGA-BR-8368-01A-11R-2343-13	-0.182801708
TCGA-BR-8369-01A-11R-2343-13	-0.338472855
TCGA-BR-8371-01A-11R-2343-13	-0.030671433
TCGA-BR-8372-01A-11R-2343-13	-0.136565791
TCGA-BR-8373-01A-11R-2343-13	0.02615054
TCGA-BR-8380-01A-11R-2343-13	0.13183263
TCGA-BR-8381-01A-11R-2402-13	-0.348303003
TCGA-BR-8382-01A-11R-2402-13	0.173447245
TCGA-BR-8384-01A-21R-2402-13	0.074351066
TCGA-BR-8483-01A-31R-2402-13	-0.271956069
TCGA-BR-8484-01A-11R-2402-13	-0.079625015
TCGA-BR-8485-01A-11R-2402-13	0.018538497
TCGA-BR-8486-01A-31R-2402-13	0.161681371
TCGA-BR-8487-01A-11R-2402-13	-0.08306514
TCGA-BR-8588-01A-11R-2402-13	0.247882443
TCGA-BR-8589-01A-11R-2402-13	-0.3642767
TCGA-BR-8590-01A-11R-2402-13	-0.071872757
TCGA-BR-8591-01A-11R-2402-13	0.202500725
TCGA-BR-8592-01A-11R-2402-13	0.098711712
TCGA-BR-8676-01A-11R-2402-13	-0.400647624
TCGA-BR-8677-01A-11R-2402-13	0.06754635
TCGA-BR-8678-01A-11R-2402-13	-0.150321827
TCGA-BR-8679-01A-11R-2402-13	-0.324864113
TCGA-BR-8680-01A-11R-2402-13	-0.026721046
TCGA-BR-8682-01A-11R-2402-13	-0.046050027
TCGA-BR-8683-01A-11R-2402-13	-0.057514909
TCGA-BR-8686-01A-11R-2402-13	-0.201204863
TCGA-BR-8687-01A-11R-2402-13	0.026599821
TCGA-BR-8690-01A-11R-2402-13	-0.105626856
TCGA-BR-A44T-01A-32R-A24K-31	-0.289252743
TCGA-BR-A44U-01A-11R-A36D-31	-0.046916473
TCGA-BR-A4CR-01A-11R-A24K-31	-0.157932326
TCGA-BR-A4CS-01A-11R-A24K-31	-0.166742435
TCGA-BR-A4IV-01A-31R-A251-31	0.125010603
TCGA-BR-A4J4-01A-12R-A251-31	-0.064935174
TCGA-BR-A4J5-01A-21R-A251-31	0.011130891
TCGA-BR-A4J6-01A-11R-A251-31	-0.043231479
TCGA-BR-A4J7-01A-31R-A251-31	-0.231793116
TCGA-BR-A4J8-01A-11R-A251-31	-0.204130519
TCGA-BR-A4J9-01A-12R-A251-31	-0.056763879
TCGA-BR-A4PF-01A-11R-A251-31	-0.239993748
TCGA-BR-A4QL-01A-31R-A251-31	-0.227406003
TCGA-CD-5798-01A-11R-1602-13	0.401003536
TCGA-CD-5799-01A-11R-1602-13	0.215949576
TCGA-CD-5800-01A-11R-1602-13	-0.089125378
TCGA-CD-5801-01A-11R-1602-13	-0.027057818
TCGA-CD-5803-01A-11R-1602-13	0.199299345
TCGA-CD-5804-01A-12R-2055-13	0.148515879
TCGA-CD-5813-01A-11R-1602-13	0.241382013
TCGA-CD-8524-01A-11R-2343-13	0.060066811
TCGA-CD-8525-01A-11R-2343-13	-0.207448569
TCGA-CD-8526-01A-11R-2343-13	-0.309825138
TCGA-CD-8527-01A-11R-2343-13	-0.140637125
TCGA-CD-8528-01A-11R-2343-13	0.04056493
TCGA-CD-8529-01A-11R-2343-13	0.20588323
TCGA-CD-8530-01A-11R-2343-13	0.016552011
TCGA-CD-8531-01A-11R-2343-13	-0.211076737
TCGA-CD-8532-01A-11R-2343-13	0.014819068
TCGA-CD-8533-01A-11R-2343-13	-0.381306859
TCGA-CD-8534-01A-11R-2343-13	-0.439303445
TCGA-CD-8535-01A-11R-2343-13	-0.259993328
TCGA-CD-A486-01A-11R-A24K-31	0.224413694
TCGA-CD-A487-01A-21R-A24K-31	-0.110159453
TCGA-CD-A489-01A-11R-A24K-31	-0.047610628
TCGA-CD-A48A-01A-12R-A36D-31	-0.326057571
TCGA-CD-A48C-01A-11R-A24K-31	0.155506977
TCGA-CD-A4MG-01A-11R-A251-31	-0.126443554
TCGA-CD-A4MH-01A-11R-A251-31	-0.101142147
TCGA-CG-4301-01A-01R-1157-13	0.135993126
TCGA-CG-4304-01A-01R-1157-13	-0.08358529
TCGA-CG-4305-01A-01R-1157-13	-0.166782748
TCGA-CG-4306-01A-01R-1157-13	0.203105672
TCGA-CG-4436-01A-01R-1157-13	-0.086016724
TCGA-CG-4437-01A-01R-1802-13	0.297461405
TCGA-CG-4438-01A-01R-1157-13	0.123220545
TCGA-CG-4440-01A-01R-1157-13	0.214804317
TCGA-CG-4441-01A-01R-1802-13	0.423934265
TCGA-CG-4442-01A-01R-1157-13	0.150931897
TCGA-CG-4443-01A-01R-1157-13	-0.242023402
TCGA-CG-4444-01A-01R-1157-13	0.086521885
TCGA-CG-4460-01A-01R-1157-13	-0.148936665
TCGA-CG-4462-01A-01R-1157-13	0.231691656
TCGA-CG-4465-01A-01R-1157-13	0.240838113
TCGA-CG-4466-01A-01R-1157-13	-0.13392818
TCGA-CG-4469-01A-01R-1157-13	-0.25250467
TCGA-CG-4475-01A-01R-1157-13	0.385044392
TCGA-CG-4476-01A-01R-1157-13	-0.194253322
TCGA-CG-4477-01A-01R-1157-13	0.001558149
TCGA-CG-5716-01A-21R-1802-13	-0.144420069
TCGA-CG-5717-01A-11R-1602-13	0.319861033
TCGA-CG-5718-01A-11R-1602-13	0.164999932
TCGA-CG-5719-01A-11R-1602-13	0.251744424
TCGA-CG-5720-01A-11R-1602-13	0.204065629
TCGA-CG-5721-01A-11R-1602-13	0.048530355
TCGA-CG-5722-01A-21R-1602-13	-0.09952103
TCGA-CG-5723-01A-11R-1602-13	0.303898119
TCGA-CG-5724-01A-11R-1602-13	0.33335699
TCGA-CG-5725-01A-11R-1602-13	-0.168253653
TCGA-CG-5726-01A-11R-1602-13	-0.04246188
TCGA-CG-5732-01A-11R-1602-13	0.147581325
TCGA-CG-5734-01A-11R-1602-13	0.418633985
TCGA-D7-5577-01A-01R-1602-13	0.039629921
TCGA-D7-5578-01A-01R-1602-13	0.156399282
TCGA-D7-6519-01A-11R-1802-13	0.178260437
TCGA-D7-6520-01A-11R-1802-13	0.015313707
TCGA-D7-6521-01A-11R-1802-13	0.128859265
TCGA-D7-6522-01A-11R-1802-13	0.248119158
TCGA-D7-6524-01A-11R-1802-13	0.294123429
TCGA-D7-6525-01A-11R-1802-13	0.297923179
TCGA-D7-6526-01A-11R-1802-13	-0.080028272
TCGA-D7-6527-01A-11R-1802-13	-0.084920879
TCGA-D7-6528-01A-11R-1802-13	-0.140356957
TCGA-D7-6815-01A-11R-1884-13	0.015998575
TCGA-D7-6818-01A-11R-1884-13	0.100357595
TCGA-D7-6822-01A-11R-1884-13	-0.323476009
TCGA-D7-8570-01A-11R-2343-13	-0.103818778
TCGA-D7-8572-01A-11R-2343-13	-0.07998972
TCGA-D7-8573-01A-11R-2343-13	-0.293894127
TCGA-D7-8574-01A-13R-2343-13	-0.232531192
TCGA-D7-8575-01A-11R-2343-13	0.003322278
TCGA-D7-8576-01A-11R-2343-13	-0.186602095
TCGA-D7-8578-01A-21R-2343-13	0.351090345
TCGA-D7-8579-01A-11R-2343-13	-0.074428164
TCGA-D7-A4YU-01A-21R-A251-31	-0.302397353
TCGA-D7-A4YX-01A-11R-A251-31	-0.198845875
TCGA-D7-A4Z0-01A-22R-A251-31	0.117850609
TCGA-D7-A6EV-01A-11R-A31P-31	-0.014599395
TCGA-D7-A6EX-01A-11R-A31P-31	-0.32500601
TCGA-D7-A6EY-01A-21R-A31P-31	0.121475612
TCGA-D7-A6EZ-01A-11R-A31P-31	-0.028747387
TCGA-D7-A6F0-01A-11R-A31P-31	-0.256821697
TCGA-D7-A6F2-01A-12R-A31P-31	-0.199988384
TCGA-D7-A747-01A-22R-A33Y-31	-0.316971749
TCGA-D7-A748-01A-12R-A32D-31	0.394713828
TCGA-D7-A74A-01A-11R-A32D-31	-0.046632704
TCGA-EQ-8122-01A-11R-2343-13	0.192040117
TCGA-F1-6177-01A-11R-1802-13	0.026610538
TCGA-F1-6874-01A-11R-1884-13	0.067111654
TCGA-F1-6875-01A-11R-2055-13	-0.012012707
TCGA-F1-A448-01A-11R-A24K-31	0.410897642
TCGA-F1-A72C-01A-21R-A33Y-31	-0.028655163
TCGA-FP-7735-01A-11R-2055-13	-0.00989752
TCGA-FP-7829-01A-11R-2055-13	0.066045943
TCGA-FP-7916-01A-11R-2203-13	-0.135312076
TCGA-FP-7998-01A-11R-2203-13	-0.069758825
TCGA-FP-8099-01A-11R-2343-13	0.019853005
TCGA-FP-8209-01A-11R-2343-13	0.010478153
TCGA-FP-8210-01A-11R-2343-13	-0.079581391
TCGA-FP-8211-01A-11R-2343-13	0.167666019
TCGA-FP-8631-01A-11R-2402-13	-0.047210776
TCGA-FP-A4BF-01A-12R-A36D-31	0.165696265
TCGA-FP-A8CX-01A-11R-A36D-31	-0.042630565
TCGA-FP-A9TM-01A-11R-A39E-31	-0.416611861
TCGA-HF-7131-01A-11R-2055-13	0.275488322
TCGA-HF-7132-01A-11R-2055-13	-0.046490683
TCGA-HF-7133-01A-11R-2055-13	-0.002176197
TCGA-HF-7134-01A-11R-2055-13	0.261372225
TCGA-HF-A5NB-01A-11R-A31P-31	0.095099255
TCGA-HJ-7597-01A-21R-2203-13	0.097172452
TCGA-HU-8238-01A-11R-2343-13	-0.08032517
TCGA-HU-8244-01A-11R-2343-13	-0.373414927
TCGA-HU-8249-01A-11R-A36D-31	-0.279449179
TCGA-HU-8602-01A-11R-2402-13	0.116644488
TCGA-HU-8604-01A-11R-2402-13	0.152550568
TCGA-HU-8608-01A-11R-2402-13	-0.152737911
TCGA-HU-8610-01A-22R-2402-13	0.163811793
TCGA-HU-A4G2-01A-11R-A251-31	-0.222655243
TCGA-HU-A4G3-01A-11R-A24K-31	-0.045859171
TCGA-HU-A4G8-01A-11R-A251-31	-0.194820093
TCGA-HU-A4G9-01A-11R-A24K-31	-0.289004262
TCGA-HU-A4GC-01A-12R-A251-31	-0.217183911
TCGA-HU-A4GD-01A-11R-A36D-31	-0.436676855
TCGA-HU-A4GF-01A-11R-A24K-31	-0.279995423
TCGA-HU-A4GH-01A-11R-A24K-31	-0.155294184
TCGA-HU-A4GJ-01A-11R-A251-31	-0.324245166
TCGA-HU-A4GP-01A-11R-A251-31	-0.09104427
TCGA-HU-A4GQ-01A-11R-A36D-31	0.050702746
TCGA-HU-A4GT-01A-21R-A251-31	-0.117834119
TCGA-HU-A4GU-01A-11R-A251-31	0.075509584
TCGA-HU-A4GX-01A-12R-A251-31	-0.210879581
TCGA-HU-A4GY-01A-21R-A24K-31	-0.267867999
TCGA-HU-A4H0-01A-11R-A251-31	-0.364212726
TCGA-HU-A4H2-01A-11R-A251-31	-0.185306081
TCGA-HU-A4H3-01A-21R-A251-31	0.343744438
TCGA-HU-A4H4-01A-21R-A251-31	-0.395581415
TCGA-HU-A4H5-01A-21R-A251-31	-0.19547377
TCGA-HU-A4H6-01A-11R-A251-31	-0.207819483
TCGA-HU-A4H8-01A-11R-A251-31	-0.311591288
TCGA-HU-A4HB-01A-12R-A251-31	-0.194762076
TCGA-HU-A4HD-01A-11R-A251-31	-0.183559638
TCGA-IN-7806-01A-11R-2055-13	-0.22668762
TCGA-IN-7808-01A-11R-2203-13	-0.324401002
TCGA-IN-8462-01A-11R-2343-13	0.225535955
TCGA-IN-8663-01A-11R-2402-13	0.085580221
TCGA-IN-A6RI-01A-11R-A32D-31	-0.409772408
TCGA-IN-A6RJ-01A-21R-A33Y-31	0.154222041
TCGA-IN-A6RL-01A-11R-A32D-31	0.164988231
TCGA-IN-A6RN-01A-12R-A33Y-31	0.206368168
TCGA-IN-A6RO-01A-12R-A33Y-31	-0.333807324
TCGA-IN-A6RR-01A-12R-A32D-31	-0.173051833
TCGA-IN-A6RS-01A-12R-A354-31	0.136193371
TCGA-IN-A7NR-01A-11R-A354-31	0.08686034
TCGA-IN-A7NT-01A-21R-A354-31	0.101043116
TCGA-IN-A7NU-01A-22R-A354-31	0.101539079
TCGA-IN-AB1V-01A-21R-A414-31	-0.025082618
TCGA-IN-AB1X-01A-11R-A39E-31	0.110956684
TCGA-IP-7968-01A-11R-2203-13	0.139611382
TCGA-KB-A6F7-01A-12R-A32D-31	-0.271793358
TCGA-KB-A93G-01A-11R-A39E-31	0.368323095
TCGA-KB-A93H-01A-11R-A39E-31	-0.340677373
TCGA-KB-A93J-01A-11R-A39E-31	-0.350519203
TCGA-MX-A5UG-01A-21R-A31P-31	0.131719845
TCGA-MX-A5UJ-01A-11R-A31P-31	0.03262326
TCGA-MX-A663-01A-11R-A31P-31	0.191582962
TCGA-MX-A666-01A-11R-A31P-31	-0.426689553
TCGA-R5-A7O7-01A-11R-A33Y-31	-0.157203671
TCGA-R5-A7ZE-01B-11R-A354-31	0.202451822
TCGA-R5-A7ZF-01A-11R-A354-31	-0.281148971
TCGA-R5-A7ZI-01A-11R-A354-31	-0.130531189
TCGA-R5-A7ZR-01A-11R-A354-31	-0.231186441
TCGA-R5-A805-01A-11R-A36D-31	0.326108592
TCGA-RD-A7BS-01A-11R-A32D-31	0.131449307
TCGA-RD-A7BT-01A-11R-A33Y-31	-0.294925604
TCGA-RD-A7BW-01A-11R-A32D-31	-0.02906934
TCGA-RD-A7C1-01A-11R-A32D-31	-0.401844693
TCGA-RD-A8MV-01A-11R-A36D-31	-0.306539013
TCGA-RD-A8MW-01A-11R-A36D-31	0.419319245
TCGA-RD-A8N0-01A-12R-A36D-31	-0.275112222
TCGA-RD-A8N1-01A-12R-A36D-31	-0.163191368
TCGA-RD-A8N2-01A-12R-A36D-31	-0.071259409
TCGA-RD-A8N4-01A-21R-A36D-31	0.005525345
TCGA-RD-A8N5-01A-12R-A36D-31	0.248199777
TCGA-RD-A8N6-01A-11R-A36D-31	-0.068837975
TCGA-RD-A8N9-01A-12R-A39E-31	-0.127643864
TCGA-RD-A8NB-01A-12R-A39E-31	-0.144588366
TCGA-SW-A7EA-01A-12R-A354-31	0.218054783
TCGA-SW-A7EB-01A-11R-A354-31	-0.025883921
TCGA-VQ-A8DT-01A-11R-A36D-31	-0.336290594
TCGA-VQ-A8DU-01A-11R-A36D-31	-0.332374113
TCGA-VQ-A8DV-01A-12R-A36D-31	-0.223321261
TCGA-VQ-A8DZ-01A-11R-A36D-31	-0.177138397
TCGA-VQ-A8E0-01A-11R-A414-31	-0.276729661
TCGA-VQ-A8E2-01A-11R-A36D-31	-0.270959749
TCGA-VQ-A8E3-01A-11R-A39E-31	-0.463121499
TCGA-VQ-A8E7-01B-11R-A414-31	-0.014392099
TCGA-VQ-A8P2-01A-11R-A36D-31	-0.126786943
TCGA-VQ-A8P3-01A-11R-A36D-31	0.081311347
TCGA-VQ-A8P5-01A-11R-A39E-31	-0.344078061
TCGA-VQ-A8P8-01A-11R-A39E-31	-0.21699227
TCGA-VQ-A8PB-01A-11R-A39E-31	0.172529888
TCGA-VQ-A8PC-01A-11R-A39E-31	-0.144158799
TCGA-VQ-A8PD-01A-11R-A414-31	-0.183537806
TCGA-VQ-A8PE-01A-11R-A414-31	0.022992453
TCGA-VQ-A8PF-01A-11R-A414-31	-0.254673725
TCGA-VQ-A8PH-01A-12R-A414-31	-0.375835997
TCGA-VQ-A8PJ-01A-11R-A414-31	-0.144638293
TCGA-VQ-A8PK-01A-12R-A414-31	0.262673091
TCGA-VQ-A8PM-01A-21R-A414-31	-0.153174301
TCGA-VQ-A8PO-01A-11R-A414-31	0.111574554
TCGA-VQ-A8PP-01A-21R-A414-31	0.126435631
TCGA-VQ-A8PQ-01A-11R-A414-31	-0.223219175
TCGA-VQ-A8PU-01A-12R-A414-31	-0.093055833
TCGA-VQ-A8PX-01A-12R-A414-31	-0.166847099
TCGA-VQ-A91A-01A-11R-A414-31	0.290158838
TCGA-VQ-A91D-01A-11R-A414-31	0.30972151
TCGA-VQ-A91E-01A-31R-A414-31	0.039895275
TCGA-VQ-A91K-01A-11R-A414-31	-0.07984898
TCGA-VQ-A91N-01A-11R-A414-31	-0.186074653
TCGA-VQ-A91Q-01A-12R-A414-31	0.124510542
TCGA-VQ-A91S-01A-11R-A414-31	-0.183040209
TCGA-VQ-A91U-01A-11R-A414-31	-0.253882436
TCGA-VQ-A91V-01A-11R-A414-31	-0.163306975
TCGA-VQ-A91X-01A-12R-A414-31	-0.265823824
TCGA-VQ-A91Y-01A-11R-A414-31	0.144499413
TCGA-VQ-A91Z-01A-11R-A414-31	-0.147921802
TCGA-VQ-A922-01A-11R-A414-31	-0.213131943
TCGA-VQ-A923-01A-11R-A414-31	-0.355403739
TCGA-VQ-A924-01A-11R-A414-31	0.011737914
TCGA-VQ-A925-01A-11R-A414-31	-0.157929491
TCGA-VQ-A927-01A-12R-A414-31	-0.187649391
TCGA-VQ-A928-01A-11R-A414-31	-0.024448624
TCGA-VQ-A92D-01A-11R-A414-31	0.201812196
TCGA-VQ-A94O-01A-11R-A414-31	-0.08431721
TCGA-VQ-A94P-01A-13R-A414-31	0.132612435
TCGA-VQ-A94R-01A-11R-A414-31	-0.399954449
TCGA-VQ-A94T-01A-11R-A414-31	-0.15231378
TCGA-VQ-A94U-01A-12R-A414-31	-0.348931658
TCGA-VQ-AA64-01A-11R-A414-31	-0.196809556
TCGA-VQ-AA68-01A-11R-A414-31	0.082878784
TCGA-VQ-AA69-01A-11R-A414-31	-0.100675462
TCGA-VQ-AA6A-01A-11R-A414-31	-0.157459459
TCGA-VQ-AA6D-01A-11R-A414-31	0.08043922
TCGA-VQ-AA6F-01A-31R-A414-31	-0.169395535
TCGA-VQ-AA6G-01A-11R-A414-31	0.286708319
TCGA-VQ-AA6J-01A-11R-A414-31	-0.223808707
TCGA-VQ-AA6K-01A-11R-A414-31	-0.03424093
TCGA-ZA-A8F6-01A-23R-A36D-31	-0.038611294
TCGA-ZQ-A9CR-01A-11R-A39E-31	0.347273302
