# Supplementary material for: Association of the TGFβ gene family with microenvironmental features of gastric cancer and prediction of response to immunotherapy
Source: Front Oncol. 2022 Sep 2;12:920599. doi: 10.3389/fonc.2022.920599 (PMC9478444; doi:10.3389/fonc.2022.920599)
Supplement: Supplementary file 1 [file DataSheet_1.zip › 3.ESTIMATE/GSE15459.csv]

sample	StromalScore	ImmuneScore	ESTIMATEScore	Tumour_purity
GSM387788	894.3387527	1110.502278	2004.841031	0.622178023
GSM387789	1293.221504	2017.303847	3310.525352	0.461657126
GSM387790	-1518.337739	-78.10182218	-1596.439561	0.932092681
GSM387791	316.0247397	2675.687703	2991.712442	0.502649134
GSM387792	231.8980343	551.7291087	783.627143	0.751796118
GSM387793	1106.961025	1195.041904	2302.00293	0.587448058
GSM387794	1580.375089	1065.123179	2645.498268	0.545914872
GSM387795	819.7689205	660.9799912	1480.748912	0.680505554
GSM387796	-1376.319729	455.5629968	-920.756732	0.891644906
GSM387797	-844.9085146	661.1060583	-183.8024563	0.837553127
GSM387798	-171.6861199	407.1075302	235.4214103	0.802367796
GSM387799	-212.8269595	1197.589539	984.7625799	0.732003077
GSM387800	-428.7001251	551.8632224	123.1630973	0.812093113
GSM387801	-812.9500352	219.1560548	-593.7939805	0.868897774
GSM387802	-226.2301912	1771.801518	1545.571327	0.673502674
GSM387803	-1795.048765	152.1588389	-1642.889926	0.934540746
GSM387804	1062.307996	1154.466852	2216.774848	0.597526088
GSM387805	-1393.473642	751.680504	-641.7931376	0.87236375
GSM387806	584.971646	2290.110172	2875.081818	0.517374848
GSM387807	-387.5305701	761.7118588	374.1812887	0.790045769
GSM387808	-502.8911935	114.6237288	-388.2674648	0.853571295
GSM387809	-367.1889577	13.7719033	-353.4170544	0.850895014
GSM387810	-193.9831223	1697.333872	1503.35075	0.678070801
GSM387811	52.61280048	608.0235205	660.636321	0.763577439
GSM387812	754.7921471	1299.246561	2054.038708	0.616508195
GSM387813	-759.9403374	370.8793002	-389.0610371	0.853631976
GSM387814	1833.377806	2579.367642	4412.745448	0.312733269
GSM387815	-553.1306509	713.6467187	160.5160678	0.808881448
GSM387816	1106.703304	2056.843334	3163.546637	0.480686283
GSM387817	-294.2243731	442.0650196	147.8406465	0.809974031
GSM387818	-136.7328942	164.9844231	28.25152891	0.8201437
GSM387819	2143.362811	1709.474941	3852.837753	0.389655259
GSM387820	-12.20049513	1144.60123	1132.400735	0.717067476
GSM387821	510.5361535	954.4619366	1464.99809	0.682197863
GSM387822	282.434552	494.6758736	777.1104256	0.752426537
GSM387823	972.4218278	1035.216717	2007.638545	0.621856488
GSM387824	1609.250994	1758.688973	3367.939967	0.454164868
GSM387825	837.9294617	1374.950869	2212.880331	0.597984384
GSM387826	1314.305038	1319.136956	2633.441994	0.547396761
GSM387827	899.6317148	902.9004424	1802.532157	0.645149027
GSM387828	175.820551	1646.205545	1822.026096	0.642960052
GSM387829	901.5763097	1815.380657	2716.956967	0.537096632
GSM387830	1041.839157	1594.471383	2636.31054	0.54704433
GSM387831	-608.0042341	935.8784005	327.8741664	0.794194586
GSM387832	1931.271349	1716.964365	3648.235714	0.417134786
GSM387833	381.6488171	413.5566257	795.2054427	0.75067435
GSM387834	1587.37367	1024.761135	2612.134806	0.550011524
GSM387835	1320.745673	2875.975017	4196.72069	0.342690395
GSM387836	725.9276676	812.1799834	1538.107651	0.674312106
GSM387837	1142.068542	815.915631	1957.984173	0.627547917
GSM387838	1933.155236	1713.892425	3647.047661	0.417293276
GSM387839	-278.6472635	1206.889835	928.2425716	0.737630224
GSM387840	1149.425813	867.6148119	2017.040625	0.620775084
GSM387841	2323.871547	2370.310303	4694.18185	0.273238154
GSM387842	460.0296496	1110.442898	1570.472548	0.670796305
GSM387843	-117.7152795	162.4502301	44.73495064	0.818756922
GSM387844	-755.3482344	206.4394745	-548.9087599	0.865617622
GSM387845	950.9645957	1255.878439	2206.843035	0.598694449
GSM387846	511.9362557	1236.391174	1748.32743	0.651207854
GSM387847	1899.665586	1427.489473	3327.15506	0.4594904
GSM387848	1214.054353	2253.068873	3467.123226	0.441146367
GSM387849	1730.814919	1525.77276	3256.587679	0.468665801
GSM387850	2159.95262	2343.395355	4503.347975	0.300073669
GSM387851	1418.819421	1463.513479	2882.3329	0.516463707
GSM387852	1676.676118	1078.650458	2755.326577	0.53233725
GSM387853	1113.484019	1162.50612	2275.990139	0.590533834
GSM387854	-434.8390954	-157.1515707	-591.9906661	0.868766717
GSM387855	-773.2957289	-419.3611651	-1192.656894	0.908999511
GSM387856	1582.324126	1859.005	3441.329126	0.444541133
GSM387857	1830.826011	1896.792389	3727.6184	0.406516434
GSM387858	1644.908791	1516.353414	3161.262205	0.480980303
GSM387859	2359.382012	2914.260625	5273.642637	0.190527597
GSM387860	1122.040082	2227.526482	3349.566564	0.45656602
GSM387861	107.6786403	936.1749258	1043.853566	0.726066095
GSM387862	1971.274984	1839.060896	3810.33588	0.395393312
GSM387863	2110.091624	1813.011672	3923.103295	0.380135759
GSM387864	928.0816537	1277.392735	2205.474389	0.598855354
GSM387865	786.9830994	835.3704655	1622.353565	0.665128912
GSM387866	2106.510705	2005.097186	4111.607891	0.35440041
GSM387867	282.3287431	1224.818063	1507.146806	0.677661144
GSM387868	2397.177467	2489.109645	4886.287112	0.246007362
GSM387869	1081.455849	1420.820559	2502.276408	0.563407119
GSM387870	1007.738327	1332.20263	2339.940956	0.582932304
GSM387871	0.680466618	939.5805685	940.2610351	0.7364379
GSM387872	607.2723757	881.3221187	1488.594494	0.679661247
GSM387873	249.0987233	1793.196625	2042.295348	0.617864501
GSM387874	1373.133441	1356.874938	2730.008379	0.535479634
GSM387875	1308.960167	1169.568428	2478.528595	0.566283672
GSM387876	2029.695547	2350.928526	4380.624073	0.317208319
GSM387877	1369.408016	2863.494501	4232.902516	0.337696107
GSM387878	997.7002634	733.645748	1731.346011	0.653097519
GSM387879	-175.431815	1043.74867	868.3168546	0.743540983
GSM387880	1624.430574	1403.479884	3027.910458	0.498048634
GSM387881	1056.53268	514.7042315	1571.236912	0.670713089
GSM387882	304.8916845	1069.810461	1374.702145	0.691828842
GSM387883	200.0968048	1542.672753	1742.769558	0.651826771
GSM387884	-15.1033458	1261.873055	1246.769709	0.705265654
GSM387885	132.709146	2544.182043	2676.891189	0.542048222
GSM387886	689.966031	1802.564099	2492.53013	0.564588508
GSM387887	1262.057591	2305.436242	3567.493832	0.427876838
GSM387888	1217.675337	613.4553843	1831.130721	0.641935889
GSM387889	868.8135741	1382.280365	2251.09394	0.593479091
GSM387890	-1170.993285	699.7151965	-471.2780881	0.859855863
GSM387891	141.957061	1549.604241	1691.561302	0.657508786
GSM387892	815.0600822	336.2372916	1151.297374	0.715131366
GSM387893	1046.091921	1093.996376	2140.088298	0.606514216
GSM387894	-770.2476793	956.5560557	186.3083764	0.806649589
GSM387895	499.1780594	1533.899604	2033.077663	0.618927816
GSM387896	154.6165977	454.8663114	609.4829091	0.768404375
GSM387897	103.0689451	1511.16928	1614.238225	0.666017972
GSM387898	1498.03752	1325.572933	2823.610453	0.523825619
GSM387899	1665.567823	962.6912177	2628.25904	0.548033293
GSM387900	-323.3526568	1229.560947	906.2082901	0.739810229
GSM387901	-1296.321032	-374.4312839	-1670.752316	0.935988333
GSM387902	566.660318	2230.987737	2797.648055	0.527068097
GSM387903	-1430.663116	-686.7198693	-2117.382985	0.957040244
GSM387904	-386.7163724	414.7330133	28.01664098	0.820163427
GSM387905	1906.083941	2030.87245	3936.956391	0.378254152
GSM387906	1185.976535	914.4482233	2100.424759	0.611132941
GSM387907	-407.9450935	756.6681168	348.7230233	0.792331194
GSM387908	808.6628409	758.8417866	1567.504627	0.671119342
GSM387909	1370.400898	1032.454504	2402.855402	0.575403833
GSM387910	308.4004104	833.8467646	1142.247175	0.716059318
GSM387911	1757.010132	2396.167413	4153.177545	0.348687959
GSM387912	365.2363687	1001.693972	1366.930341	0.692652128
GSM387913	-920.8879585	335.0715728	-585.8163857	0.868317535
GSM387914	377.856083	1384.182614	1762.038697	0.649679134
GSM387915	1206.693316	1908.185638	3114.878954	0.486938355
GSM387916	-751.811776	433.7693751	-318.0424009	0.848155702
GSM387917	-496.1243759	502.4821855	6.357809628	0.82197823
GSM387918	92.24751983	696.1474897	788.3950095	0.751334444
GSM387919	1088.187899	1908.366634	2996.554533	0.502034559
GSM387920	-469.7125927	339.0228538	-130.6897389	0.833268144
GSM387921	71.73378493	1434.556259	1506.290044	0.677753621
GSM387922	-484.9756104	962.8320177	477.8564073	0.780625096
GSM387923	393.5158755	560.9562754	954.4721509	0.735025091
GSM387924	447.3040205	1261.775224	1709.079245	0.655569178
GSM387925	1440.423668	1653.228822	3093.65249	0.489657439
GSM387926	-335.5487215	667.5925638	332.0438423	0.79382251
GSM387927	926.9928879	1699.594501	2626.587389	0.548238526
GSM387928	140.277409	2431.238153	2571.515562	0.554981286
GSM387929	1550.7799	1160.284333	2711.064232	0.537826064
GSM387930	-101.4018039	1709.19306	1607.791256	0.666723582
GSM387931	2075.85161	1835.959634	3911.811244	0.381668347
GSM387932	-784.2415824	291.9248254	-492.316757	0.861428417
GSM387933	1230.61028	1502.055349	2732.665629	0.535150175
GSM387934	839.6926665	2298.198295	3137.890961	0.483985206
GSM387935	-266.586384	1144.174168	877.5877842	0.742630297
GSM387936	2317.780701	1574.142016	3891.922717	0.384365121
GSM387937	1006.247678	907.0629214	1913.310599	0.632639961
GSM387938	52.75714797	749.2625725	802.0197204	0.750013132
GSM387939	-853.1787747	1117.921436	264.7426613	0.799791605
GSM387940	1288.016807	1665.049745	2953.066552	0.507545074
GSM387941	25.89045872	1702.239994	1728.130453	0.653454885
GSM387942	552.747294	179.7868964	732.5341904	0.756720298
GSM387943	617.6215438	894.9851542	1512.606698	0.677071561
GSM387944	-507.5311315	1219.70016	712.1690283	0.758671181
GSM387945	920.0777573	960.5776487	1880.655406	0.636344912
GSM387946	1163.575156	2332.773944	3496.349101	0.437292305
GSM387947	1307.73731	1947.691888	3255.429197	0.468816014
GSM387948	312.7699599	1188.878195	1501.648155	0.678254471
GSM387949	-1000.57156	626.5982637	-373.973296	0.852476295
GSM387950	1205.58511	2343.210587	3548.795697	0.430355957
GSM387951	-1116.328937	515.4543703	-600.8745664	0.869411773
GSM387952	-295.1873003	857.9326224	562.7453221	0.772776758
GSM387953	1245.787151	2503.283644	3749.070795	0.403637394
GSM387954	1292.381321	1193.217689	2485.599009	0.565427956
GSM387955	329.4916306	526.8822726	856.3739032	0.744712112
GSM387956	714.0992304	1087.22513	1801.32436	0.645284477
GSM387957	558.7841289	726.5763568	1285.360486	0.701238425
GSM387958	-1860.171141	-434.6617987	-2294.83294	0.964267377
GSM387959	1053.837374	2732.609697	3786.447072	0.398611729
GSM387960	1605.413604	581.1356089	2186.549213	0.601077819
GSM387961	1136.555577	1827.44734	2964.002917	0.506161227
GSM387962	1226.580196	1554.434225	2781.014422	0.529141472
GSM387963	525.6637289	1861.95528	2387.619009	0.577231579
GSM387964	-271.2113301	1179.562152	908.3508218	0.739598593
GSM387965	545.2907083	1571.130837	2116.421546	0.609272637
GSM387966	-1409.87699	-300.7999885	-1710.676978	0.938035318
GSM387967	1247.230924	1834.404395	3081.63532	0.491194718
GSM387968	75.79133889	595.0023594	670.7936983	0.762613837
GSM387969	988.7458288	3590.925693	4579.671522	0.289367947
GSM387970	1004.808797	1180.704914	2185.513711	0.601199289
GSM387971	-60.2370295	1389.739719	1329.502689	0.696604282
GSM387972	1002.225241	1184.20259	2186.427831	0.601092059
GSM387973	623.5013602	1085.798245	1709.299605	0.655544752
GSM387974	640.8435936	2663.575987	3304.41958	0.462451972
GSM387975	335.9791622	1153.772554	1489.751717	0.679536635
GSM387976	595.1990558	858.3948484	1453.593904	0.683420883
GSM387977	390.5688195	1588.088885	1978.657705	0.625182332
GSM387978	1257.237899	1071.276504	2328.514403	0.584294313
GSM387979	323.2825177	612.1481808	935.4306985	0.736917382
GSM387980	687.6409838	403.2940835	1090.935067	0.721296606
GSM387981	203.3504922	416.3503836	619.7008758	0.767443642
GSM387982	130.0441452	1272.242148	1402.286294	0.688899528
GSM387983	1459.770828	1246.418142	2706.18897	0.538429244
GSM387984	-655.0090288	-106.0451293	-761.0541581	0.880787644
GSM387985	-33.63366122	532.1724923	498.5388311	0.77872404
GSM387986	-711.4541113	39.36756289	-672.0865484	0.874528931
GSM387987	-523.6709775	-114.9363167	-638.6072942	0.872135043
