# Supplementary material for: Association of the TGFβ gene family with microenvironmental features of gastric cancer and prediction of response to immunotherapy
Source: Front Oncol. 2022 Sep 2;12:920599. doi: 10.3389/fonc.2022.920599 (PMC9478444; doi:10.3389/fonc.2022.920599)
Supplement: Supplementary file 1 [file DataSheet_1.zip › 3.ESTIMATE/GSE184336.csv]

sample	StromalScore	ImmuneScore	ESTIMATEScore	Tumour_purity
C0003C_count	741.7827782	3208.18294	3949.965719	0.376485726
C0008C_count	1091.956099	1789.442519	2881.398618	0.516581137
C0016C_count	240.374252	1084.244983	1324.619235	0.6971184
C0020C_count	-55.90283424	1243.588922	1187.686088	0.711387568
C0031C_count	526.3268642	2054.449803	2580.776668	0.553849921
C0040C_count	414.9997792	1064.083307	1479.083086	0.680684707
C0041C_count	746.5461854	2089.777088	2836.323273	0.522235121
C0042C_count	1243.725312	1758.247526	3001.972839	0.501346549
C0050C_count	688.7720304	1911.885251	2600.657281	0.551417788
C0053C_count	245.479876	2621.45549	2866.935366	0.518397798
C0054C_count	2428.814076	3072.579332	5501.393407	0.157608475
C0064C_count	1256.106535	1751.552779	3007.659314	0.500624145
C0082C_count	750.012385	1545.29563	2295.308015	0.588243064
C0095C_count	-190.8812219	953.3899134	762.5086915	0.753836591
C0097C_count	989.8626596	954.3197828	1944.182442	0.629123976
C0109C_count	-108.312132	1594.590143	1486.278011	0.67991063
C0114C_count	1560.802524	1957.391652	3518.194176	0.434406301
C0116C_count	-162.3107857	1580.82101	1418.510225	0.687171341
C0121C_count	1929.055074	1955.61837	3884.673444	0.385347269
C0122C_count	696.0929287	1986.896836	2682.989765	0.541295726
C0125C_count	506.010179	2063.011616	2569.021795	0.555285758
C0128C_count	1702.096564	2581.369307	4283.465871	0.330700766
C0130C_count	1646.942937	2021.046083	3667.989021	0.41449779
C0131C_count	1719.633352	1487.087166	3206.720518	0.475119427
C0132C_count	1012.476549	2425.617723	3438.094273	0.444966423
C0141C_count	1157.791097	1442.801432	2600.592529	0.551425717
C0143C_count	1933.478323	2058.341554	3991.819877	0.370786991
C0145C_count	628.5817402	2496.419699	3125.00144	0.485640011
C0169C_count	543.4677002	1513.019883	2056.487583	0.616225129
C0173C_count	1427.898326	1265.335427	2693.233752	0.540030756
C0174C_count	1448.373675	1505.699363	2954.073038	0.507417772
C0176C_count	238.0170964	1192.89122	1430.908316	0.685848058
C0178C_count	1640.052015	2129.584198	3769.636212	0.400873633
C0185C_count	1346.806866	1929.593271	3276.400138	0.466094755
C0187C_count	1492.225186	1705.890241	3198.115427	0.4762305
C0188C_count	1987.191342	1816.642539	3803.833881	0.396269777
C0189C_count	1568.535428	1055.349946	2623.885375	0.548570188
C0198C_count	1797.75137	2133.060036	3930.811406	0.379088992
C0205C_count	1390.33423	1914.157661	3304.491891	0.462442561
C0211C_count	307.5619775	657.8871615	965.449139	0.733931615
C0228C_count	280.6431038	1306.577074	1587.220178	0.668971059
C0229C_count	-101.4681063	138.5183908	37.05028448	0.819404043
C0240C_count	1847.851705	2618.954742	4466.806447	0.305186012
C0243C_count	1960.311436	2268.693025	4229.004461	0.338234627
C0244C_count	349.5888366	1040.231367	1389.820203	0.690224773
C0245C_count	1146.485402	2910.955504	4057.440906	0.36182414
C0250C_count	-271.56249	984.543699	712.9812091	0.758593508
C0252C_count	1711.044538	1823.811965	3534.856503	0.432201997
C0269C_count	-301.706309	1145.158156	843.4518475	0.745976674
C0279C_count	1647.526905	1401.374633	3048.901539	0.495374373
C0284C_count	1264.486266	2866.351821	4130.838086	0.351759448
C0308C_count	229.1954037	1572.623398	1801.818802	0.645229029
C0309C_count	1889.021594	2400.355855	4289.377448	0.329881714
C0314C_count	-50.66806249	988.7006872	938.0326247	0.736659149
C0315C_count	2180.351409	2888.866372	5069.217781	0.219894925
C0321C_count	1620.258683	1314.501426	2934.76011	0.509858575
C0330C_count	353.2005191	172.3100407	525.5105599	0.776234113
C0335C_count	881.9746043	1938.950736	2820.925341	0.52416132
C0337C_count	1079.736703	2529.097665	3608.834369	0.422384229
C0341C_count	-585.2094047	623.7042578	38.4948531	0.819282476
C0344C_count	307.2098258	1835.914516	2143.124342	0.606159827
C0353C_count	1340.2738	2786.51228	4126.786079	0.35231616
C0356C_count	1908.394599	2291.47475	4199.869349	0.342256158
C0362C_count	1925.635432	2695.113855	4620.749287	0.283590947
C0364C_count	-654.0567959	73.27237805	-580.7844179	0.867950929
C0374C_count	499.435628	1227.150939	1726.586567	0.653626415
C0382C_count	2329.886378	2195.283221	4525.169599	0.297016588
C0383C_count	1027.049465	1050.511804	2077.561269	0.613785937
C0399C_count	375.6552531	1535.981546	1911.636799	0.632830219
C0417C_count	1669.657575	1862.315138	3531.972713	0.432583687
C0418C_count	1816.830491	2020.766175	3837.596666	0.391714669
C0421C_count	337.5750247	1856.597579	2194.172603	0.600183129
C0432C_count	701.9481168	1535.539209	2237.487326	0.595085426
C0436C_count	1726.470518	2929.249161	4655.719679	0.278664728
C0439C_count	1175.096621	2295.020496	3470.117117	0.44075193
C0465C_count	1553.714234	1516.1558	3069.870034	0.492698294
C0470C_count	720.9653685	1706.469929	2427.435298	0.572449186
C0474C_count	1136.044555	1424.841948	2560.886503	0.556278502
C0483C_count	1177.210987	1019.58609	2196.797077	0.599874943
C0492C_count	566.1756052	2435.00964	3001.185245	0.501446576
C0507C_count	1922.749929	2567.992384	4490.742313	0.301838247
C0511C_count	1328.157816	1450.506734	2778.66455	0.529434129
C0529C_count	137.4492456	2948.875642	3086.324888	0.490594993
C0532C_count	1933.46216	2082.277814	4015.739974	0.367523804
C0535C_count	1521.143869	1840.500176	3361.644045	0.454988032
C0538C_count	425.3477417	2087.984745	2513.332487	0.562065568
C0543C_count	1513.566905	1511.78034	3025.347245	0.498374863
C0544C_count	1711.436624	1424.640157	3136.076781	0.484218222
C0546C_count	1135.816348	1827.013479	2962.829827	0.506309728
C0553C_count	770.362987	1106.485718	1876.848705	0.636775857
C0554C_count	1965.690717	1880.114085	3845.804802	0.390605811
C0568C_count	399.8673287	2586.764315	2986.631644	0.503293733
C0583C_count	517.0505322	1559.192738	2076.243271	0.613938663
C0587C_count	1108.814675	2654.172931	3762.987606	0.401767532
C0593C_count	778.6517406	1093.247717	1871.899457	0.63733585
C0596C_count	454.6863613	3010.830886	3465.517247	0.441357915
C0601C_count	1633.439709	2453.241818	4086.681527	0.357819446
C0606C_count	506.3086532	2486.203393	2992.512046	0.502547663
C0608C_count	2069.593846	2608.16025	4677.754096	0.275556998
C0648C_count	1440.897042	2428.544915	3869.441957	0.387409442
C0663C_count	2086.770088	2233.283538	4320.053626	0.325627539
C0666C_count	1807.526909	1768.130201	3575.65711	0.426793486
C0669C_count	1773.677793	1841.046525	3614.724318	0.421600405
C0683C_count	-666.36272	308.4093819	-357.9533381	0.851244632
C0685C_count	-223.4814783	869.3032028	645.8217246	0.764979814
C0689C_count	2237.204699	2327.708797	4564.913497	0.291440894
C0705C_count	963.1363265	1890.241895	2853.378221	0.520098525
C0717C_count	649.998664	1760.780763	2410.779427	0.574452136
C0720C_count	1503.954998	1932.020657	3435.975655	0.445244907
C0721C_count	229.0978068	-129.0688057	100.0290011	0.81406998
C0727C_count	1787.358208	1626.338738	3413.696946	0.448170737
C0730C_count	1487.242963	1654.935371	3142.178334	0.483434392
C0755C_count	912.5044259	2054.919115	2967.423541	0.505728125
C0759C_count	1286.685756	1258.340419	2545.026176	0.558211644
C0765C_count	728.1176321	2005.265773	2733.383405	0.535061167
C0774C_count	1504.538725	2456.518229	3961.056954	0.374976952
C0780C_count	1219.850829	938.7064069	2158.557236	0.604356528
C0782C_count	669.5018647	2463.134757	3132.636622	0.484659987
C0785C_count	954.9397048	889.1362188	1844.075924	0.640477732
C0789C_count	2312.773692	2162.609694	4475.383385	0.303986838
C0790C_count	628.1726899	2682.130078	3310.302768	0.461686108
C0792C_count	116.2013676	1502.145486	1618.346854	0.665567977
C0798C_count	1630.825324	2094.181697	3725.007021	0.406866622
C0801C_count	2136.787793	2273.689853	4410.477646	0.313049441
C0814C_count	681.3193843	1902.237695	2583.557079	0.553510057
C0819C_count	1018.596156	2788.618055	3807.214211	0.395814156
C0823C_count	-108.1346953	1100.942328	992.8076325	0.731198005
C0830C_count	1875.572388	3037.673699	4913.246087	0.242169796
C0832C_count	1071.571269	741.8341155	1813.405385	0.643928722
C0835C_count	1514.518914	1022.808828	2537.327742	0.559148881
C0836C_count	1311.958364	2320.489488	3632.447852	0.419239889
C0838C_count	373.3163336	2928.201723	3301.518057	0.462829561
C0841C_count	1066.017417	1228.590661	2294.608078	0.588326148
C0850C_count	1316.897111	2926.187632	4243.084743	0.336288899
C0854C_count	1054.059867	911.629813	1965.68968	0.626666883
C0860C_count	2006.379163	2090.237697	4096.61686	0.356457233
C0864C_count	104.5537857	2285.72983	2390.283615	0.576912143
C0865C_count	1478.190492	2140.247318	3618.43781	0.421106058
C0881C_count	50.87570432	1781.267506	1832.143211	0.641821925
C0883C_count	1558.607057	2035.684871	3594.291928	0.424318159
C0893C_count	2067.171095	2495.350807	4562.521902	0.291776695
C0894C_count	1314.226492	2317.841801	3632.068293	0.419290471
C0900C_count	268.9851432	965.0773608	1234.062504	0.706586797
C0907C_count	1502.834296	1310.494173	2813.328468	0.525110662
C0912C_count	1557.062383	1391.882283	2948.944666	0.508066303
C0915C_count	1618.084089	2314.581885	3932.665974	0.378837068
C0924C_count	412.7292379	1197.337278	1610.066516	0.666474627
C0959C_count	467.3225057	1614.608705	2081.931211	0.613279399
C0961C_count	807.2889389	1035.246423	1842.535362	0.640651384
C1007C_count	966.1647288	3068.053229	4034.217957	0.364999928
C1008C_count	1505.733736	2081.051286	3586.785023	0.42531571
C1014C_count	1741.759806	2824.180266	4565.940071	0.291296743
C1023C_count	896.2816072	2793.158655	3689.440262	0.41163018
C1062C_count	2168.742183	2325.909233	4494.651417	0.301291149
C1075C_count	-252.8004416	1656.191076	1403.390635	0.688782017
C1082C_count	743.1132918	804.6631239	1547.776416	0.673263378
C1083C_count	1502.678336	1183.322502	2686.000838	0.540924033
C1091C_count	-521.1756471	1894.964596	1373.788949	0.691925626
C1093C_count	1550.103725	1697.012734	3247.116459	0.469893474
C1095C_count	1036.610491	1073.538011	2110.148502	0.610002545
C1101C_count	1468.765376	1681.679856	3150.445232	0.482371776
C1104C_count	-502.82345	963.2946088	460.4711588	0.782217522
C1107C_count	354.1616536	1272.333079	1626.494733	0.664674872
C1111C_count	-120.9733368	2111.133984	1990.160647	0.623863604
C1113C_count	-131.0616577	1648.236663	1517.175006	0.676577922
C1114C_count	1272.736754	1657.26931	2930.006065	0.510458772
C1117C_count	1999.372953	1932.523896	3931.896849	0.37894155
C1120C_count	1376.801789	922.5294944	2299.331283	0.587765378
C1127C_count	1701.647608	1583.073891	3284.721498	0.465013723
C1137C_count	105.2660849	1492.570796	1597.836881	0.6678119
C1139C_count	-477.8423107	1280.916777	803.074466	0.749910719
C1142C_count	647.9461421	2173.438352	2821.384494	0.524103921
C1148C_count	470.3146482	1687.639297	2157.953945	0.604427079
C1150C_count	10.68386587	2562.944999	2573.628865	0.554723209
C1153C_count	728.8455208	2333.091539	3061.93706	0.493711281
C1163C_count	-98.19493948	1531.215704	1433.020765	0.685622363
C1164C_count	1269.549897	1145.411434	2414.961331	0.573949564
C1171C_count	1518.854327	2080.68135	3599.535677	0.42362104
C1180C_count	903.3713765	2040.314269	2943.685646	0.508731058
C1186C_count	1205.459764	2167.286153	3372.745917	0.45353625
C1188C_count	1288.430818	2301.551335	3589.982153	0.424890924
C1198C_count	1719.42898	1646.944913	3366.373894	0.454369661
C1203C_count	787.7899983	1870.462693	2658.252691	0.54434531
C1211C_count	350.9334885	1850.822531	2201.756019	0.599292384
C1218C_count	860.1512779	1677.584954	2537.736232	0.559099167
C1231C_count	2027.288224	1812.048583	3839.336807	0.391479637
C1234C_count	921.2424011	807.0656887	1728.30809	0.653435146
C1236C_count	903.7683442	2175.541886	3079.31023	0.491491975
C1247C_count	404.5463075	1445.473043	1850.019351	0.639807486
C1252C_count	1715.988685	2153.543839	3869.532524	0.387397186
C1255C_count	-164.626326	987.143643	822.517317	0.748019645
C1272C_count	2164.911157	2319.656056	4484.567214	0.302702279
C1284C_count	1318.311779	1657.363497	2975.675276	0.50468281
C1287C_count	710.2306273	2511.349568	3221.580195	0.473198989
C1318C_count	1840.164588	2644.403544	4484.568131	0.302702151
C1320C_count	407.3944888	1448.387739	1855.782228	0.639157135
C1348C_count	725.4698682	1913.133269	2638.603137	0.546762592
C1363C_count	739.306071	1684.356891	2423.662962	0.572903128
C1398C_count	1180.168927	2007.554152	3187.723079	0.477571328
C1402C_count	1959.208025	3127.985534	5087.193559	0.217320111
C1410C_count	1532.517546	1868.650195	3401.167741	0.449814075
C1460C_count	573.6197377	3493.52575	4067.145487	0.360495769
C1475C_count	2013.006646	1955.591674	3968.59832	0.37395051
C1504C_count	-493.4853358	1168.886104	675.4007677	0.762176218
C1515C_count	-212.3728619	936.655805	724.282943	0.757511543
C1524C_count	1851.426308	2319.798382	4171.22469	0.346203888
C1544C_count	1656.912216	2509.716263	4166.628479	0.346836758
C1558C_count	1574.339179	2915.49587	4489.83505	0.301965209
C1559C_count	739.0916992	872.1208116	1611.212511	0.666349206
C1570C_count	967.4295001	2021.168087	2988.597587	0.503044347
C1601C_count	895.0585905	1969.590856	2864.649447	0.518684708
C1636C_count	2127.764344	2020.047551	4147.811895	0.349426034
C1648C_count	1648.240387	2380.867186	4029.107573	0.365698216
C1695C_count	-715.9203438	-59.11138407	-775.0317278	0.881757315
C1701C_count	103.5395458	1933.508888	2037.048434	0.618469903
C1737C_count	-103.3132983	1575.319599	1472.006301	0.681445333
C1790C_count	1727.808396	3372.716724	5100.52512	0.215409547
C1803C_count	518.6264685	1676.664472	2195.29094	0.600051816
C1846C_count	2018.018356	2433.356929	4451.375285	0.30734228
C1936C_count	2103.277589	2409.800586	4513.078175	0.298710904
C1944C_count	1537.370497	1884.399542	3421.770039	0.447111062
C1954C_count	711.9158491	1345.457093	2057.372943	0.616122771
C1997C_count	1157.70227	1309.292888	2466.995158	0.567678227
C2003C_count	68.89917316	1201.34947	1270.248643	0.702818144
C2053C_count	1441.514346	2266.225778	3707.740124	0.40918062
C2074C_count	1852.726519	2332.943386	4185.669905	0.344213848
C2181C_count	-462.3091499	1208.781169	746.4720193	0.755381224
C2293C_count	491.146977	2176.58073	2667.727707	0.543178077
C2478C_count	-1527.616385	41.1061885	-1486.510196	0.926126678
C2496C_count	1117.444239	1300.745377	2418.189616	0.573561448
C2532C_count	1353.232335	537.849732	1891.082067	0.635163522
