# Supplementary material for: Association of the TGFβ gene family with microenvironmental features of gastric cancer and prediction of response to immunotherapy
Source: Front Oncol. 2022 Sep 2;12:920599. doi: 10.3389/fonc.2022.920599 (PMC9478444; doi:10.3389/fonc.2022.920599)
Supplement: Supplementary file 1 [file DataSheet_1.zip › 3.ESTIMATE/GSE26253.csv]

sample	StromalScore	ImmuneScore	ESTIMATEScore	Tumour_purity
GSM644519	622.1306556	933.3765647	1555.50722	0.672423876
GSM644520	703.5474846	520.7424676	1224.289952	0.707601158
GSM644521	-225.3210062	774.0167595	548.6957533	0.774084018
GSM644522	258.4776995	764.9025747	1023.380274	0.728129293
GSM644523	544.2143267	633.477863	1177.69219	0.712417801
GSM644524	342.1485234	702.9131732	1045.061697	0.725944141
GSM644525	215.1588122	561.3706955	776.5295077	0.752482701
GSM644526	261.3876183	719.8792101	981.2668284	0.732352581
GSM644527	112.4372727	424.2077718	536.6450445	0.77520267
GSM644528	212.433064	449.140895	661.573959	0.763488559
GSM644529	646.8595548	710.7323846	1357.591939	0.693640174
GSM644530	287.0108056	563.7379337	850.7487393	0.745262924
GSM644531	528.0335629	750.3843704	1278.417933	0.701964595
GSM644532	369.706505	445.7310525	815.4375575	0.748708951
GSM644533	580.6801794	660.3698241	1241.050004	0.705860624
GSM644534	401.4503669	592.9865057	994.4368725	0.731034841
GSM644535	215.9817168	586.9182611	802.8999778	0.749927663
GSM644536	275.1488303	366.3440217	641.492852	0.76538891
GSM644537	602.6556111	983.2218129	1585.877424	0.669117549
GSM644538	1140.768483	1025.300776	2166.069259	0.603477642
GSM644539	846.9402835	650.6766682	1497.616952	0.678689175
GSM644540	644.1781694	776.1570785	1420.335248	0.686976694
GSM644541	445.0510801	745.1294538	1190.180534	0.711130186
GSM644542	710.0618	833.8832452	1543.945045	0.673679112
GSM644543	387.5790665	1017.099706	1404.678773	0.688644925
GSM644544	553.9237494	930.0318401	1483.955589	0.680160575
GSM644545	557.1615631	824.2042371	1381.3658	0.691122229
GSM644546	419.4395252	566.2516611	985.6911863	0.731910203
GSM644547	510.8123029	649.8187966	1160.6311	0.714173021
GSM644548	-65.03058892	423.9992972	358.9687083	0.791412753
GSM644549	-227.4406762	234.1703271	6.729650906	0.821947143
GSM644550	204.0349908	915.6117811	1119.646772	0.718371103
GSM644551	398.4062492	805.0933367	1203.499586	0.709754287
GSM644552	380.8028785	884.4341933	1265.237072	0.703341266
GSM644553	329.5793962	1220.758755	1550.338151	0.672985291
GSM644554	622.4456648	1115.204375	1737.65004	0.65239649
GSM644555	291.7843016	719.6724454	1011.456747	0.729327858
GSM644556	416.5229695	1070.021619	1486.544589	0.679881936
GSM644557	502.4297035	1024.049777	1526.479481	0.675571563
GSM644558	362.4762166	10.38149494	372.8577115	0.790164861
GSM644559	254.5816349	1104.014452	1358.596086	0.693533993
GSM644560	314.3082701	1052.913017	1367.221287	0.692621323
GSM644561	800.7302978	636.7818261	1437.512124	0.685142287
GSM644562	284.3018226	647.0796425	931.3814651	0.737319043
GSM644563	558.527411	729.3063309	1287.833742	0.700979554
GSM644564	288.2959902	547.3601785	835.6561687	0.746738267
GSM644565	750.822075	488.2939099	1239.115985	0.706061691
GSM644566	775.1186093	710.6721357	1485.790745	0.679963078
GSM644567	-1.66761959	401.2880112	399.6203916	0.787751044
GSM644568	804.4618936	876.1701415	1680.632035	0.658716686
GSM644569	471.8351193	260.1297812	731.9649005	0.756774925
GSM644570	474.9568012	1041.563322	1516.520124	0.676648705
GSM644571	569.8786471	685.2397167	1255.118364	0.704396325
GSM644572	179.8401997	699.8496882	879.689888	0.742423616
GSM644573	750.4459211	567.3529054	1317.798826	0.697835836
GSM644574	565.0773603	606.6926454	1171.770006	0.713027574
GSM644575	340.6136079	898.2629164	1238.876524	0.706086582
GSM644576	346.0017963	453.4271579	799.4289542	0.750264614
GSM644577	705.1771636	998.1526312	1703.329795	0.656206243
GSM644578	899.5750986	719.7362699	1619.311369	0.665462305
GSM644579	853.2378055	720.7417448	1573.97955	0.670414428
GSM644580	237.8037292	495.7264239	733.5301531	0.756624716
GSM644581	621.2096545	826.4993649	1447.709019	0.684051247
GSM644582	491.497401	867.8918779	1359.389279	0.693450108
GSM644583	747.8013872	613.3641723	1361.165559	0.693262222
GSM644584	-18.64532182	432.0797011	413.4343793	0.786500355
GSM644585	180.0302442	884.1900355	1064.22028	0.724007132
GSM644586	489.660485	1029.728655	1519.38914	0.676338558
GSM644587	272.1408345	925.4791307	1197.619965	0.710362005
GSM644588	888.2875924	524.7082227	1412.995815	0.687759178
GSM644589	465.0525832	714.5599136	1179.612497	0.712219963
GSM644590	897.0562939	926.6994818	1823.755776	0.642765572
GSM644591	396.3862396	1078.369415	1474.755654	0.681149915
GSM644592	718.5054021	1019.651168	1738.15657	0.652340138
GSM644593	498.4578571	298.5310986	796.9889557	0.750501361
GSM644594	459.00205	613.5882809	1072.590331	0.723159089
GSM644595	-95.09654358	489.7502905	394.6537469	0.788199923
GSM644596	306.1965154	92.04122497	398.2377404	0.787876048
GSM644597	686.161463	654.551691	1340.713154	0.695422719
GSM644598	388.8249936	569.0758625	957.9008562	0.734683744
GSM644599	663.129678	655.9002446	1319.029923	0.697706389
GSM644600	293.3824985	448.7268492	742.1093477	0.755800707
GSM644601	531.4604547	750.8470976	1282.307552	0.701557842
GSM644602	517.057052	816.6267511	1333.683803	0.696163821
GSM644603	466.0267485	1065.483543	1531.510291	0.675026913
GSM644604	279.6597754	453.3416373	733.0014128	0.756675461
GSM644605	249.50442	587.0930291	836.5974491	0.746646361
GSM644606	169.5185809	473.9344486	643.4530295	0.765203703
GSM644607	-2.833382715	521.4055639	518.5721812	0.776875802
GSM644608	655.0746029	1003.630939	1658.705542	0.661134882
GSM644609	232.1004533	540.6548106	772.7552639	0.752847467
GSM644610	370.811778	854.0258974	1224.837675	0.707544344
GSM644611	398.5045192	599.5550352	998.0595544	0.730671892
GSM644612	331.1165512	1030.76072	1361.877271	0.693186927
GSM644613	536.3693221	669.8373747	1206.206697	0.709474302
GSM644614	574.2189116	821.3527561	1395.571668	0.689613634
GSM644615	488.3280582	638.6903681	1127.018426	0.717617928
GSM644616	385.921463	561.7312604	947.6527234	0.735703449
GSM644617	166.6166868	404.4519204	571.0686072	0.772000756
GSM644618	538.5388002	585.2380154	1123.776816	0.717949233
GSM644619	62.02779773	846.3512358	908.3790335	0.739595806
GSM644620	599.0684012	715.065623	1314.134024	0.698221046
GSM644621	348.4894504	803.3208604	1151.810311	0.715078735
GSM644622	665.6697115	822.2822614	1487.951973	0.679730426
GSM644623	613.0693118	700.2062288	1313.275541	0.698311253
GSM644624	366.4483629	692.6682386	1059.116601	0.724523694
GSM644625	-257.7111537	362.4477612	104.7366074	0.813668463
GSM644626	52.66300111	563.8278165	616.4908176	0.76774565
GSM644627	129.9198965	656.4395731	786.3594696	0.751531591
GSM644628	567.7854773	697.4358064	1265.221284	0.703342913
GSM644629	386.9031096	478.8089122	865.7120218	0.743796608
GSM644630	732.5206548	652.6094658	1385.130121	0.690722769
GSM644631	752.0106074	576.1602831	1328.17089	0.696744526
GSM644632	583.8723389	833.2077816	1417.080121	0.687323834
GSM644633	727.5934967	1034.565491	1762.158988	0.64966571
GSM644634	143.6415235	679.077354	822.7188775	0.748000009
GSM644635	318.5351516	1021.565746	1340.100897	0.695487298
GSM644636	180.5595941	1011.396624	1191.956218	0.710946909
GSM644637	478.8463063	1033.859655	1512.705961	0.677060838
GSM644638	649.1733751	850.4483295	1499.621705	0.678473023
GSM644639	-47.08384246	377.8749562	330.7911137	0.793934327
GSM644640	220.1741387	230.8211841	450.9953228	0.78308333
GSM644641	157.9411351	645.9903325	803.9314676	0.749827493
GSM644642	459.2222174	699.7541164	1158.976334	0.714343023
GSM644643	4.979053634	824.9707041	829.9497577	0.747295131
GSM644644	10.11372955	392.9029839	403.0167134	0.787443849
GSM644645	234.7419106	828.7669969	1063.508908	0.724079157
GSM644646	476.5616146	704.7579228	1181.319537	0.712044049
GSM644647	812.1754479	993.8250121	1806.00046	0.644759957
GSM644648	463.0179802	1071.538261	1534.556241	0.674696971
GSM644649	61.54146797	765.0716416	826.6131096	0.747620498
GSM644650	105.7008514	766.9291684	872.6300198	0.743117471
GSM644651	411.9810581	657.5874955	1069.568554	0.723465377
GSM644652	153.8814199	790.5409668	944.4223867	0.736024528
GSM644653	221.507069	1081.35961	1302.866679	0.699404099
GSM644654	105.845286	684.8847139	790.7299998	0.751108212
GSM644655	330.3161315	917.1898919	1247.506023	0.705189025
GSM644656	177.4240599	667.6862556	845.1103155	0.745814525
GSM644657	485.3571561	905.1680515	1390.525208	0.690149887
GSM644658	387.1576694	727.3588522	1114.516522	0.718894774
GSM644659	377.5728617	746.337719	1123.910581	0.717935565
GSM644660	41.95456266	604.9497949	646.9043575	0.764877452
GSM644661	489.4908811	757.3200152	1246.810896	0.705261368
GSM644662	631.8238103	1049.511883	1681.335693	0.658638969
GSM644663	26.87294575	1087.12528	1113.998226	0.718947657
GSM644664	55.39686242	430.1222698	485.5191322	0.779921603
GSM644665	257.9737307	368.0027978	625.9765284	0.766852724
GSM644666	518.7520163	611.475951	1130.227967	0.71728974
GSM644667	849.9910994	1192.678974	2042.670074	0.61782125
GSM644668	544.9818953	740.2968886	1285.278784	0.701246975
GSM644669	126.7449651	167.2959282	294.0408934	0.797202638
GSM644670	108.2103716	461.4685908	569.6789625	0.772130396
GSM644671	292.3918419	504.9934173	797.3852592	0.750462915
GSM644672	816.2374873	690.6533945	1506.890882	0.677688769
GSM644673	662.731309	533.0336104	1195.764919	0.710553632
GSM644674	551.940172	727.7197958	1279.659968	0.701834735
GSM644675	649.8159124	441.1120883	1090.928001	0.721297324
GSM644676	495.1979613	811.9748828	1307.172844	0.698952185
GSM644677	589.42141	794.4144807	1383.835891	0.690860133
GSM644678	69.21135341	223.5532599	292.7646133	0.797315725
GSM644679	252.1756685	389.2014738	641.3771423	0.76539984
GSM644680	457.4662141	641.9572099	1099.423424	0.720433039
GSM644681	50.39382603	-410.4156923	-360.0218663	0.851403932
GSM644682	685.5494032	530.5792335	1216.128637	0.708447161
GSM644683	739.4301478	860.0271385	1599.457286	0.667634837
GSM644684	521.0793807	880.5267594	1401.60614	0.688971894
GSM644685	84.65172396	197.40766	282.0593839	0.79826318
GSM644686	712.5988954	678.6501595	1391.249055	0.690072992
GSM644687	364.1884181	311.500961	675.6893791	0.762148792
GSM644688	389.0120412	390.8525378	779.864579	0.752160188
GSM644689	298.7892138	758.4575066	1057.24672	0.72471285
GSM644690	408.9922212	1280.768878	1689.7611	0.657707861
GSM644691	571.8605516	825.847257	1397.707809	0.689386526
GSM644692	587.6158708	949.8372414	1537.453112	0.674383052
GSM644693	316.9890246	321.359951	638.3489756	0.765685825
GSM644694	610.4920421	909.9216595	1520.413702	0.676227772
GSM644695	215.4208633	451.2878457	666.708709	0.763001572
GSM644696	529.298839	655.2227538	1184.521593	0.71171395
GSM644697	448.3760187	449.4021202	897.7781389	0.740642237
GSM644698	590.1269622	968.6041723	1558.731135	0.67207353
GSM644699	500.4891421	819.2040008	1319.693143	0.697636644
GSM644700	440.5561512	765.0872627	1205.643414	0.709532569
GSM644701	283.1521903	570.4068321	853.5590224	0.744987806
GSM644702	152.4374799	457.6632413	610.1007212	0.768346335
GSM644703	150.7461506	542.4517166	693.1978672	0.760482426
GSM644704	179.090363	336.0297959	515.1201589	0.777194758
GSM644705	384.143974	382.0769461	766.2209202	0.753478439
GSM644706	145.737722	325.4474306	471.1851527	0.78123676
GSM644707	552.5422677	652.6025914	1205.144859	0.709584137
GSM644708	85.24350446	639.2732357	724.5167401	0.757489139
GSM644709	522.2899792	878.0711716	1400.361151	0.689104337
GSM644710	166.8146834	409.6767814	576.4914648	0.771494548
GSM644711	350.5580538	484.4521219	835.0101757	0.746801333
GSM644712	284.6244876	727.6184144	1012.242902	0.729248901
GSM644713	265.6880054	761.0895276	1026.777533	0.727787388
GSM644714	67.04797341	46.24575297	113.2937264	0.812937622
GSM644715	154.3785081	370.7776773	525.1561854	0.776266907
GSM644716	326.270396	937.4825286	1263.752925	0.703496112
GSM644717	817.4975026	642.8905179	1460.38802	0.682692492
GSM644718	339.4144655	284.1573174	623.5717829	0.767079233
GSM644719	618.7465918	738.4773056	1357.223897	0.693679088
GSM644720	21.08972728	302.1143401	323.2040674	0.794610962
GSM644721	-285.7310999	166.0638102	-119.6672897	0.83237253
GSM644722	532.3813001	486.9386287	1019.319929	0.728537693
GSM644723	149.2873511	361.0069145	510.2942656	0.777640322
GSM644724	284.4976227	576.9416204	861.4392431	0.744215682
GSM644725	670.4808777	1112.822419	1783.303297	0.64730306
GSM644726	441.7390016	618.6947931	1060.433795	0.724390415
GSM644727	78.62385509	687.1609738	765.7848289	0.753520524
GSM644728	824.3788153	851.2032659	1675.582081	0.659274234
GSM644729	847.9335716	1317.75702	2165.690591	0.603521962
GSM644730	896.7588405	686.9701014	1583.728942	0.669351887
GSM644731	402.2920329	411.1787502	813.4707831	0.748900299
GSM644732	235.2492876	325.9229047	561.1721923	0.772923295
GSM644733	193.4081014	732.6366571	926.0447585	0.737848016
GSM644734	594.8356997	566.9359224	1161.771622	0.714055825
GSM644735	217.0278076	447.9466408	664.9744484	0.7631661
GSM644736	722.1358454	596.788356	1318.924201	0.697717506
GSM644737	121.4210194	674.4787021	795.8997216	0.750607016
GSM644738	623.0395309	483.1536999	1106.193231	0.719743508
GSM644739	718.0654464	514.6472219	1232.712668	0.706726992
GSM644740	496.7890674	744.2903024	1241.07937	0.705857571
GSM644741	817.2395781	323.3199499	1140.559528	0.716232219
GSM644742	366.9599648	445.1532452	812.11321	0.749032341
GSM644743	484.3140757	1184.271035	1668.58511	0.660046146
GSM644744	636.2129298	354.1812559	990.3941858	0.731439627
GSM644745	252.0475951	1184.208206	1436.255801	0.685276604
GSM644746	142.3673091	869.23929	1011.606599	0.729312808
GSM644747	472.3346983	687.7836054	1160.118304	0.714225707
GSM644748	448.356227	532.8585661	981.214793	0.732357782
GSM644749	117.4246256	579.6585807	697.0832063	0.760111958
GSM644750	365.1877774	715.7756472	1080.963425	0.722309645
GSM644751	328.9814187	192.8060294	521.7874481	0.776578541
GSM644752	621.1662161	490.2378942	1111.40411	0.719212275
GSM644753	170.6937957	338.2783618	508.9721574	0.777762321
GSM644754	488.9738526	736.4118234	1225.385676	0.707487497
GSM644755	37.32044511	336.2046329	373.525078	0.790104817
GSM644756	584.5186077	704.0563549	1288.574963	0.700901954
GSM644757	687.8322772	506.5031769	1194.335454	0.710701261
GSM644758	558.9739697	264.9926918	823.9666615	0.747878433
GSM644759	622.5320725	482.409346	1104.941419	0.719871063
GSM644760	585.9165026	448.9315898	1034.848092	0.726974431
GSM644761	673.3312839	810.708163	1484.039447	0.680151551
GSM644762	311.4611508	952.881179	1264.34233	0.703434621
GSM644763	669.1299292	947.881796	1617.011725	0.665714233
GSM644764	619.3762725	765.2969488	1384.673221	0.690771265
GSM644765	-144.0314328	966.0641894	822.0327566	0.748066849
GSM644766	667.9441896	1009.259036	1677.203226	0.659095288
GSM644767	511.9031404	860.0677837	1371.970924	0.69211827
GSM644768	624.4859035	711.7291373	1336.215041	0.695897039
GSM644769	-489.6095694	175.2027335	-314.4068359	0.847872877
GSM644770	353.4159674	1044.605995	1398.021963	0.689353121
GSM644771	50.71295	330.0367138	380.7496638	0.789454325
GSM644772	507.6537366	488.8132076	996.4669442	0.730831478
GSM644773	494.8751234	642.9990017	1137.874125	0.716507251
GSM644774	658.6154809	722.7558207	1381.371302	0.691121646
GSM644775	107.7580507	407.679198	515.4372487	0.777165468
GSM644776	-89.92488854	348.582164	258.6572755	0.800327492
GSM644777	352.4522476	464.0690755	816.5213231	0.748603485
GSM644778	483.5290095	1525.496918	2009.025927	0.62169699
GSM644779	622.3675754	943.4793464	1565.846922	0.671299716
GSM644780	332.743313	951.2298368	1283.97315	0.701383594
GSM644781	504.1980574	668.947623	1173.14568	0.712885977
GSM644782	864.4851034	1047.151899	1911.637002	0.632830196
GSM644783	665.1847654	625.8883488	1291.073114	0.700640356
GSM644784	430.3392013	406.4426597	836.781861	0.746628354
GSM644785	592.4155319	735.572181	1327.987713	0.696763813
GSM644786	616.1921425	620.1624634	1236.354606	0.706348673
GSM644787	617.453953	585.3889705	1202.842924	0.709822186
GSM644788	204.3318982	683.6820615	888.0139596	0.741604489
GSM644789	319.2388178	638.4350854	957.6739032	0.734706344
GSM644790	484.6707616	482.4775585	967.14832	0.73376218
GSM644791	389.4497767	796.117149	1185.566926	0.711606152
GSM644792	-140.5995288	36.63276181	-103.966767	0.831093043
GSM644793	562.2658688	730.4678234	1292.733692	0.700466413
GSM644794	594.8907286	699.7538617	1294.64459	0.700266198
GSM644795	696.2581088	817.5272467	1513.785356	0.676944228
GSM644796	571.4637942	502.8776055	1074.3414	0.722981534
GSM644797	104.8592928	416.6257294	521.4850222	0.776606509
GSM644798	781.4700143	774.2283269	1555.698341	0.672403111
GSM644799	346.9303309	282.3234698	629.2538007	0.766543876
GSM644800	243.7726504	916.2593783	1160.032029	0.714234571
GSM644801	-186.380938	292.6134109	106.2324729	0.813540798
GSM644802	716.0255246	1567.105058	2283.130582	0.589687652
GSM644803	727.7399241	384.9187896	1112.658714	0.71908431
GSM644804	-281.8089886	594.8837052	313.0747165	0.795512791
GSM644805	117.6834798	144.2380656	261.9215454	0.800040116
GSM644806	-187.3753111	-66.97969385	-254.3550049	0.843166334
GSM644807	270.3665304	894.1055092	1164.47204	0.713778261
GSM644808	26.961833	157.4438589	184.4056919	0.806814627
GSM644809	178.0515296	575.3212969	753.3728264	0.754717059
GSM644810	110.1400156	420.9428529	531.0828685	0.775718181
GSM644811	360.612041	325.3250933	685.9371343	0.761174075
GSM644812	85.03894375	1032.631242	1117.670186	0.718572912
GSM644813	641.0061156	439.7966295	1080.802745	0.722325956
GSM644814	93.54865118	768.7499241	862.2985752	0.744131422
GSM644815	178.4700232	645.1947687	823.6647919	0.747907847
GSM644816	418.8204622	261.8636004	680.6840625	0.761673937
GSM644817	703.4895009	430.8849175	1134.374418	0.716865515
GSM644818	275.0708843	50.01880616	325.0896905	0.794442889
GSM644819	335.4388485	574.6345463	910.0733948	0.739428387
GSM644820	594.2161496	715.145607	1309.361757	0.69872236
GSM644821	379.0435669	447.9529627	826.9965296	0.747583118
GSM644822	414.3122747	516.9415064	931.253781	0.737331704
GSM644823	26.22009229	345.6953164	371.9154087	0.790249628
GSM644824	386.67467	428.555989	815.230659	0.748729083
GSM644825	319.024869	779.0085358	1098.033405	0.72057453
GSM644826	181.9823425	186.8929183	368.8752609	0.79052301
GSM644827	338.0846301	619.9316436	958.0162737	0.73467225
GSM644828	383.9765354	429.4303144	813.4068498	0.748906518
GSM644829	375.826524	901.0505907	1276.877115	0.702125661
GSM644830	551.7799035	278.1201353	829.9000388	0.747299981
GSM644831	488.5212929	726.330743	1214.852036	0.708579402
GSM644832	-93.6292208	178.451557	84.82233621	0.815364317
GSM644833	573.3640682	441.121633	1014.485701	0.729023596
GSM644834	530.585029	580.8234572	1111.408486	0.719211829
GSM644835	240.1986691	151.2204015	391.4190706	0.788492043
GSM644836	87.40675341	306.5910579	393.9978113	0.788259174
GSM644837	677.1176627	669.3806277	1346.49829	0.694812239
GSM644838	514.2613627	585.2869768	1099.54834	0.720420322
GSM644839	397.0736466	738.9475114	1136.021158	0.716696962
GSM644840	321.0416808	525.7004528	846.7421336	0.745654938
GSM644841	-32.20230696	379.0919695	346.8896625	0.79249535
GSM644842	-20.62026628	1033.948214	1013.327947	0.72913991
GSM644843	163.5757336	1107.254651	1270.830385	0.702757395
GSM644844	319.8631731	894.5982591	1214.461432	0.708619859
GSM644845	511.8434152	741.8058443	1253.649259	0.704549377
GSM644846	116.8389576	104.1867432	221.0257009	0.803627179
GSM644847	414.1546807	849.0534996	1263.20818	0.703552939
GSM644848	437.882804	778.745703	1216.628507	0.708395374
GSM644849	605.9295337	846.5478011	1452.477335	0.683540525
GSM644850	306.3236682	370.4531124	676.7767806	0.762045445
GSM644851	388.0368681	832.5426879	1220.579556	0.707985904
GSM644852	391.7560217	869.1654538	1260.921475	0.703791435
GSM644853	334.9633929	674.4255722	1009.388965	0.729535486
GSM644854	304.113742	791.1030397	1095.216782	0.720861143
GSM644855	413.7531328	1032.336691	1446.089824	0.684224599
GSM644856	466.9926017	506.2414471	973.2340487	0.733154964
GSM644857	288.7124117	830.2309176	1118.943329	0.718442931
GSM644858	233.576279	736.5680833	970.1443623	0.733463317
GSM644859	521.0856614	246.3978711	767.4835326	0.753356572
GSM644860	565.4356426	570.6065436	1136.042186	0.71669481
GSM644861	269.6469158	617.7214087	887.3683245	0.741668062
GSM644862	35.88866087	160.9129741	196.801635	0.805738275
GSM644863	131.7415097	318.9099559	450.6514656	0.783114719
GSM644864	123.6518847	364.9015305	488.5534152	0.779642762
GSM644865	440.7723308	684.4606945	1125.233025	0.717800423
GSM644866	516.0643407	548.9909456	1065.055286	0.723922579
GSM644867	494.841213	861.3983668	1356.23958	0.693783152
GSM644868	111.7069758	1207.865532	1319.572507	0.69764933
GSM644869	97.37814701	1206.70634	1304.084487	0.699276324
GSM644870	-1144.318568	-109.8046111	-1254.123179	0.91272303
GSM644871	46.49238284	625.8112863	672.3036691	0.762470445
GSM644872	104.1067927	382.390901	486.4976938	0.779831693
GSM644873	405.2542915	509.5781292	914.8324207	0.738957904
GSM644874	680.7257952	514.8931396	1195.618935	0.71056871
GSM644875	568.1251855	582.6004366	1150.725622	0.715190027
GSM644876	-199.3056384	339.8629807	140.5573422	0.810600561
GSM644877	289.025086	619.4085378	908.4336239	0.739590412
GSM644878	-101.1103126	-30.40634617	-131.5166588	0.833335247
GSM644879	-483.2824795	711.2606736	227.9781941	0.8030194
GSM644880	-43.75297995	850.1039217	806.3509417	0.749592466
GSM644881	216.7352612	850.6515976	1067.386859	0.723686426
GSM644882	410.5294651	402.8205101	813.3499752	0.74891205
GSM644883	594.9234175	631.1129069	1226.036324	0.707419996
GSM644884	536.8986651	727.5932774	1264.491943	0.703419012
GSM644885	215.4504285	507.7240232	723.1744518	0.757617756
GSM644886	297.7072337	569.1235592	866.8307929	0.743686831
GSM644887	572.9395584	761.1449555	1334.084514	0.696121594
GSM644888	661.3193097	555.4204494	1216.739759	0.708383847
GSM644889	308.6296401	946.5281397	1255.15778	0.704392218
GSM644890	892.5382557	782.9351313	1675.473387	0.65928623
GSM644891	173.4452117	187.5623061	361.0075178	0.791229777
GSM644892	610.4858191	1124.866323	1735.352142	0.652652089
GSM644893	339.5473801	570.5077555	910.0551356	0.739430191
GSM644894	484.8963957	588.8749205	1073.771316	0.723039345
GSM644895	714.1244843	475.7135663	1189.838051	0.71116553
GSM644896	473.321111	767.7886562	1241.109767	0.70585441
GSM644897	643.5950535	598.8919306	1242.486984	0.705711195
GSM644898	43.21816029	476.9343813	520.1525416	0.776729715
GSM644899	409.9780671	732.9746214	1142.952688	0.715987025
GSM644900	258.2298647	571.9979724	830.2278371	0.747268007
GSM644901	293.9214924	266.6160347	560.5375271	0.772982403
GSM644902	341.8806151	927.7820545	1269.66267	0.702879329
GSM644903	731.9411194	643.6185789	1375.559698	0.691737945
GSM644904	631.8843636	748.4055961	1380.28996	0.691236356
GSM644905	442.3432561	595.8726401	1038.215896	0.726634887
GSM644906	658.6738279	741.4636578	1400.137486	0.689128128
GSM644907	541.6149553	845.694009	1387.308964	0.690491459
GSM644908	618.1783578	482.1313117	1100.30967	0.720342812
GSM644909	736.5333304	916.1902748	1652.723605	0.661793421
GSM644910	317.4429483	469.7538785	787.1968268	0.751450499
GSM644911	729.8607954	434.0723136	1163.933109	0.713833664
GSM644912	499.0504946	685.8730872	1184.923582	0.711672497
GSM644913	442.7184656	593.5210445	1036.23951	0.726834169
GSM644914	408.8377935	588.7552029	997.5929964	0.730718647
GSM644915	441.871622	563.672633	1005.544255	0.729921359
GSM644916	370.7172018	194.898718	565.6159198	0.772509254
GSM644917	354.5790958	821.4459696	1176.025065	0.71258951
GSM644918	647.6328704	826.572239	1474.205109	0.68120908
GSM644919	530.3478749	742.7849381	1273.132813	0.702516913
GSM644920	324.2628667	703.96348	1028.226347	0.727641523
GSM644921	424.6712103	508.2795153	932.9507256	0.737163412
GSM644922	560.5995083	616.7743638	1177.373872	0.71245059
GSM644923	493.591356	731.0070076	1224.598364	0.707569168
GSM644924	246.7733342	548.5379945	795.3113287	0.750664081
GSM644925	903.0088406	781.5683265	1684.577167	0.658280867
GSM644926	353.5966114	434.9430313	788.5396427	0.751320433
GSM644927	363.3218791	794.9684563	1158.290335	0.714413486
GSM644928	453.0146582	1444.99632	1898.010978	0.634377621
GSM644929	554.4382731	847.2986021	1401.736875	0.688957985
GSM644930	487.9063831	819.3463389	1307.252722	0.698943799
GSM644931	516.431439	487.4624602	1003.893899	0.730086925
GSM644932	282.4737077	668.9025797	951.3762873	0.735333141
GSM644933	116.8203709	482.7262438	599.5466147	0.769336967
GSM644934	445.9094341	1070.438879	1516.348313	0.676667274
GSM644935	752.7813906	781.8428048	1534.624195	0.674689609
GSM644936	149.6469614	59.64845448	209.2954159	0.804650729
GSM644937	489.4930013	732.8462507	1222.339252	0.70780346
GSM644938	-33.00474408	423.9654061	390.960662	0.788533427
GSM644939	583.2670104	772.960226	1356.227236	0.693784456
GSM644940	388.4501218	384.3389545	772.7890764	0.7528442
GSM644941	436.3760988	704.8602643	1141.236363	0.716162882
GSM644942	168.1604252	426.9611518	595.121577	0.769751761
GSM644943	369.10887	631.6071418	1000.716012	0.730405615
GSM644944	241.7829617	863.3671334	1105.150095	0.719849801
GSM644945	-141.7490981	-67.2677802	-209.0168783	0.83956955
GSM644946	808.8560369	563.3677504	1372.223787	0.692091479
GSM644947	425.4724207	727.0944013	1152.566822	0.715001104
GSM644948	138.9777845	400.8121425	539.7899269	0.774910968
GSM644949	199.8877501	623.9579752	823.8457254	0.747890217
GSM644950	215.8911766	516.2228331	732.1140097	0.756760618
