# Supplementary material for: Association of the TGFβ gene family with microenvironmental features of gastric cancer and prediction of response to immunotherapy
Source: Front Oncol. 2022 Sep 2;12:920599. doi: 10.3389/fonc.2022.920599 (PMC9478444; doi:10.3389/fonc.2022.920599)
Supplement: Supplementary file 1 [file DataSheet_1.zip › 3.ESTIMATE/GSE29272.csv]

sample	StromalScore	ImmuneScore	ESTIMATEScore	Tumour_purity
GSM723465	1661.074064	1648.017392	3309.091456	0.461843823
GSM723467	1916.208801	2274.397876	4190.606677	0.34353338
GSM723469	1024.35611	1331.784772	2356.140882	0.580998515
GSM723471	1392.945242	1564.474737	2957.419979	0.506994364
GSM723473	1209.425314	1093.618781	2303.044095	0.58732437
GSM723475	892.4184489	1519.033402	2411.451851	0.57437134
GSM723477	795.5748356	1122.275933	1917.850768	0.632123696
GSM723479	1603.470374	2296.118106	3899.58848	0.383326073
GSM723481	2107.789026	2111.709182	4219.498208	0.339547462
GSM723483	544.3391086	1355.787566	1900.126675	0.63413752
GSM723485	-914.9228556	267.4732906	-647.449565	0.872769347
GSM723487	1039.352923	1373.366886	2412.719809	0.574218972
GSM723489	518.8988072	2249.030933	2767.92974	0.530770256
GSM723491	1049.977141	2127.207985	3177.185126	0.478929807
GSM723493	1206.186128	1623.384709	2829.570837	0.523080144
GSM723495	368.0127159	867.1683036	1235.18102	0.706470606
GSM723497	633.726711	1103.027108	1736.753819	0.652496187
GSM723499	944.0907049	1089.451393	2033.542098	0.618874268
GSM723501	1287.950665	3376.00529	4663.955955	0.277503425
GSM723503	975.629402	1737.501794	2713.131196	0.537570251
GSM723505	1237.431573	1662.771976	2900.203549	0.514215659
GSM723507	1156.187615	1303.99921	2460.186825	0.568500687
GSM723509	1178.789465	977.4154571	2156.204923	0.604631591
GSM723511	1073.568966	1390.800199	2464.369165	0.567995519
GSM723513	920.7217175	1202.315801	2123.037518	0.608502268
GSM723515	776.1703627	3354.35126	4130.521622	0.351802932
GSM723517	554.3651297	773.1749331	1327.540063	0.696810946
GSM723519	-233.1101859	2793.572598	2560.462412	0.556330231
GSM723521	-565.5143494	-126.6476329	-692.1619823	0.875954271
GSM723523	1295.16446	1641.609725	2936.774184	0.509604224
GSM723525	252.4555229	986.131415	1238.586938	0.706116682
GSM723527	-541.7153306	327.9704545	-213.7448761	0.839946373
GSM723529	-183.1929598	868.0697422	684.8767824	0.76127501
GSM723531	-285.1780027	1573.615475	1288.437473	0.700916349
GSM723533	1131.83046	1466.386256	2598.216716	0.551716613
GSM723535	-200.1088332	1276.092136	1075.983303	0.722815006
GSM723537	779.4987877	1126.151332	1905.65012	0.633510402
GSM723539	857.8257404	940.5647006	1798.390441	0.64561342
GSM723541	1030.604833	1496.696794	2527.301626	0.560368427
GSM723543	508.365138	934.3369716	1442.70211	0.684587164
GSM723545	14.17884583	1985.060772	1999.239618	0.622821511
GSM723547	106.9561663	854.6299083	961.5860746	0.734316653
GSM723549	928.7210458	1854.692393	2783.413438	0.52884263
GSM723551	968.0787552	1055.259303	2023.338058	0.620050108
GSM723553	-44.08825921	581.354422	537.2661628	0.775145071
GSM723555	1230.762327	1827.968192	3058.730519	0.494120544
GSM723557	1799.443667	1452.613978	3252.057645	0.469253104
GSM723559	1590.081377	1371.638157	2961.719535	0.506450265
GSM723561	1429.231603	2582.315955	4011.547558	0.368096063
GSM723563	1066.685711	2818.94284	3885.628551	0.385217894
GSM723565	769.577876	1004.335839	1773.913715	0.648353017
GSM723567	-73.57025074	64.73973143	-8.830519306	0.823245911
GSM723569	464.4154535	1480.841591	1945.257045	0.629001357
GSM723571	958.2567878	2379.80857	3338.065358	0.458067382
GSM723573	726.2818276	1341.038685	2067.320513	0.614971998
GSM723575	261.2069316	1427.708813	1688.915745	0.657801328
GSM723577	-409.3572833	1106.25964	696.9023569	0.760129208
GSM723579	1156.574714	852.0688322	2008.643547	0.621740952
GSM723581	184.4674931	1017.622939	1202.090432	0.709899985
GSM723583	660.3097448	1818.19094	2478.500685	0.566287048
GSM723585	1880.395855	2169.028609	4049.424464	0.362920882
GSM723587	583.2466262	462.0746939	1045.32132	0.72591793
GSM723589	136.6128914	814.5290871	951.1419785	0.73535645
GSM723591	186.758421	1358.873561	1545.631982	0.673496093
GSM723593	1069.713295	1023.903208	2093.616502	0.611923667
GSM723595	555.2892246	1793.365847	2348.655072	0.581892507
GSM723597	331.1060629	808.7135833	1139.819646	0.716308007
GSM723599	467.1238624	1816.89717	2284.021033	0.589582083
GSM723601	-52.77515843	743.9522782	691.1771198	0.760675007
GSM723603	1300.422045	2695.295102	3995.717147	0.370255635
GSM723605	2079.950439	1355.53272	3435.483159	0.445309637
GSM723607	1492.754872	1219.341371	2712.096243	0.537698346
GSM723609	1066.906373	1217.161468	2284.06784	0.589576533
GSM723611	1683.035341	2011.280586	3694.315927	0.410977829
GSM723613	1240.359773	1197.913477	2438.273249	0.571144031
GSM723615	-279.189751	21.35283943	-257.8369115	0.84344102
GSM723617	2004.343762	2426.998332	4431.342094	0.310139257
GSM723619	-26.40371636	72.38127198	45.97755562	0.818652186
GSM723621	399.8099554	975.0541605	1374.864116	0.691811675
GSM723623	964.0759171	1609.644135	2573.720052	0.554712072
GSM723625	337.7637724	1210.754576	1548.518349	0.673182848
GSM723627	133.1656387	872.6215464	1005.787185	0.729896984
GSM723629	-210.636562	1054.900957	844.2643953	0.745897236
GSM723631	442.4804753	2474.827508	2917.307983	0.512060683
GSM723633	950.2732566	1548.479324	2498.75258	0.563834391
GSM723635	590.7920622	1217.668096	1808.460158	0.644483929
GSM723637	30.72229141	1049.441532	1080.163823	0.722390811
GSM723639	733.6784514	837.442211	1571.120662	0.670725745
GSM723641	926.72806	1412.607034	2339.335094	0.583004562
GSM723643	430.1138458	895.8640508	1325.977897	0.696975399
GSM723645	129.4810711	1032.278045	1161.759116	0.714057111
GSM723647	454.9436399	808.5198339	1263.463474	0.703526308
GSM723649	1034.423755	423.3045448	1457.728299	0.682977719
GSM723651	35.30985701	2304.909174	2340.219031	0.582899138
GSM723653	958.5573349	1017.704297	1976.261632	0.6254568
GSM723655	968.2747961	978.1993556	1946.474152	0.628862458
GSM723657	1312.533004	2883.932648	4196.465653	0.342725564
GSM723659	738.54109	1529.152656	2267.693746	0.591516187
GSM723661	-314.1658729	381.2535074	67.08763452	0.816868698
GSM723663	835.2663908	1906.760951	2742.027342	0.533988812
GSM723665	584.4308503	527.1403828	1111.571233	0.719195231
GSM723667	1114.245692	1932.715711	3046.961402	0.495621744
GSM723669	1294.830603	2123.219663	3418.050266	0.447599398
GSM723671	1268.075396	1651.704725	2919.78012	0.511748953
GSM723673	1742.027663	2611.582931	4353.610594	0.320966298
GSM723675	882.2443155	437.5129941	1319.75731	0.697629896
GSM723677	489.6875916	2015.922412	2505.610004	0.563002775
GSM723679	1006.851607	2871.928103	3878.77971	0.386145444
GSM723681	714.9779784	1244.652547	1959.630525	0.627359744
GSM723683	1566.944346	2009.659612	3576.603958	0.42666779
GSM723685	562.3291299	1207.872423	1770.201553	0.648767776
GSM723687	1207.11828	2123.084037	3330.202317	0.459093068
GSM723689	543.0899643	1254.734876	1797.82484	0.64567682
GSM723691	709.9604723	1515.755282	2225.715755	0.59647321
GSM723693	586.9723877	940.96707	1527.939458	0.67541354
GSM723695	673.6874947	1668.658745	2342.346239	0.582645393
GSM723697	1303.108926	1573.266665	2876.375592	0.51721232
GSM723699	282.5787129	1034.394252	1316.972965	0.69792266
GSM723701	1951.840976	2889.137986	4840.978962	0.252448195
GSM723703	901.1192823	1279.885336	2181.004618	0.601728067
GSM723705	989.1339236	1266.857649	2255.991572	0.592900319
GSM723707	1185.613398	2688.286693	3873.900091	0.386806061
GSM723709	5.514074585	1690.214565	1695.72864	0.657047767
GSM723711	530.0848113	1332.543188	1862.627999	0.638383983
GSM723713	1327.823632	1563.844075	2891.667707	0.515289872
GSM723715	627.4364923	1205.402551	1832.839043	0.641743595
GSM723717	-511.5115565	1092.048285	580.5367284	0.771116617
GSM723719	454.1546924	2893.763117	3347.917809	0.456781328
GSM723721	1077.756996	526.3007677	1604.057764	0.667131934
GSM723723	1109.07916	1245.662342	2354.741502	0.581165689
GSM723725	-659.1009468	449.9029876	-209.1979592	0.839583989
GSM723727	323.7495494	654.4610191	978.2105685	0.732657987
GSM723729	-323.6923532	365.8871575	42.19480432	0.818970942
GSM723731	1391.878065	1901.653537	3293.531602	0.463868441
