# Supplementary material for: Association of the TGFβ gene family with microenvironmental features of gastric cancer and prediction of response to immunotherapy
Source: Front Oncol. 2022 Sep 2;12:920599. doi: 10.3389/fonc.2022.920599 (PMC9478444; doi:10.3389/fonc.2022.920599)
Supplement: Supplementary file 1 [file DataSheet_1.zip › 3.ESTIMATE/GSE34942.csv]

sample	StromalScore	ImmuneScore	ESTIMATEScore	Tumour_purity
GSM858082	657.9362967	2381.041986	3038.978283	0.496639182
GSM858083	-299.7730914	1533.122745	1233.349654	0.706660838
GSM858084	107.179497	995.5682258	1102.747723	0.720094535
GSM858085	38.04970998	1040.97986	1079.02957	0.72250593
GSM858086	418.5456863	320.0780387	738.623725	0.756135636
GSM858087	1106.675061	1214.425668	2321.100729	0.58517712
GSM858088	648.7021713	1684.667252	2333.369423	0.58371581
GSM858089	1739.167298	721.161613	2460.328911	0.568483529
GSM858090	986.0265496	786.4870295	1772.513579	0.648509476
GSM858091	1849.168399	2035.88178	3885.050179	0.385296239
GSM858092	517.6042418	680.3663429	1197.970585	0.710325779
GSM858093	-650.522587	1508.141742	857.6191546	0.744590109
GSM858094	744.1084552	1462.561159	2206.669614	0.598714839
GSM858095	-599.3909188	560.9164898	-38.47442901	0.825708324
GSM858096	2515.375319	2099.375449	4614.750768	0.284435201
GSM858097	231.5183965	1135.97395	1367.492347	0.692592623
GSM858098	-376.7113756	-241.0769693	-617.788345	0.870635788
GSM858099	-145.4027549	726.6010924	581.1983376	0.77105478
GSM858100	1349.156143	1047.755662	2396.911805	0.576117166
GSM858101	-65.82162273	524.7635433	458.9419205	0.782357351
GSM858102	-495.8444305	833.8889782	338.0445477	0.793286524
GSM858103	-1502.383187	402.3007769	-1100.08241	0.903251962
GSM858104	1817.598515	736.4980862	2554.096601	0.557106461
GSM858105	937.1010651	2397.2836	3334.384665	0.458547582
GSM858106	1390.836994	1335.215905	2726.052899	0.535969904
GSM858107	1748.561303	2408.428161	4156.989464	0.348163477
GSM858108	-1520.281225	-604.7817819	-2125.063007	0.957366514
GSM858109	-354.2013654	744.7730876	390.5717222	0.788568537
GSM858110	135.2027922	841.9423654	977.1451576	0.732764416
GSM858111	1244.836909	2260.819427	3505.656336	0.436063252
GSM858112	-240.6969999	392.3262159	151.629216	0.809647761
GSM858113	-321.9842431	1130.821836	808.8375929	0.749350815
GSM858114	1561.563005	1821.904923	3383.467928	0.452133
GSM858115	-85.42505249	1074.031062	988.6060099	0.731618591
GSM858116	-1114.103304	-42.6271851	-1156.730489	0.906788869
GSM858117	1024.839064	1371.887497	2396.72656	0.576139391
GSM858118	1503.133503	1557.263513	3060.397017	0.493907856
GSM858119	1081.341654	-138.8885155	942.453139	0.736220179
GSM858120	79.52786976	229.4496488	308.9775186	0.79587707
GSM858121	1734.837316	963.7005941	2698.53791	0.539375297
GSM858122	-748.7099687	838.3698273	89.6598586	0.814953005
GSM858123	385.6801419	419.8712074	805.5513493	0.749670149
GSM858124	367.2157324	254.0347412	621.2504736	0.767297792
GSM858125	597.0531762	1987.927061	2584.980237	0.553336062
GSM858126	-769.6974951	704.6242183	-65.07327675	0.827904487
GSM858127	652.7407275	1352.345415	2005.086142	0.622149855
GSM858128	-145.2340524	972.7087625	827.4747101	0.747536498
GSM858129	405.4139521	778.5189587	1183.932911	0.711774648
GSM858130	913.9241079	490.4944009	1404.418509	0.688672626
GSM858131	1152.415465	1887.287861	3039.703326	0.496546804
GSM858132	-233.3091021	1632.502891	1399.193789	0.689228502
GSM858133	-106.5647694	-580.5029294	-687.0676988	0.8755933
GSM858134	999.6890919	3279.228275	4278.917367	0.331330794
GSM858135	1773.54005	1756.97864	3530.518691	0.432776107
GSM858136	1938.043729	2001.732323	3939.776052	0.377870977
GSM858137	930.2148844	256.5417981	1186.756682	0.711483441
