# Supplementary material for: Association of the TGFβ gene family with microenvironmental features of gastric cancer and prediction of response to immunotherapy
Source: Front Oncol. 2022 Sep 2;12:920599. doi: 10.3389/fonc.2022.920599 (PMC9478444; doi:10.3389/fonc.2022.920599)
Supplement: Supplementary file 1 [file DataSheet_1.zip › 3.ESTIMATE/GSE62554.csv]

sample	StromalScore	ImmuneScore	ESTIMATEScore	Tumour_purity
GSM1523727	-1326.212845	194.5988867	-1131.613958	0.905228403
GSM1523728	153.9487911	1285.752767	1439.701558	0.684908153
GSM1523729	-162.0016092	788.6770577	626.6754485	0.766786873
GSM1523744	-172.5211937	595.4905056	422.9693119	0.785635195
GSM1523745	287.680354	982.4669974	1270.147351	0.702828721
GSM1523746	-678.264329	577.3264373	-100.9378918	0.830845702
GSM1523747	-758.5984156	558.321748	-200.2766676	0.838871887
GSM1523748	142.8577994	1151.7019	1294.559699	0.700275094
GSM1523765	-409.0079182	452.1102368	43.10231864	0.818894492
GSM1523768	800.7539612	1497.133388	2297.887349	0.587936841
GSM1523769	920.0871446	2179.93553	3100.022675	0.488841924
GSM1523770	-33.44740186	1718.458934	1685.011532	0.658232869
GSM1523771	1796.244882	2109.435223	3905.680105	0.382500044
GSM1523772	1052.214606	1197.598518	2249.813124	0.593630399
GSM1523773	1505.750321	1729.041962	3234.792283	0.471489591
GSM1523774	465.1894449	1352.747276	1817.936721	0.643419685
GSM1523775	-612.882032	672.395688	59.51365605	0.81750949
GSM1523776	-285.7476141	1436.04595	1150.298336	0.715233863
GSM1523777	-362.5201175	47.09429072	-315.4258268	0.847952173
GSM1523778	736.038813	1633.155622	2369.194435	0.579437918
GSM1523779	-361.3869683	1356.013818	994.6268494	0.731015813
GSM1523780	383.3809772	1012.147506	1395.528483	0.689618224
GSM1523781	-1060.541359	-362.0802876	-1422.621647	0.922548468
GSM1523782	-116.05581	837.2175043	721.1616944	0.757810562
GSM1523783	-98.45580787	2021.970857	1923.51505	0.631479213
GSM1523784	178.6356943	1621.240275	1799.875969	0.645446881
GSM1523785	130.8764524	1289.953179	1420.829632	0.686923957
GSM1523786	548.354116	2017.843193	2566.197309	0.555630518
GSM1523787	-1537.695644	-8.591080659	-1546.286725	0.929400837
GSM1523788	1434.30569	1807.125494	3241.431184	0.470629971
GSM1523789	799.6316702	1056.977666	1856.609336	0.639063757
GSM1523790	705.2740361	2046.050675	2751.324711	0.532834434
GSM1523791	331.7148322	1592.723515	1924.438347	0.631374119
GSM1523792	-756.4945503	804.6320658	48.13751549	0.818470062
GSM1523793	-199.9379588	1341.089353	1141.151394	0.716171587
GSM1523794	439.0056685	1852.874951	2291.88062	0.58864984
GSM1523795	-49.09054729	868.3381705	819.2476232	0.748338092
GSM1523796	1983.518098	2296.430379	4279.948477	0.331187984
GSM1523797	-1016.030604	902.534437	-113.4961666	0.831870152
GSM1523798	1080.618182	3243.862075	4324.480257	0.325013107
GSM1523799	-14.65873484	1485.013511	1470.354777	0.681622736
GSM1523800	-319.5615613	1870.613037	1551.051475	0.672907839
GSM1523801	-410.9803898	1387.648125	976.6677348	0.732812103
GSM1523802	-360.0894844	1195.053501	834.964017	0.746805839
GSM1523803	-233.5576549	985.0692975	751.5116427	0.754896264
GSM1523804	621.0811459	1764.79522	2385.876366	0.577440441
GSM1523805	935.8562938	1877.962452	2813.818746	0.525049414
GSM1523806	-203.9455017	1346.738995	1142.793493	0.716003338
GSM1523807	432.9257587	1689.006563	2121.932322	0.608630997
GSM1523808	874.1093078	1925.049316	2799.158624	0.526879649
GSM1523809	-227.8797981	1381.80639	1153.926592	0.714861546
GSM1523810	614.7423092	2389.385957	3004.128267	0.501072767
GSM1523811	67.33206529	1804.251504	1871.58357	0.637371581
GSM1523812	1008.977036	2233.126566	3242.103602	0.47054288
GSM1523813	448.0454435	605.0468513	1053.092295	0.725132913
GSM1523814	-232.3922779	1106.638667	874.2463896	0.742958682
GSM1523815	-33.25045475	800.1115461	766.8610914	0.753416653
GSM1523816	-1099.101615	449.3133901	-649.7882246	0.872936866
GSM1523817	-360.9722772	94.53933711	-266.4329401	0.844118214
GSM1523818	-753.8708864	1128.490122	374.6192359	0.790006357
GSM1523819	-869.209922	38.31740092	-830.8925211	0.885595463
GSM1523820	-953.3942648	882.237729	-71.15653584	0.828404986
GSM1523821	-659.4032516	1169.083394	509.6801427	0.777696994
GSM1523822	781.1672715	2103.41151	2884.578781	0.51618138
GSM1523823	112.648109	1814.439156	1927.087265	0.631072542
GSM1523824	-52.85654374	1091.392709	1038.536165	0.726602588
GSM1523825	-711.3598642	-476.1661068	-1187.525971	0.908685339
GSM1523826	184.2694657	1688.495893	1872.765358	0.6372379
GSM1523827	701.9713406	2398.844695	3100.816035	0.488740328
GSM1523828	658.3720258	1257.136445	1915.50847	0.632390075
GSM1523829	-467.8969107	596.0138103	128.1168995	0.81166858
GSM1523830	-304.9229975	1643.436762	1338.513764	0.695654679
GSM1523831	-850.3067677	72.50216095	-777.8046067	0.881949237
GSM1523832	171.4458385	1231.006568	1402.452406	0.688881854
GSM1523833	-563.9371224	690.92666	126.9895376	0.81176523
GSM1523834	1317.246285	2598.725708	3915.971993	0.381103761
GSM1523835	573.5619765	527.8664634	1101.42844	0.720228894
GSM1523836	475.3313297	2001.313736	2476.645066	0.566511528
GSM1523837	-803.2200511	8.652489367	-794.5675617	0.88310636
GSM1523838	385.0778569	1824.344979	2209.422836	0.598391088
GSM1523839	752.4078303	1753.186334	2505.594164	0.563004696
GSM1523840	-690.4368693	674.293824	-16.1430453	0.823854787
GSM1523841	178.5936205	1228.200071	1406.793692	0.688419788
GSM1523842	-125.1028556	1313.597045	1188.494189	0.711304197
GSM1523843	453.5630848	1486.897841	1940.460926	0.629548505
GSM1523844	589.7206	420.1920622	1009.912662	0.729482907
GSM1523845	761.3774337	1791.04088	2552.418314	0.557311026
GSM1523846	918.8175919	1886.135421	2804.953013	0.526156543
GSM1523847	-279.1412045	1143.488434	864.3472297	0.743930499
GSM1523848	1497.311489	3111.871789	4609.183278	0.285218593
GSM1523849	1371.120921	1517.78341	2888.904331	0.515637462
GSM1523850	913.8262571	1397.500846	2311.327103	0.586339887
GSM1523851	-205.239297	1464.725394	1259.486097	0.7039411
GSM1523852	-132.4514034	1668.064421	1535.613017	0.674582468
GSM1523853	-483.8889459	704.7464015	220.8574557	0.803641876
GSM1523854	427.6905232	1769.089626	2196.780149	0.599876931
GSM1523855	-1087.341036	345.1575577	-742.1834779	0.879472642
GSM1523856	256.8769617	1014.958772	1271.835733	0.702652399
GSM1523857	651.4757683	819.6210244	1471.096793	0.681543035
GSM1523858	1428.50156	742.8381509	2171.339711	0.602860575
GSM1523859	-333.8346994	828.5386562	494.7039568	0.779077071
GSM1523860	182.6481792	1660.702919	1843.351098	0.640559439
GSM1523861	-224.4573739	1476.577831	1252.120458	0.704708613
GSM1523862	1122.559695	1652.848006	2775.407701	0.529839637
GSM1523863	-121.1689121	2079.992033	1958.823121	0.627452032
GSM1523864	-585.3593072	645.3147186	59.95541146	0.817472143
GSM1523865	14.96752079	726.7632975	741.7308183	0.755837089
GSM1523866	1298.069074	2006.59069	3304.659764	0.462420712
GSM1523867	-413.8435388	1166.926129	753.0825902	0.754745008
GSM1523868	624.3180734	2394.573998	3018.892072	0.499196124
GSM1523869	-155.0508151	1307.685676	1152.634861	0.714994121
GSM1523870	-604.6198488	1021.122331	416.5024825	0.786222136
GSM1523871	-201.7233794	1063.547285	861.8239058	0.744177967
GSM1523872	1067.09513	2062.603791	3129.698921	0.485037132
GSM1523873	218.7621875	2497.417031	2716.179219	0.537192929
GSM1523874	411.7454358	1266.40967	1678.155106	0.658990201
GSM1523875	-1100.707156	-78.69812189	-1179.405277	0.908187045
GSM1523876	-631.877948	1184.776563	552.8986145	0.773693302
GSM1523877	-1197.471074	-219.8124996	-1417.283573	0.92224582
GSM1523878	41.80547622	1967.764461	2009.569938	0.621634441
GSM1523879	-611.1822306	902.6033522	291.4211216	0.797434737
GSM1523880	-350.9250378	1575.817662	1224.892625	0.707538644
GSM1523881	-893.8556034	440.2367884	-453.618815	0.858529574
GSM1523882	-1098.748347	1211.872986	113.124639	0.812952076
GSM1523883	-674.6509587	1367.611942	692.9609838	0.760505005
GSM1523884	519.418201	1514.154991	2033.573192	0.618870683
GSM1523885	-274.0649708	1782.294757	1508.229786	0.677544233
GSM1523886	1545.210699	2205.364592	3750.57529	0.403435331
GSM1523887	354.8290213	1785.605816	2140.434838	0.606473772
GSM1523888	298.1061961	2431.568262	2729.674458	0.53552103
GSM1523889	-1379.825075	155.9716286	-1223.853446	0.91089861
GSM1523890	-80.46224874	1353.685413	1273.223164	0.702507475
GSM1523891	1228.241792	1984.962277	3213.204069	0.474281782
GSM1523892	321.7487309	1725.109489	2046.85822	0.617337727
GSM1523893	-746.2913277	609.5275345	-136.7637932	0.833760752
GSM1523894	-690.7100319	447.6171107	-243.0929212	0.842276365
GSM1523895	-1058.521504	620.0195538	-438.5019504	0.857389648
GSM1523896	373.1702227	2067.364093	2440.534316	0.570871561
GSM1523897	-1407.046298	89.17930463	-1317.866994	0.916506031
GSM1523898	-703.0476094	579.3688181	-123.6787913	0.832698731
GSM1523899	-858.0491545	812.0241308	-46.02502366	0.826333028
GSM1523901	-89.68876536	1518.936534	1429.247769	0.686025424
GSM1523903	-348.1766727	176.1121617	-172.0645111	0.836610516
GSM1523904	-26.51666134	1392.345597	1365.828935	0.692768729
GSM1523905	-142.4733677	1054.526698	912.0533307	0.739232692
GSM1523906	746.9039106	2516.120231	3263.024142	0.46783098
GSM1523908	570.5072918	1772.539884	2343.047176	0.582561769
GSM1523909	14.68180966	1878.158736	1892.840546	0.634964131
GSM1523910	-554.0047007	1520.782135	966.7774347	0.733799167
GSM1523911	-702.2515514	846.6007345	144.3491831	0.810274492
GSM1523918	1079.367855	715.786954	1795.154809	0.645976052
GSM1523919	-12.94615371	1453.13031	1440.184156	0.684856535
GSM1523920	127.1342061	1547.429926	1674.564132	0.659386578
GSM1523921	119.1415678	1282.090073	1401.23164	0.689011736
GSM1523922	253.0463408	1388.075106	1641.121447	0.663069223
GSM1523923	-502.4586985	959.2372256	456.7785271	0.782555098
GSM1523924	367.7642108	1404.152921	1771.917132	0.648576119
GSM1523925	-431.3855476	748.884989	317.4994415	0.795119068
GSM1523926	-1240.301537	153.9848952	-1086.316642	0.902383034
GSM1523927	134.5734878	1069.93191	1204.505398	0.709650273
GSM1523928	-490.6953078	581.1080321	90.41272436	0.814888955
GSM1523929	-226.0260228	1615.712462	1389.686439	0.690238981
GSM1523930	323.3761572	819.2024282	1142.578585	0.71602536
GSM1523931	319.0195003	2654.025291	2973.044791	0.505016116
GSM1523932	-1034.430009	516.0988855	-518.3311239	0.863361522
GSM1523933	-264.4653685	1290.746207	1026.280838	0.727837387
GSM1523934	-582.27173	315.1574293	-267.1143008	0.844171834
GSM1523935	1926.781775	2164.573483	4091.355259	0.357178735
GSM1523936	660.2917894	1581.525766	2241.817556	0.594574476
GSM1523937	266.6773671	2062.2213	2328.898667	0.584248536
GSM1523938	1723.822297	1127.71819	2851.540487	0.520328908
GSM1523939	1740.255422	1604.788464	3345.043887	0.457156564
GSM1523940	-820.7457196	106.0840316	-714.661688	0.877542692
GSM1523941	249.3803986	1902.669596	2152.049995	0.605117263
GSM1523942	-391.7557976	781.4588393	389.7030417	0.788646943
GSM1523943	-234.7041775	1130.231729	895.5275512	0.740864166
GSM1523944	11.31134651	2173.322748	2184.634094	0.601302462
GSM1523945	1235.604814	1851.335577	3086.940391	0.490516262
GSM1523946	-420.8582869	1282.127437	861.2691503	0.744232359
GSM1523947	-692.5181684	1071.683006	379.1648374	0.789597097
GSM1523948	819.9467371	1187.209468	2007.156205	0.621911934
GSM1523949	1250.665664	1586.952659	2837.618323	0.522072996
GSM1523950	-1719.608245	48.26970343	-1671.338541	0.936018622
GSM1523951	629.862412	2518.350094	3148.212506	0.482658838
GSM1523952	214.8054218	1735.243297	1950.048719	0.628454404
GSM1523953	-1627.637971	-755.9683634	-2383.606335	0.967637703
GSM1523954	-1513.776735	-139.6117465	-1653.388482	0.935088034
GSM1523955	-338.7572626	839.9795017	501.2222391	0.778476864
GSM1523956	-518.9341858	323.9470179	-194.9871678	0.838448997
GSM1523957	-1119.856566	-344.9163802	-1464.772946	0.924918365
GSM1523958	561.604973	2233.267281	2794.872254	0.527414318
GSM1523959	-1066.47112	137.0667356	-929.4043846	0.892218879
GSM1523960	-849.6145658	-474.9227277	-1324.537294	0.916897262
GSM1523961	-986.6208051	-58.74030768	-1045.361113	0.89977605
GSM1523962	1222.133595	1499.937125	2722.07072	0.536463301
GSM1523963	-469.5969331	1000.488957	530.8920243	0.77573586
GSM1523964	-834.4996755	255.7685517	-578.7311238	0.867801199
GSM1523965	1042.17068	2123.45856	3165.62924	0.480418193
GSM1523966	-395.5534465	1016.982767	621.4293206	0.767280956
GSM1523967	-270.6793021	1604.833931	1334.154629	0.696114205
GSM1523968	1396.37865	952.8871104	2349.265761	0.581819602
GSM1523969	495.4885218	784.7701045	1280.258626	0.701772135
GSM1523970	-995.2796452	-522.7710536	-1518.050699	0.927863158
GSM1523971	879.8115048	1540.428161	2420.239666	0.573314916
GSM1523972	-611.1339274	729.235881	118.1019536	0.812526401
GSM1523973	-163.8616363	886.4445727	722.5829364	0.757674425
GSM1523974	-1293.774846	18.9227282	-1274.852118	0.913962013
GSM1523975	1383.64614	2782.490389	4166.13653	0.346904487
GSM1523976	-704.0051952	440.637332	-263.3678631	0.843876902
GSM1523977	-819.8117734	-363.342247	-1183.15402	0.908417232
GSM1523978	-515.6824331	1196.819146	681.1367128	0.761630882
GSM1523979	-78.61290906	1274.747103	1196.134194	0.71051549
GSM1523980	917.7196441	2300.44787	3218.167514	0.473640237
GSM1523981	1789.092391	2281.799053	4070.891444	0.359982824
GSM1523982	2246.60943	2705.665483	4952.274913	0.236607403
GSM1523983	-16.18542392	957.5213402	941.3359163	0.736331152
GSM1523984	-367.5921015	-114.4217094	-482.0138108	0.86065934
GSM1523985	280.0809931	1502.119399	1782.200392	0.647426452
GSM1523986	633.9076645	2353.11489	2987.022554	0.503244148
GSM1523987	-192.3237603	1612.780169	1420.456409	0.68696377
GSM1523988	1533.558379	1567.667948	3101.226327	0.488687784
GSM1523989	958.1340065	1685.046135	2643.180141	0.546199936
GSM1523990	869.7849933	560.0020613	1429.787055	0.685967826
GSM1523991	140.1437322	306.7882443	446.9319766	0.783454134
GSM1523992	-546.7255626	219.581836	-327.1437266	0.848862671
GSM1523993	154.5652713	1835.426533	1989.991804	0.623882973
GSM1523994	-103.4818487	1222.583117	1119.101268	0.718426805
GSM1523995	-755.0884614	84.31920087	-670.7692605	0.874435139
GSM1523996	150.7723211	909.9137187	1060.68604	0.724364889
GSM1523997	-556.2913177	532.502407	-23.78891072	0.824490402
GSM1523998	-1235.963774	-42.76425443	-1278.728029	0.91419274
GSM1523999	-1117.937684	-160.646991	-1278.584675	0.914184212
GSM1524000	627.6156574	1656.009856	2283.625513	0.589628975
GSM1524001	-640.9033902	585.949175	-54.95421519	0.827070481
GSM1524002	-88.11944646	2459.450988	2371.331541	0.579182217
GSM1524003	-1102.672461	286.5666012	-816.1058601	0.884585268
GSM1524004	-286.622192	1298.677988	1012.055796	0.729267694
GSM1524005	-745.2246265	601.8467791	-143.3778474	0.834296399
GSM1524006	1921.295223	1721.999345	3643.294568	0.417793864
GSM1524007	49.80114744	1281.982763	1331.783911	0.696363998
GSM1524008	-602.7073039	1036.789547	434.0822434	0.784624913
GSM1524009	995.2091313	1348.151974	2343.361105	0.582524314
GSM1524010	956.8009172	1862.54844	2819.349357	0.524358316
GSM1524011	-1243.619624	-3.276720223	-1246.896344	0.912289089
GSM1524012	-453.6926062	1475.201522	1021.508916	0.728317551
GSM1524013	-383.2804992	965.6600009	582.3795017	0.770944364
GSM1524014	-697.9869983	-45.48918953	-743.4761878	0.87956294
GSM1524015	-1052.08224	-7.368898004	-1059.451138	0.900676611
GSM1524016	26.13113754	1893.905336	1920.036474	0.631875058
GSM1524017	-318.4918386	1191.484094	872.9922555	0.743081889
GSM1524018	-673.4885339	960.8352632	287.3467293	0.797795475
GSM1524019	136.2556418	1585.773083	1722.028725	0.654132608
GSM1524020	-195.2635894	1162.91683	967.6532402	0.733711823
GSM1524021	515.6194323	1626.029513	2141.648945	0.606332061
GSM1524022	1205.424197	1650.444399	2855.868596	0.519786265
GSM1524023	-520.5152636	712.7521441	192.2368805	0.806134948
GSM1524024	227.507546	826.4979435	1054.00549	0.725040601
GSM1524025	368.4829752	1549.163011	1917.645986	0.632146988
GSM1524026	1159.187974	1263.00406	2422.192034	0.573080084
GSM1524027	-181.7424339	936.8694121	755.1269782	0.754548108
GSM1524028	-685.603793	732.7225849	47.11879194	0.818555969
GSM1524029	1080.80737	1115.696297	2196.503668	0.599909402
GSM1524030	1338.09749	1249.675762	2587.773252	0.552994517
GSM1524031	-448.4632174	625.0557227	176.5925053	0.807491681
GSM1524032	271.0082463	1059.07523	1330.083476	0.696543115
GSM1524033	112.8819641	1941.735426	2054.61739	0.616441312
GSM1524034	178.2919231	1672.895353	1851.187276	0.63967572
GSM1524035	1507.795809	1784.181601	3291.97741	0.464070537
GSM1524036	9.588699364	347.9074167	357.496116	0.791544869
GSM1524037	999.8711881	1334.532152	2334.40334	0.583592575
GSM1524038	534.2310654	2276.357671	2810.588737	0.525452872
GSM1524039	1564.410877	2290.345434	3854.756311	0.389395881
GSM1524040	52.50017464	1880.503329	1933.003504	0.630398638
GSM1524041	383.01924	1179.792527	1562.811767	0.671629867
GSM1524042	217.5999362	1769.817763	1987.417699	0.624178224
GSM1524043	562.5529664	2237.28923	2799.842196	0.526794363
GSM1524044	550.4138385	1133.457286	1683.871124	0.65835888
GSM1524045	-904.0033453	94.32094228	-809.682403	0.884145131
GSM1524046	854.6209897	1572.187216	2426.808206	0.572524659
GSM1524047	-420.3572997	1124.945904	704.5886039	0.759395618
GSM1524048	1010.678195	1190.290516	2200.968711	0.599384895
GSM1524049	984.522879	1131.690288	2116.213167	0.609296892
GSM1524050	-832.0234946	120.588468	-711.4350266	0.877315485
GSM1524051	168.5808898	1794.08947	1962.670359	0.627012202
GSM1524052	331.4248991	374.5073822	705.9322813	0.759267275
GSM1524053	27.76782692	1120.718949	1148.486776	0.715419683
GSM1524054	-486.8382782	528.2084464	41.37016819	0.819040397
GSM1524055	568.3332054	921.0006937	1489.333899	0.679581629
GSM1524056	-564.7631232	1017.897253	453.1341294	0.782888039
GSM1524057	1300.665382	790.5438502	2091.209233	0.612203107
GSM1524058	1449.89748	2634.131216	4084.028696	0.358183042
GSM1524059	1474.56354	2487.055712	3961.619252	0.374900435
GSM1524060	-937.8302285	162.5761835	-775.254045	0.881772708
GSM1524061	-1231.370942	57.51421284	-1173.856729	0.907845839
GSM1524062	1187.347564	1203.703341	2391.050905	0.576820143
GSM1524068	-800.6716684	610.1775717	-190.4940967	0.838089384
GSM1524069	-1132.262175	489.2850761	-642.9770987	0.872448697
GSM1524070	-831.6549896	302.8284966	-528.826493	0.864137862
GSM1524071	-600.7642313	521.5589016	-79.20532964	0.829066184
GSM1524072	-26.32630502	1134.989927	1108.663622	0.719491712
