# Supplementary material for: Association of the TGFβ gene family with microenvironmental features of gastric cancer and prediction of response to immunotherapy
Source: Front Oncol. 2022 Sep 2;12:920599. doi: 10.3389/fonc.2022.920599 (PMC9478444; doi:10.3389/fonc.2022.920599)
Supplement: Supplementary file 1 [file DataSheet_1.zip › 3.ESTIMATE/GSE63089.csv]

sample	StromalScore	ImmuneScore	ESTIMATEScore	Tumour_purity
GSM1540871	1014.31314	1863.874747	2878.187887	0.516984624
GSM1540872	-429.3894713	1522.099965	1092.710494	0.721116074
GSM1540873	-253.08558	1330.468005	1077.382425	0.722673068
GSM1540874	1289.804602	2307.452612	3597.257214	0.423923976
GSM1540875	-118.1134749	1644.957027	1526.843552	0.67553216
GSM1540876	889.5661501	1742.684451	2632.250601	0.547543107
GSM1540877	1324.007067	2462.036151	3786.043217	0.398666096
GSM1540878	1418.552842	2189.391354	3607.944196	0.422502664
GSM1540879	143.5708961	820.7599808	964.3308769	0.734043098
GSM1540880	875.5269173	2181.975601	3057.502518	0.494277249
GSM1540881	1592.10411	206.8145889	1798.918699	0.645554202
GSM1540882	1799.354127	1867.612607	3666.966734	0.414634348
GSM1540883	1390.489562	2027.567689	3418.057251	0.447598481
GSM1540884	1262.18228	2517.048509	3779.230789	0.399582979
GSM1540885	1676.099826	2204.505594	3880.60542	0.385898223
GSM1540886	-177.5766264	1764.391284	1586.814658	0.669015303
GSM1540887	1845.623991	1950.700258	3796.324249	0.397281619
GSM1540888	1427.386925	2051.342739	3478.729664	0.439616775
GSM1540889	-174.2097487	1059.605685	885.395936	0.741862234
GSM1540890	-624.047458	1001.408367	377.3609093	0.789759554
GSM1540891	270.4243335	2343.754865	2614.179199	0.549760874
GSM1540892	1623.345701	2119.528199	3742.8739	0.404469466
GSM1540893	1158.353151	2442.226934	3600.580085	0.423482164
GSM1540894	-289.7748284	1403.111879	1113.337051	0.719015111
GSM1540895	-325.5798565	1176.843176	851.2633198	0.745212558
GSM1540896	-471.7749144	1354.665804	882.8908899	0.742108753
GSM1540897	-299.9656909	1452.978367	1153.012676	0.714955347
GSM1540898	1324.871317	1898.74171	3223.613027	0.472936094
GSM1540899	880.0660406	1956.992991	2837.059032	0.522143015
GSM1540900	284.6359781	1763.807468	2048.443446	0.617154651
GSM1540901	557.0075842	1080.865476	1637.87306	0.663426079
GSM1540902	712.3448811	1842.306008	2554.650889	0.557038892
GSM1540903	-84.4087521	1830.747357	1746.338605	0.651429377
GSM1540904	-30.69403072	1174.746643	1144.052612	0.715874301
GSM1540905	-79.67235937	936.8254951	857.1531358	0.74463577
GSM1540906	533.9139117	2182.580771	2716.494682	0.537153871
GSM1540907	1452.752036	2108.309814	3561.06185	0.428729996
GSM1540908	307.5580357	1568.529752	1876.087788	0.636861975
GSM1540909	1058.833188	1847.268892	2906.10208	0.513472873
GSM1540910	395.7816405	907.5437035	1303.325344	0.699355978
GSM1540911	-168.4071185	1459.735414	1291.328296	0.700613628
GSM1540912	142.4239182	510.9403525	653.3642707	0.764266275
GSM1540913	-222.7935431	1086.881653	864.0881095	0.743955916
GSM1540914	-371.0419372	1223.673433	852.631496	0.745078622
GSM1540915	-155.2733337	1655.914996	1500.641662	0.678363028
