# Supplementary material for: Association of the TGFβ gene family with microenvironmental features of gastric cancer and prediction of response to immunotherapy
Source: Front Oncol. 2022 Sep 2;12:920599. doi: 10.3389/fonc.2022.920599 (PMC9478444; doi:10.3389/fonc.2022.920599)
Supplement: Supplementary file 1 [file DataSheet_1.zip › 3.ESTIMATE/GSE84437.csv]

sample	StromalScore	ImmuneScore	ESTIMATEScore	Tumour_purity
GSM2235556	17.70641064	394.0633345	411.7697452	0.786651239
GSM2235557	1046.906724	1106.268816	2153.17554	0.60498572
GSM2235558	647.1514258	1237.079013	1884.230439	0.635940011
GSM2235559	349.5054153	1357.106093	1706.611508	0.655842671
GSM2235560	1188.201596	1544.874176	2733.075771	0.535099316
GSM2235561	1065.933125	1425.813069	2491.746194	0.564683482
GSM2235562	-103.9529159	319.0123248	215.0594089	0.804148078
GSM2235563	275.9995132	762.3339165	1038.33343	0.726623034
GSM2235564	-1048.62279	-172.5236916	-1221.146482	0.910734579
GSM2235565	792.4318352	743.5961195	1536.027955	0.674537504
GSM2235566	520.5955413	887.7464997	1408.342041	0.688254921
GSM2235567	896.4201064	941.2987798	1837.718886	0.641194083
GSM2235568	-625.2216132	-254.8538056	-880.0754187	0.888925495
GSM2235569	-243.6495573	205.4118133	-38.23774402	0.825688725
GSM2235570	605.9960677	852.1432992	1458.139367	0.682933643
GSM2235571	22.81316743	968.1121795	990.925347	0.731386457
GSM2235572	802.7483768	1725.590512	2528.338889	0.560242314
GSM2235573	833.3147999	1723.42763	2556.74243	0.556783895
GSM2235574	824.0587617	680.9879322	1505.046694	0.677887807
GSM2235575	-639.8816427	320.6069	-319.2747426	0.848251516
GSM2235576	344.1165437	1775.613175	2119.729719	0.608887502
GSM2235577	1347.975165	1597.49073	2945.465895	0.508506063
GSM2235578	391.7993011	1613.113848	2004.913149	0.622169735
GSM2235579	1231.330169	1759.300589	2990.630758	0.50278639
GSM2235580	1277.268688	2146.394973	3423.663661	0.446862413
GSM2235582	337.7071835	1019.384433	1357.091616	0.693693073
GSM2235584	221.1545597	1026.706208	1247.860768	0.705152104
GSM2235585	734.3617648	2056.164723	2790.526488	0.527956182
GSM2235586	1415.548018	2800.654994	4216.203013	0.340002382
GSM2235587	554.3658958	1289.935208	1844.301104	0.640452348
GSM2235588	936.3506157	760.4431792	1696.793795	0.656929893
GSM2235589	249.2490387	502.7719203	752.0209591	0.75484723
GSM2235593	110.9855282	1272.959071	1383.944599	0.690848596
GSM2235595	939.0046222	1893.260266	2832.264888	0.522743063
GSM2235596	424.3606063	1231.782961	1656.143567	0.661416987
GSM2235597	-538.1663166	750.4789965	212.3126799	0.804387679
GSM2235598	985.1218637	2190.775503	3175.897366	0.479095737
GSM2235599	338.5294817	1340.088653	1678.618134	0.658939077
GSM2235600	1210.581261	1366.05328	2576.634541	0.554356063
GSM2235601	1256.585355	1367.049608	2623.634963	0.548600921
GSM2235602	1231.231299	1915.068253	3146.299551	0.482904745
GSM2235603	136.5437972	486.4859288	623.029726	0.767130277
GSM2235604	392.5579079	923.6234235	1316.181331	0.698005877
GSM2235605	1155.083325	1466.45697	2621.540295	0.548857968
GSM2235606	1332.575055	2034.381744	3366.956799	0.454293439
GSM2235607	982.2630153	1356.466893	2338.729908	0.583076735
GSM2235608	-499.2973688	599.2082188	99.91085004	0.814080053
GSM2235609	1316.630833	2218.541432	3535.172265	0.432160199
GSM2235610	1553.847871	1488.207382	3042.055253	0.496247107
GSM2235611	187.9968963	1151.963086	1339.959982	0.695502161
GSM2235612	1118.900621	1310.364917	2429.265537	0.572228882
GSM2235613	-663.0664298	183.3202086	-479.7462211	0.860489808
GSM2235614	687.7163933	1855.840113	2543.556506	0.558390622
GSM2235615	735.278732	747.4451939	1482.723926	0.680293097
GSM2235616	412.8297501	1668.175348	2081.005098	0.613386769
GSM2235617	226.087202	1073.14914	1299.236342	0.699784872
GSM2235618	-236.066409	796.7969008	560.7304917	0.772964432
GSM2235619	306.4477078	825.2969398	1131.744648	0.717134599
GSM2235620	126.1772034	1004.250086	1130.42729	0.717269354
GSM2235621	378.8689432	748.2238957	1127.092839	0.717610321
GSM2235622	1276.351465	1711.710374	2988.06184	0.503112313
GSM2235623	-347.3882141	1203.523607	856.1353926	0.744735477
GSM2235624	145.5325862	1040.728761	1186.261347	0.711534533
GSM2235625	1128.096732	1684.745652	2812.842384	0.525171383
GSM2235626	1674.459167	1888.474463	3562.93363	0.428481757
GSM2235627	423.746945	1144.457989	1568.204934	0.67104313
GSM2235628	1620.809692	1350.222849	2971.032541	0.505271035
GSM2235629	1313.755233	1898.937655	3212.692887	0.474347839
GSM2235630	1488.913872	1726.055279	3214.969151	0.474053667
GSM2235631	1265.5453	2225.847492	3491.392792	0.43794647
GSM2235632	784.2627141	1960.829764	2745.092478	0.533608349
GSM2235633	1410.748465	2030.372498	3441.120963	0.444568503
GSM2235634	633.552448	1018.036372	1651.58882	0.66191829
GSM2235635	164.3957723	1405.785222	1570.180994	0.670828044
GSM2235636	1379.673161	1720.836986	3100.510146	0.4887795
GSM2235637	87.6535576	1719.050559	1806.704117	0.644681001
GSM2235695	-690.8889615	716.5910596	25.70209804	0.820357759
GSM2235696	244.5761036	1590.658306	1835.23441	0.641473897
GSM2235697	-923.9949425	-209.9288299	-1133.923772	0.905372424
GSM2235698	-17.29823167	837.588853	820.2906213	0.74823653
GSM2235699	738.6411848	766.8874038	1505.528589	0.677835802
GSM2235700	541.6435996	1404.169559	1945.813159	0.628937894
GSM2235701	-872.0288902	280.713578	-591.3153122	0.868717619
GSM2235702	975.6939449	996.4820716	1972.176017	0.625924625
GSM2235703	589.621115	1269.812135	1859.43325	0.638744874
GSM2235704	383.1011487	1248.744726	1631.845875	0.664087805
GSM2235705	119.0856359	1093.638369	1212.724005	0.708799786
GSM2235706	75.5730843	362.2585738	437.8316581	0.78428358
GSM2235707	144.40755	1263.932458	1408.340008	0.688255138
GSM2235708	-16.38688418	1202.392794	1186.00591	0.711560878
GSM2235709	-306.9555658	883.2009616	576.2453958	0.771517529
GSM2235710	682.2682759	1057.39797	1739.666246	0.652172163
GSM2235711	131.2034852	1112.347739	1243.551224	0.705600506
GSM2235712	-1538.700045	-504.3938291	-2043.093874	0.953821508
GSM2235713	470.6407106	909.8867702	1380.527481	0.691211161
GSM2235714	-1180.416475	-71.52118748	-1251.937662	0.912591907
GSM2235715	472.0313035	1981.410559	2453.441862	0.569314932
GSM2235716	-71.3590065	7.455597625	-63.90340888	0.827808161
GSM2235717	1127.975623	1284.127792	2412.103414	0.574293045
GSM2235718	219.6636445	1454.639083	1674.302728	0.659415425
GSM2235719	378.9161686	961.4420935	1340.358262	0.695460153
GSM2235720	425.739796	871.9664544	1297.70625	0.699945298
GSM2235721	554.3252629	1148.099727	1702.42499	0.656306456
GSM2235722	440.2041339	1585.662474	2025.866608	0.619758866
GSM2235723	-409.9066548	-50.5947455	-460.5014003	0.859047173
GSM2235724	970.2376388	1680.268755	2650.506394	0.545298799
GSM2235725	892.6324912	2278.833191	3171.465682	0.479666638
GSM2235726	1331.019081	2832.678986	4163.698067	0.347240175
GSM2235727	196.506359	1439.94986	1636.45622	0.663581681
GSM2235728	1106.414921	1419.07771	2525.492631	0.560588339
GSM2235729	923.3966206	1754.770572	2678.167193	0.541890813
GSM2235730	-298.565346	817.1322893	518.5669433	0.776876286
GSM2235731	-649.108775	1112.016111	462.9073361	0.781994683
GSM2235732	723.8903966	1902.783641	2626.674038	0.548227888
GSM2235733	828.7269894	1322.136462	2150.863452	0.605255918
GSM2235734	139.6948279	888.3104007	1028.005229	0.727663787
GSM2235735	-14.22963295	1570.287737	1556.058104	0.672364022
GSM2235736	-1095.512412	-417.0695875	-1512.582	0.9275635
GSM2235737	457.8144259	1931.239862	2389.054288	0.577059527
GSM2235738	-58.88918092	927.2266306	868.3374497	0.743538961
GSM2235739	-456.6230192	130.0108376	-326.6121816	0.848821423
GSM2235740	-610.9153738	1048.811207	437.8958335	0.784277736
GSM2235741	569.8623467	763.8082711	1333.670618	0.69616521
GSM2235742	254.7780964	1264.814977	1519.593073	0.676316508
GSM2235743	553.9828769	1444.730626	1998.713502	0.622881929
GSM2235744	-29.17447116	1001.008771	971.8342997	0.733294679
GSM2235745	626.7197271	1818.816159	2445.535886	0.570268623
GSM2235746	-304.6716825	1182.819644	878.1479616	0.742575227
GSM2235747	641.0414038	1273.461533	1914.502937	0.632504407
GSM2235748	934.6845634	1100.577926	2035.262489	0.618675886
GSM2235749	-1062.170086	121.1450355	-941.0250504	0.892987916
GSM2235750	397.4904028	667.2652189	1064.755622	0.723952925
GSM2235751	117.3017199	1723.945241	1841.246961	0.640796586
GSM2235752	-417.1019135	1853.093632	1435.991719	0.685304835
GSM2235753	841.1964686	1854.53875	2695.735218	0.539721679
GSM2235754	1333.374	1411.433612	2744.807612	0.533643713
GSM2235755	1038.063137	1304.535491	2342.598628	0.582615283
GSM2235756	1217.241481	1643.660431	2860.901912	0.519154941
GSM2235757	588.5377712	1114.977879	1703.51565	0.656185656
GSM2235758	-455.7137819	592.7961266	137.0823446	0.810899164
GSM2235759	1621.58273	1301.901831	2923.484561	0.511281707
GSM2235760	496.3963093	624.1234727	1120.519782	0.71828195
GSM2235761	1148.175889	1456.806296	2604.982185	0.55088807
GSM2235762	241.7680203	1051.239956	1293.007976	0.700437678
GSM2235763	87.88372157	1548.63114	1636.514861	0.663575241
GSM2235764	-1142.002004	694.3951541	-447.6068502	0.858076733
GSM2235765	1161.618847	1155.380606	2316.999453	0.585665195
GSM2235766	-518.5410867	292.2738703	-226.2672165	0.840942452
GSM2235767	1160.803528	995.253654	2156.057182	0.604648864
GSM2235768	1175.721973	2407.730156	3583.452129	0.425758434
GSM2235769	-188.5982376	439.7477207	251.1494831	0.800987759
GSM2235770	73.69331981	1078.039059	1151.732379	0.715086732
GSM2235771	627.3028296	1247.823714	1875.126544	0.636970753
GSM2235772	685.5904397	1359.167963	2044.758403	0.617580181
GSM2235773	644.8062984	1222.129496	1866.935795	0.637897136
GSM2235774	480.3583919	1085.794868	1566.15326	0.671266387
GSM2235775	533.5457038	1401.740017	1935.285721	0.630138549
GSM2235776	608.791813	1333.140639	1941.932452	0.629380664
GSM2235777	633.0373389	1779.913306	2412.950645	0.57419123
GSM2235778	338.7145033	646.2530486	984.9675519	0.731982578
GSM2235779	44.36085384	1420.578132	1464.938986	0.682204207
GSM2235780	529.6201735	1620.728082	2150.348255	0.605316116
GSM2235781	88.78964421	971.8924941	1060.682138	0.724365284
GSM2235782	708.3367981	1211.971407	1920.308205	0.631844142
GSM2235783	995.4587057	1234.448789	2229.907495	0.595979237
GSM2235784	127.8140954	1899.10036	2026.914456	0.619638148
GSM2235785	516.2275691	2454.111865	2970.339434	0.50535883
GSM2235786	1156.96891	1839.641364	2996.610274	0.502027483
GSM2235787	962.6072923	1131.330595	2093.937887	0.611886355
GSM2235788	652.5777481	2177.197568	2829.775316	0.523054562
GSM2235789	346.5568825	1495.083692	1841.640575	0.640752229
GSM2235790	77.30898172	1536.021302	1613.330284	0.66611738
GSM2235791	1329.044488	1499.534875	2828.579363	0.523204177
GSM2235792	584.0865209	926.3098549	1510.396376	0.677310294
GSM2235793	1440.153548	1518.059817	2958.213366	0.506893978
GSM2235794	776.8631488	1711.861529	2488.724678	0.56504947
GSM2235795	819.0375654	886.9542142	1705.99178	0.655911341
GSM2235796	1122.154683	1560.376629	2682.531312	0.541352309
GSM2235797	-358.0327938	1170.405772	812.3729779	0.749007077
GSM2235798	95.65487298	693.988258	789.643131	0.751213527
GSM2235799	-224.8222227	857.2141964	632.3919736	0.766247971
GSM2235800	1030.032788	2065.279857	3095.312646	0.489444946
GSM2235801	641.7459692	1622.601185	2264.347154	0.5919122
GSM2235802	106.6452638	1784.302195	1890.947459	0.635178783
GSM2235803	311.9549864	1154.741408	1466.696395	0.682015568
GSM2235804	660.1872419	1245.405475	1905.592717	0.633516922
GSM2235805	633.3376455	736.6844311	1370.022077	0.692324721
GSM2235806	-982.0440134	465.5506412	-516.4933722	0.863225373
GSM2235807	195.8830006	601.8419065	797.7249072	0.750429963
GSM2235808	335.990608	1452.137854	1788.128462	0.646763025
GSM2235809	230.532502	2016.331473	2246.863975	0.593978715
GSM2235810	-0.650246789	615.2548896	614.6046429	0.767923025
GSM2235811	748.9615899	1320.491101	2069.452691	0.614725168
GSM2235812	220.9756486	576.0129802	796.9886287	0.750501393
GSM2235813	-102.9488186	1376.582241	1273.633423	0.702464616
GSM2235814	809.5649093	1769.913751	2579.47866	0.554008551
GSM2235815	29.58488856	863.2556968	892.8405854	0.741129019
GSM2235816	477.6389532	1701.580143	2179.219097	0.601937381
GSM2235817	163.6432674	1021.201861	1184.845128	0.711680588
GSM2235818	431.8066993	2006.450269	2438.256968	0.571145993
GSM2235819	528.5359346	670.9962608	1199.532195	0.710164415
GSM2235820	1163.963726	1844.825732	3008.789458	0.500480531
GSM2235821	297.5158661	1535.95397	1833.469836	0.641672581
GSM2235822	-87.80487021	646.880649	559.0757788	0.773118512
GSM2235823	1106.483404	1753.8845	2860.367904	0.519221935
GSM2235824	1258.445882	1558.859162	2817.305044	0.524613811
GSM2235825	1209.153488	1018.985012	2228.1385	0.596187731
GSM2235826	341.5829631	644.5508811	986.1338442	0.731865926
GSM2235827	1169.07477	1359.590307	2528.665077	0.560202653
GSM2235828	1169.659216	2555.324602	3724.983818	0.406869733
GSM2235829	262.9710426	1565.704507	1828.675549	0.64221218
GSM2235830	-365.5391851	30.43723252	-335.1019526	0.849479604
GSM2235831	-261.9536957	626.0408132	364.0871175	0.790953259
GSM2235837	1208.098566	1582.647583	2790.746149	0.527928798
GSM2235838	686.6000071	632.6207631	1319.22077	0.69768632
GSM2235839	197.7268803	843.1682149	1040.895095	0.726364641
GSM2235840	-124.5054309	701.0175965	576.5121656	0.771492615
GSM2235841	914.7040262	1576.504919	2491.208946	0.564748565
GSM2235842	113.5144716	270.4785736	383.9930452	0.789162007
GSM2235843	645.1880663	1530.305003	2175.49307	0.602374044
GSM2235844	28.01987876	1459.529256	1487.549135	0.679773796
GSM2235845	573.3507644	1450.3693	2023.720064	0.620006113
GSM2235846	261.4600331	1125.843781	1387.303814	0.690492006
GSM2235847	939.9976691	2464.857061	3404.85473	0.449330645
GSM2235848	1452.787166	1430.944702	2883.731868	0.516287851
GSM2235849	776.8866609	1355.455623	2132.342283	0.607417842
GSM2235850	861.6911144	1769.006534	2630.697649	0.547733841
GSM2235851	-68.53172298	1345.652599	1277.120876	0.702100182
GSM2235852	778.9551084	2417.589106	3196.544214	0.47643329
GSM2235853	198.0650047	1997.606968	2195.671972	0.600007072
GSM2235854	693.9015644	1646.726455	2340.628019	0.582850356
GSM2235855	813.3239536	2869.742128	3683.066082	0.41248271
GSM2235862	656.6066234	2319.100394	2975.707017	0.504678788
GSM2235863	946.972473	1277.801104	2224.773577	0.596584208
GSM2235864	349.7427485	1188.074786	1537.817534	0.674343553
GSM2235865	-162.5406498	688.3382259	525.797576	0.776207551
GSM2235866	1014.789625	1583.842139	2598.631764	0.551665799
GSM2235867	811.8499301	1866.812372	2678.662302	0.541829731
GSM2235878	-49.56262627	1529.522616	1479.95999	0.680590405
GSM2235879	1201.039454	1480.670266	2681.70972	0.541453705
GSM2235880	557.3898861	1686.391001	2243.780888	0.594342731
GSM2235881	234.907701	1323.401783	1558.309484	0.672119359
GSM2235882	890.2820783	1996.967819	2887.249897	0.515845524
GSM2235883	1004.891657	1545.557388	2550.449045	0.557551015
GSM2235884	1482.741876	2299.468225	3782.210101	0.399182043
GSM2235885	984.2334816	2223.284671	3207.518153	0.475016399
GSM2235886	592.8568633	823.5554232	1416.412286	0.687395035
GSM2235887	264.6720856	418.1173921	682.7894777	0.761473648
GSM2235888	-14.7328748	1199.750259	1185.017384	0.711662824
GSM2235889	-440.3666946	1114.234318	673.8676234	0.762321888
GSM2235899	618.7292434	1658.620696	2277.349939	0.59037274
GSM2235900	818.3788907	2160.478002	2978.856893	0.504279571
GSM2235901	463.139766	664.7785815	1127.918348	0.717525923
GSM2235902	1246.389518	1496.221221	2742.610739	0.533916406
GSM2235903	575.7129881	595.6107827	1171.323771	0.713073498
GSM2235904	527.624765	495.1929847	1022.81775	0.728185888
GSM2235905	1156.006845	2192.109709	3348.116554	0.456755376
GSM2235906	157.1826737	1041.968738	1199.151411	0.710203765
GSM2235907	16.07937891	1291.255386	1307.334765	0.698935186
GSM2235908	623.5659064	895.687807	1519.253713	0.676353201
GSM2235909	368.4169264	1173.788581	1542.205507	0.673867796
GSM2235910	843.0351566	2183.496014	3026.531171	0.498224189
GSM2235921	-496.5739945	223.0180209	-273.5559736	0.844678347
GSM2235922	338.5832676	1555.593903	1894.177171	0.634812546
GSM2235923	-130.0527296	324.0289349	193.9762053	0.805983845
GSM2235924	39.13112719	568.918787	608.0499142	0.768538973
GSM2235925	61.93586766	1152.105931	1214.041798	0.70866332
GSM2235926	1049.676124	2296.376779	3346.052903	0.45702483
GSM2235927	-623.1668786	37.24991769	-585.9169609	0.868324857
GSM2235928	124.4390419	375.2077115	499.6467534	0.778622001
GSM2235929	1682.847209	1721.626715	3404.473924	0.449380582
GSM2235930	357.5183688	1008.161746	1365.680115	0.692784483
GSM2235931	-161.7585762	1620.886658	1459.128081	0.68282762
GSM2235932	-736.076389	936.3293923	200.2530032	0.805438115
GSM2235933	1750.813671	1953.337819	3704.15149	0.409661216
GSM2235934	1127.081917	2802.697936	3929.779853	0.379229106
GSM2235935	686.2173532	1462.535309	2148.752662	0.60550253
GSM2235936	-11.87117058	1007.602692	995.7315211	0.730905157
GSM2235937	-208.1146217	1064.659293	856.5446716	0.744695382
GSM2235938	-617.6834565	754.5592764	136.8758199	0.810916903
GSM2235939	873.6522787	1257.173315	2130.825594	0.607594682
GSM2235940	935.3873973	1981.173582	2916.560979	0.512154865
GSM2235941	495.0763861	2212.671502	2707.747889	0.538236401
GSM2235942	-368.049607	1060.596193	692.5465858	0.760544502
GSM2235943	926.4143862	2194.651136	3121.065522	0.486144973
GSM2235944	1191.673233	2039.838788	3231.512021	0.471914162
GSM2235945	783.652207	1301.851632	2085.503839	0.612865092
GSM2235946	-429.822138	1012.552791	582.7306531	0.770911534
GSM2235947	102.3905596	1911.700869	2014.091429	0.621114421
GSM2235948	1645.498378	1865.934999	3511.433377	0.435299964
GSM2235949	530.5375649	2236.170233	2766.707798	0.530922264
GSM2235950	1180.658504	1115.075294	2295.733798	0.588192521
GSM2235951	1387.271025	1338.806257	2726.077281	0.535966883
GSM2235952	-310.1437712	1054.826564	744.6827927	0.7555533
GSM2235953	11.07778927	-64.0210124	-52.94322313	0.826904519
GSM2235954	723.6467745	1915.056801	2638.703576	0.546750247
GSM2235955	677.4618701	1309.567621	1987.029491	0.624222744
GSM2235956	-417.5282927	196.1567741	-221.3715186	0.840553366
GSM2235957	311.5813816	1322.603304	1634.184686	0.663831088
GSM2235958	964.9829382	1182.821459	2147.804397	0.605613301
GSM2235959	-996.6373117	444.4360195	-552.2012922	0.865859515
GSM2235960	-478.1591284	956.393944	478.2348156	0.780590378
GSM2235961	1263.972101	1136.780876	2400.752977	0.57565621
GSM2235962	402.3423949	1368.848423	1771.190818	0.648657264
GSM2235963	-795.1473449	170.0129073	-625.1344377	0.871165739
GSM2235964	542.6212806	2072.680353	2615.301633	0.549623239
GSM2235965	-598.1484166	994.0656176	395.9172009	0.788085773
GSM2235966	168.0406487	1231.034303	1399.074951	0.68924114
GSM2235967	-981.9550298	-575.5419555	-1557.496985	0.930006899
GSM2235968	192.5180558	498.4336812	690.951737	0.760696482
GSM2235969	-287.19722	1163.843773	876.6465527	0.742722817
GSM2235970	1180.614033	1595.540058	2776.154091	0.529746715
GSM2235971	1063.375931	1723.136642	2786.512573	0.528456478
GSM2235972	-1034.859247	464.25957	-570.5996771	0.867207466
GSM2235973	-664.7901516	294.2554273	-370.5347242	0.852212325
GSM2235974	-948.4706723	145.7694219	-802.7012504	0.88366589
GSM2235975	-364.3543619	1815.177789	1450.823427	0.683717709
GSM2235976	-77.44866271	1840.848147	1763.399485	0.649527271
GSM2235977	155.7599459	-9.187144018	146.5728019	0.810083161
GSM2235978	866.3423736	2427.327968	3293.670342	0.463850399
GSM2235979	403.2152185	1146.87991	1550.095128	0.673011676
GSM2235980	265.7521486	2029.26398	2295.016129	0.588277712
GSM2235981	338.8246747	1586.839646	1925.664321	0.631234555
GSM2235982	621.4632845	1752.944512	2374.407797	0.578814048
GSM2235983	1077.326436	2694.724597	3772.051033	0.400548869
GSM2235984	11.82122348	1100.737203	1112.558426	0.71909454
GSM2235985	230.4005586	1802.773689	2033.174247	0.618916681
GSM2235986	-9.62189758	1097.563172	1087.941275	0.721600913
GSM2235987	887.8536539	1636.611652	2524.465305	0.560713209
GSM2235988	-141.0992481	693.3737692	552.274521	0.773751339
GSM2235991	782.2986355	1327.728985	2110.02762	0.610016605
GSM2235992	463.5490433	1051.550133	1515.099177	0.676802268
GSM2235993	768.935507	2491.992819	3260.928326	0.468102857
GSM2235994	436.4336993	-162.1654322	274.2682671	0.798951486
GSM2235995	-401.8975584	709.6246426	307.7270842	0.795988188
GSM2235996	551.0888825	1979.497094	2530.585976	0.559969062
GSM2235997	-56.92711921	893.8619183	836.9347991	0.746613419
GSM2235998	-163.7267422	255.6785254	91.95178323	0.814757989
GSM2235999	-54.08954629	715.4914838	661.4019375	0.763504866
GSM2236000	202.2132293	704.2530904	906.4663197	0.739784745
GSM2236001	994.4779914	1439.170006	2433.647997	0.571701202
GSM2236002	-641.9082052	-287.8864946	-929.7946998	0.892244751
GSM2236003	417.3614245	422.2226749	839.5840995	0.746354653
GSM2236004	-87.18322437	750.1160962	662.9328719	0.76335972
GSM2236005	-74.51982042	393.646406	319.1265855	0.794974197
GSM2236006	-76.77205256	527.1703387	450.3982862	0.78313783
GSM2236007	822.2982576	1876.358322	2698.65658	0.539360628
GSM2236008	1636.397999	2101.48579	3737.883789	0.405139258
GSM2236009	417.6371626	967.2847435	1384.921906	0.690744869
GSM2236010	-4.094012556	1171.494329	1167.400316	0.71347715
GSM2236011	406.032636	1182.524828	1588.557464	0.66882514
GSM2236012	-47.02347125	912.2014793	865.178008	0.743849
GSM2236013	677.2336396	1382.751854	2059.985493	0.615820668
GSM2236014	-736.6652173	1057.408082	320.7428648	0.794830248
GSM2236015	573.5141662	1426.863438	2000.377605	0.622690813
GSM2236016	-628.0156098	511.7371398	-116.27847	0.832096738
GSM2236017	55.04517705	615.261286	670.306463	0.762660098
GSM2236018	156.1688521	1129.580467	1285.749319	0.701197733
GSM2236019	90.20362203	416.3612606	506.5648826	0.77798438
GSM2236020	-69.48250165	991.7001795	922.2176779	0.738227076
GSM2236021	1368.853456	1370.275914	2739.12937	0.534348427
GSM2236022	-323.6829491	544.5260712	220.843122	0.803643129
GSM2236023	-1.572494447	1940.221607	1938.649113	0.629755118
GSM2236024	341.2677553	1986.65815	2327.925905	0.584364415
GSM2236025	1245.447691	2297.650144	3543.097835	0.431110773
GSM2236026	1522.034068	1432.270755	2954.304823	0.507388453
GSM2236027	717.7891702	1322.842393	2040.631563	0.618056512
GSM2236028	214.1821409	1564.697447	1778.879588	0.647797879
GSM2236029	-415.6384989	1901.704624	1486.066125	0.679933437
GSM2236030	234.3519499	993.8418089	1228.193759	0.707196129
GSM2236031	1351.701274	1767.639029	3119.340303	0.48636626
GSM2236032	-179.9345891	1095.353984	915.4193947	0.738899851
GSM2236033	-65.73837498	339.9044193	274.1660443	0.79896051
GSM2236034	607.8063957	2212.577174	2820.38357	0.524229044
GSM2236036	-455.5560474	443.2058282	-12.35021926	0.823539097
GSM2236037	811.648714	1374.703791	2186.352505	0.601100895
GSM2236038	895.7951033	1629.652321	2525.447425	0.560593834
GSM2236039	-255.8827116	328.8399779	72.95726624	0.816371408
GSM2236040	-681.4011507	1076.064294	394.6631429	0.788199074
GSM2236041	1132.15012	2141.351591	3273.501711	0.466471128
GSM2236042	-157.977806	812.3731304	654.3953244	0.764168663
GSM2236043	720.0121286	1673.50952	2393.521648	0.576523845
GSM2236044	-465.0210178	-53.05405012	-518.0750679	0.863342556
GSM2236045	58.45243708	1426.921481	1485.373918	0.68000794
GSM2236046	-166.7800612	673.9201505	507.1400894	0.777931329
GSM2236047	781.3981685	2188.022371	2969.420539	0.505475217
GSM2236048	-826.9512222	1171.863452	344.9122303	0.792672343
GSM2236049	711.8834859	2556.915909	3268.799395	0.467081564
GSM2236050	-543.0395117	676.664705	133.6251933	0.811196023
GSM2236051	878.4135494	1268.557392	2146.970942	0.605710651
GSM2236052	-29.95836828	465.1819695	435.2236013	0.784521033
GSM2236053	831.2534347	985.6575999	1816.911035	0.643534933
GSM2236054	1148.029367	1488.946813	2636.97618	0.546962536
GSM2236055	-87.15779344	472.1233253	384.9655318	0.789074324
GSM2236056	-166.1161957	621.1456536	455.0294579	0.782714915
GSM2236057	972.3055495	1666.942036	2639.247585	0.546683384
GSM2236058	544.6245408	871.6592272	1416.283768	0.687408736
GSM2236059	920.3288682	1107.282178	2027.611046	0.619557889
GSM2236060	1785.995519	2251.166429	4037.161948	0.364597565
GSM2236061	1597.343545	2340.07859	3937.422135	0.378190865
GSM2236062	532.2447831	1292.283666	1824.528449	0.642678681
GSM2236063	811.2954264	935.0835351	1746.378961	0.651424882
GSM2236064	-121.2147654	670.0505927	548.8358273	0.774071001
GSM2236065	214.3917752	699.5301199	913.9218951	0.739047948
GSM2236066	812.9980871	950.5192144	1763.517301	0.649514121
GSM2236067	527.9629848	1422.988369	1950.951354	0.628351337
GSM2236068	1243.297663	1278.289992	2521.587654	0.561062915
GSM2236069	-1010.32916	136.2905892	-874.0385705	0.888519248
GSM2236070	355.8715274	2075.024526	2430.896053	0.572032584
GSM2236071	255.7960153	1962.89415	2218.690165	0.597300628
GSM2236072	975.4299719	1912.743346	2888.173318	0.515729398
GSM2236073	-35.04170192	809.8182887	774.7765868	0.752652143
GSM2236074	-175.9378786	933.0932689	757.1553903	0.75435268
GSM2236075	1096.205245	1539.898236	2636.103481	0.547069773
GSM2236076	313.6674999	2453.237614	2766.905114	0.530897719
GSM2236077	-2.182520331	1594.070412	1591.887891	0.668461626
GSM2236078	-735.8857742	-92.69377332	-828.5795475	0.88543772
GSM2236079	216.9601657	2083.288992	2300.249158	0.587656369
GSM2236080	550.1109411	1746.948967	2297.059908	0.588035086
GSM2236082	-53.48413207	1478.511506	1425.027374	0.686476031
GSM2236083	-307.5250031	961.4259161	653.900913	0.764215472
GSM2236084	284.1425566	1078.344852	1362.487409	0.693122373
GSM2236085	317.1952106	1676.220402	1993.415613	0.623490123
GSM2236086	943.6312475	2398.088209	3341.719457	0.457590519
GSM2236087	491.4380145	1469.995738	1961.433752	0.627153598
GSM2236088	523.7919667	1196.179467	1719.971434	0.654360995
GSM2236089	514.5745661	1812.776971	2327.351537	0.58443283
GSM2236090	651.4926576	1682.34803	2333.840688	0.583659641
GSM2236091	439.2053131	1246.290035	1685.495348	0.658179403
GSM2236092	284.6198415	1182.657103	1467.276944	0.681953243
GSM2236093	218.1389924	1239.952285	1458.091277	0.6829388
GSM2236094	237.7238176	1237.270501	1474.994318	0.681124265
GSM2236095	377.9875613	1226.657263	1604.644825	0.667067737
