# Supplementary material for: Association of the TGFβ gene family with microenvironmental features of gastric cancer and prediction of response to immunotherapy
Source: Front Oncol. 2022 Sep 2;12:920599. doi: 10.3389/fonc.2022.920599 (PMC9478444; doi:10.3389/fonc.2022.920599)
Supplement: Supplementary file 1 [file DataSheet_1.zip › 3.ESTIMATE/STAD.csv]

sample	StromalScore	ImmuneScore	ESTIMATEScore	Tumour_purity
TCGA-3M-AB46-01A-11R-A414-31	-396.6783425	-375.3012278	-771.9795703	0.881545893
TCGA-3M-AB47-01A-22R-A414-31	915.8398173	559.5206081	1475.360425	0.681084917
TCGA-B7-5818-01A-11R-1602-13	-224.5124078	1162.57318	938.0607717	0.736656355
TCGA-B7-A5TI-01A-11R-A31P-31	328.6326905	79.51654861	408.1492391	0.786979243
TCGA-B7-A5TJ-01A-11R-A31P-31	-578.1492203	-344.4370358	-922.5862561	0.891766458
TCGA-B7-A5TK-01A-12R-A36D-31	908.6391293	1956.645212	2865.284341	0.518605027
TCGA-B7-A5TN-01A-21R-A31P-31	501.4155273	49.85485704	551.2703844	0.773844705
TCGA-BR-4187-01A-01R-1131-13	2042.153965	1606.606515	3648.76048	0.417064777
TCGA-BR-4191-01A-02R-1131-13	919.2033643	1740.137668	2659.341033	0.54421129
TCGA-BR-4201-01A-01R-1131-13	1328.876144	1102.233539	2431.109683	0.572006862
TCGA-BR-4253-01A-01R-1131-13	414.1980846	2382.194389	2796.392473	0.527224714
TCGA-BR-4256-01A-01R-1131-13	1621.98605	2020.457317	3642.443367	0.41790738
TCGA-BR-4257-01A-01R-1131-13	739.8143921	1127.72185	1867.536242	0.637829256
TCGA-BR-4267-01A-01R-1131-13	-285.3635223	375.1833244	89.81980207	0.814939398
TCGA-BR-4279-01A-01R-1131-13	2026.298662	1544.666753	3570.965415	0.427416198
TCGA-BR-4280-01A-01R-1131-13	-565.137711	620.3450722	55.20736115	0.817873371
TCGA-BR-4294-01A-01R-1131-13	-875.043448	-688.4712314	-1563.514679	0.930331197
TCGA-BR-4357-01A-01R-1157-13	555.6283958	1371.736623	1927.365019	0.631040914
TCGA-BR-4361-01A-01R-1157-13	924.6332343	983.3287387	1907.961973	0.633247797
TCGA-BR-4363-01A-01R-1157-13	776.9985547	1056.346806	1833.34536	0.641686595
TCGA-BR-4366-01A-01R-1157-13	-77.84482268	82.09766601	4.252843335	0.822154163
TCGA-BR-4367-01A-01R-1157-13	1079.245658	1267.557963	2346.803621	0.582113508
TCGA-BR-4368-01A-01R-1157-13	524.0928496	1036.46046	1560.553309	0.671875445
TCGA-BR-4369-01A-01R-1157-13	196.7939009	487.6511022	684.4450031	0.761316106
TCGA-BR-4370-01A-01R-1157-13	1166.04627	1174.742252	2340.788523	0.582831211
TCGA-BR-4371-01A-01R-1157-13	-921.1000459	167.2730362	-753.8270097	0.880284819
TCGA-BR-6452-01A-12R-1802-13	43.38940539	648.4833387	691.872744	0.76060872
TCGA-BR-6453-01A-11R-1802-13	859.5262522	2269.28208	3128.808332	0.485151448
TCGA-BR-6454-01A-11R-1802-13	-135.0032073	1375.481559	1240.478352	0.705920061
TCGA-BR-6455-01A-11R-1802-13	125.1390533	862.8928487	988.0319019	0.731676038
TCGA-BR-6456-01A-11R-1802-13	1064.725568	633.5190455	1698.244614	0.656769314
TCGA-BR-6457-01A-21R-1802-13	1465.574011	943.7063392	2409.28035	0.574632239
TCGA-BR-6458-01A-11R-1802-13	798.8827166	1182.426485	1981.309202	0.624878515
TCGA-BR-6563-01A-13R-2055-13	1482.854958	1895.267059	3378.122017	0.45283279
TCGA-BR-6564-01A-12R-1884-13	1220.54605	780.5809577	2001.127007	0.622604735
TCGA-BR-6565-01A-11R-1802-13	419.0369246	904.3041801	1323.341105	0.697252899
TCGA-BR-6566-01A-11R-1802-13	522.6208437	1111.217526	1633.83837	0.663869106
TCGA-BR-6705-01A-12R-1884-13	1610.352027	565.4920041	2175.844031	0.602332922
TCGA-BR-6707-01A-11R-1884-13	-16.07245606	1267.721866	1251.64941	0.704757669
TCGA-BR-6709-01A-11R-1884-13	1049.483625	2020.284515	3069.76814	0.492711309
TCGA-BR-6710-01A-11R-1884-13	-413.648922	-86.13954697	-499.7884689	0.861984921
TCGA-BR-6801-01A-11R-1884-13	101.3342229	-218.9653987	-117.6311758	0.83220685
TCGA-BR-6802-01A-11R-1884-13	-103.4856518	1122.45144	1018.965788	0.728573301
TCGA-BR-6803-01A-11R-1884-13	1099.762998	981.0096927	2080.77269	0.613413712
TCGA-BR-6852-01A-11R-1884-13	613.3333912	1882.698779	2496.03217	0.564164143
TCGA-BR-7196-01A-11R-2055-13	1213.456124	1166.151882	2379.608006	0.578191415
TCGA-BR-7197-01A-11R-2203-13	-388.9775694	-770.7447651	-1159.722335	0.906973928
TCGA-BR-7704-01A-11R-2055-13	-56.87698152	1550.804318	1493.927337	0.679086835
TCGA-BR-7707-01A-11R-2055-13	-323.0303738	360.0902136	37.05983988	0.819403239
TCGA-BR-7715-01A-11R-2055-13	216.6459104	-557.145607	-340.4996966	0.849897386
TCGA-BR-7716-01A-21R-2055-13	178.142768	1266.589508	1444.732276	0.684369909
TCGA-BR-7717-01A-11R-2055-13	11.99171277	14.39054738	26.38226014	0.820300662
TCGA-BR-7722-01A-31R-2203-13	-69.67594233	341.1985	271.5225577	0.799193806
TCGA-BR-7723-01A-11R-2055-13	-2.66967849	281.5459019	278.8762234	0.798544523
TCGA-BR-7851-01A-11R-2203-13	217.6957676	376.2347295	593.9304971	0.769863355
TCGA-BR-7901-01A-11R-2203-13	842.0749498	638.7849879	1480.859938	0.680493612
TCGA-BR-7957-01A-11R-2203-13	1273.887473	131.696619	1405.584092	0.68854856
TCGA-BR-7958-01A-21R-2343-13	623.4481116	1981.992241	2605.440352	0.55083194
TCGA-BR-7959-01A-11R-2343-13	1060.059733	234.1353137	1294.195046	0.700313304
TCGA-BR-8058-01A-31R-2343-13	1228.401961	1757.171062	2985.573023	0.503428004
TCGA-BR-8059-01A-11R-2343-13	626.3587337	-360.5039897	265.854744	0.799693604
TCGA-BR-8060-01A-11R-2343-13	741.4032686	565.8706781	1307.273947	0.698941571
TCGA-BR-8077-01A-11R-2343-13	-26.12381454	958.7182987	932.5944842	0.737198746
TCGA-BR-8080-01A-11R-2343-13	1322.907991	1087.826077	2410.734069	0.574457585
TCGA-BR-8081-01A-11R-2343-13	898.7408085	1717.685538	2616.426347	0.549485309
TCGA-BR-8284-01A-11R-2343-13	890.6483063	1404.639515	2295.287822	0.588245461
TCGA-BR-8286-01A-12R-2343-13	128.6229495	297.3279989	425.9509484	0.785364338
TCGA-BR-8289-01A-11R-2343-13	194.1820077	-179.1928684	14.98913928	0.821256002
TCGA-BR-8291-01A-11R-2343-13	1641.48732	1214.340246	2855.827566	0.51979141
TCGA-BR-8295-01A-11R-2343-13	-1274.286602	-1611.943232	-2886.229834	0.98360613
TCGA-BR-8296-01A-11R-2343-13	0.651818919	1277.775804	1278.427623	0.701963582
TCGA-BR-8297-01A-12R-2343-13	539.7648915	56.20389767	595.9687892	0.76967237
TCGA-BR-8361-01A-11R-2343-13	-492.6493777	570.5027124	77.85333472	0.815956136
TCGA-BR-8364-01A-11R-2343-13	1596.931056	927.0826931	2524.013749	0.560768091
TCGA-BR-8365-01A-21R-2343-13	1295.069483	715.8113241	2010.880807	0.621483705
TCGA-BR-8366-01A-11R-2343-13	1046.266836	2032.689101	3078.955936	0.491537266
TCGA-BR-8367-01A-11R-2343-13	786.8888346	167.8722503	954.7610849	0.734996333
TCGA-BR-8368-01A-11R-2343-13	-1006.258824	87.07308671	-919.1857372	0.89154048
TCGA-BR-8369-01A-11R-2343-13	7.470565449	-409.4808967	-402.0103313	0.854620519
TCGA-BR-8371-01A-11R-2343-13	516.3049333	782.5046564	1298.80959	0.699829619
TCGA-BR-8372-01A-11R-2343-13	-230.9419985	1192.095191	961.1531922	0.734359784
TCGA-BR-8373-01A-11R-2343-13	461.5406448	-74.32792665	387.2127181	0.788871648
TCGA-BR-8380-01A-11R-2343-13	881.4086017	51.17708212	932.5856839	0.737199619
TCGA-BR-8381-01A-11R-2402-13	808.7237886	1744.206904	2552.930692	0.557248576
TCGA-BR-8382-01A-11R-2402-13	410.3866165	802.2342656	1212.620882	0.708810463
TCGA-BR-8384-01A-21R-2402-13	1383.699055	819.1217791	2202.820834	0.599167252
TCGA-BR-8483-01A-31R-2402-13	-784.2207375	-871.4205838	-1655.641321	0.935205185
TCGA-BR-8484-01A-11R-2402-13	409.1029129	1239.093746	1648.196659	0.662291444
TCGA-BR-8485-01A-11R-2402-13	279.7343284	468.2068402	747.9411687	0.755239891
TCGA-BR-8486-01A-31R-2402-13	246.3706243	669.8831238	916.2537481	0.738817321
TCGA-BR-8487-01A-11R-2402-13	-365.5599291	467.9101374	102.3502083	0.813872051
TCGA-BR-8588-01A-11R-2402-13	780.7973321	1166.287108	1947.08444	0.628792803
TCGA-BR-8589-01A-11R-2402-13	-645.7373217	1613.327214	967.5898919	0.733718141
TCGA-BR-8590-01A-11R-2402-13	1088.020046	969.4405949	2057.460641	0.616112632
TCGA-BR-8591-01A-11R-2402-13	-17.41434333	504.1546628	486.7403195	0.779809398
TCGA-BR-8592-01A-11R-2402-13	1264.489407	803.5286548	2068.018062	0.614891253
TCGA-BR-8676-01A-11R-2402-13	-695.5833624	921.0877633	225.5044009	0.803235752
TCGA-BR-8677-01A-11R-2402-13	1088.696194	1055.127793	2143.823987	0.606078143
TCGA-BR-8678-01A-11R-2402-13	-379.5836224	-575.0409707	-954.6245931	0.893884612
TCGA-BR-8679-01A-11R-2402-13	202.083364	-371.9772913	-169.8939273	0.836435936
TCGA-BR-8680-01A-11R-2402-13	-1172.372688	-1190.219546	-2362.592234	0.966854715
TCGA-BR-8682-01A-11R-2402-13	818.3735785	534.0195945	1352.393173	0.694189663
TCGA-BR-8683-01A-11R-2402-13	549.2730609	207.1020956	756.3751565	0.75442786
TCGA-BR-8686-01A-11R-2402-13	641.5374	1437.421807	2078.959207	0.613623924
TCGA-BR-8687-01A-11R-2402-13	-219.4160409	-331.0267509	-550.4427918	0.865730348
TCGA-BR-8690-01A-11R-2402-13	447.2168884	1299.261619	1746.478508	0.651413796
TCGA-BR-A44T-01A-32R-A24K-31	757.1401577	2379.033772	3136.17393	0.484205745
TCGA-BR-A44U-01A-11R-A36D-31	-104.5818267	-433.3682554	-537.9500822	0.864811064
TCGA-BR-A4CR-01A-11R-A24K-31	-1101.863637	-1236.593861	-2338.457498	0.965944102
TCGA-BR-A4CS-01A-11R-A24K-31	74.43485394	249.4686048	323.9034587	0.79454863
TCGA-BR-A4IV-01A-31R-A251-31	1408.727276	175.6928367	1584.420113	0.669276507
TCGA-BR-A4J4-01A-12R-A251-31	21.47561364	493.082706	514.5583196	0.777246652
TCGA-BR-A4J5-01A-21R-A251-31	1179.304467	623.5439217	1802.848389	0.645113559
TCGA-BR-A4J6-01A-11R-A251-31	-182.2993948	-213.0091105	-395.3085053	0.85410929
TCGA-BR-A4J7-01A-31R-A251-31	1079.344687	1449.17182	2528.516507	0.560220718
TCGA-BR-A4J8-01A-11R-A251-31	369.286361	9.502428966	378.78879	0.789630967
TCGA-BR-A4J9-01A-12R-A251-31	725.7085893	345.0920886	1070.800678	0.723340506
TCGA-BR-A4PF-01A-11R-A251-31	-289.1282054	976.6935354	687.5653299	0.76101905
TCGA-BR-A4QL-01A-31R-A251-31	-971.7273935	-49.10915948	-1020.836553	0.89819939
TCGA-CD-5798-01A-11R-1602-13	998.9900878	753.9493014	1752.939389	0.650693944
TCGA-CD-5799-01A-11R-1602-13	-287.1779735	-221.880796	-509.0587695	0.862673944
TCGA-CD-5800-01A-11R-1602-13	-798.8157835	-225.0006684	-1023.816452	0.898391587
TCGA-CD-5801-01A-11R-1602-13	-67.36475674	1696.414661	1629.049904	0.664394598
TCGA-CD-5803-01A-11R-1602-13	1544.048344	2109.280076	3653.32842	0.416455263
TCGA-CD-5804-01A-12R-2055-13	588.5480315	841.8372471	1430.385279	0.685903929
TCGA-CD-5813-01A-11R-1602-13	1734.474196	1824.113269	3558.587465	0.429058105
TCGA-CD-8524-01A-11R-2343-13	456.4304516	364.1339675	820.564419	0.748209866
TCGA-CD-8525-01A-11R-2343-13	87.71348243	913.9647644	1001.678247	0.730309135
TCGA-CD-8526-01A-11R-2343-13	-41.75090714	115.3649716	73.61406443	0.816315724
TCGA-CD-8527-01A-11R-2343-13	-607.7145363	7.943984305	-599.770552	0.869331692
TCGA-CD-8528-01A-11R-2343-13	-76.02221968	-17.03347032	-93.05569	0.830201263
TCGA-CD-8529-01A-11R-2343-13	1045.021131	1643.222891	2688.244022	0.540647061
TCGA-CD-8530-01A-11R-2343-13	1077.040629	391.8699655	1468.910595	0.681777834
TCGA-CD-8531-01A-11R-2343-13	259.8945064	1876.719312	2136.613819	0.606919635
TCGA-CD-8532-01A-11R-2343-13	303.8847122	1415.741293	1719.626005	0.654399336
TCGA-CD-8533-01A-11R-2343-13	-500.2793156	-1188.33313	-1688.612445	0.936908021
TCGA-CD-8534-01A-11R-2343-13	-137.2786587	313.9971448	176.718486	0.807480773
TCGA-CD-8535-01A-11R-2343-13	-795.834385	-945.6284748	-1741.46286	0.939591751
TCGA-CD-A486-01A-11R-A24K-31	38.29758919	323.9978914	362.2954806	0.79111415
TCGA-CD-A487-01A-21R-A24K-31	54.23498893	-292.1105042	-237.8755153	0.841863288
TCGA-CD-A489-01A-11R-A24K-31	660.9559216	628.003809	1288.959731	0.700861668
TCGA-CD-A48A-01A-12R-A36D-31	-550.7708952	13.19233963	-537.5785556	0.864783681
TCGA-CD-A48C-01A-11R-A24K-31	48.20752104	129.9768449	178.1843659	0.807353824
TCGA-CD-A4MG-01A-11R-A251-31	307.8909465	579.6369268	887.5278733	0.741652352
TCGA-CD-A4MH-01A-11R-A251-31	-402.0769928	-95.50079903	-497.5777918	0.861820374
TCGA-CG-4301-01A-01R-1157-13	686.7766142	700.4189294	1387.195544	0.690503501
TCGA-CG-4304-01A-01R-1157-13	662.3448163	1002.572277	1664.917094	0.660450526
TCGA-CG-4305-01A-01R-1157-13	766.3391905	1293.460213	2059.799403	0.61584219
TCGA-CG-4306-01A-01R-1157-13	369.7963284	818.7138617	1188.51019	0.711302546
TCGA-CG-4436-01A-01R-1157-13	-777.2757239	586.5032553	-190.7724686	0.838111674
TCGA-CG-4437-01A-01R-1802-13	431.6453852	1264.516354	1696.16174	0.65699984
TCGA-CG-4438-01A-01R-1157-13	-41.01081265	1016.380028	975.3692158	0.732941785
TCGA-CG-4440-01A-01R-1157-13	-785.5969952	70.62575727	-714.971238	0.877564478
TCGA-CG-4441-01A-01R-1802-13	417.9706766	410.7767248	828.7474014	0.747412397
TCGA-CG-4442-01A-01R-1157-13	-384.9086595	-209.446511	-594.3551706	0.868938547
TCGA-CG-4443-01A-01R-1157-13	-361.2446357	-734.3896335	-1095.634269	0.902971588
TCGA-CG-4444-01A-01R-1157-13	342.0241161	739.7848718	1081.808988	0.722223802
TCGA-CG-4460-01A-01R-1157-13	-494.4211163	-139.3593812	-633.7804974	0.871788171
TCGA-CG-4462-01A-01R-1157-13	2018.266385	1827.622769	3845.889154	0.390594412
TCGA-CG-4465-01A-01R-1157-13	567.1900935	919.0943659	1486.284459	0.679909936
TCGA-CG-4466-01A-01R-1157-13	-1114.41018	-569.52436	-1683.93454	0.93666776
TCGA-CG-4469-01A-01R-1157-13	-339.1024698	579.9316775	240.8292076	0.801893779
TCGA-CG-4475-01A-01R-1157-13	754.2918473	133.050999	887.3428464	0.74167057
TCGA-CG-4476-01A-01R-1157-13	1117.207408	1114.885838	2232.093246	0.59572157
TCGA-CG-4477-01A-01R-1157-13	333.0881811	1466.64492	1799.733101	0.645462899
TCGA-CG-5716-01A-21R-1802-13	-665.9587852	933.1434224	267.1846372	0.799576382
TCGA-CG-5717-01A-11R-1602-13	-228.4203208	857.8682123	629.4478915	0.76652558
TCGA-CG-5718-01A-11R-1602-13	-149.9894921	874.2744115	724.2849194	0.757511354
TCGA-CG-5719-01A-11R-1602-13	1075.962283	795.777479	1871.739762	0.637353914
TCGA-CG-5720-01A-11R-1602-13	338.9862617	1116.516505	1455.502767	0.683216304
TCGA-CG-5721-01A-11R-1602-13	329.1367847	2175.656812	2504.793596	0.563101812
TCGA-CG-5722-01A-21R-1602-13	232.1321962	2086.615314	2318.747511	0.585457192
TCGA-CG-5723-01A-11R-1602-13	43.66392524	1406.425472	1450.089398	0.683796333
TCGA-CG-5724-01A-11R-1602-13	-49.15482515	506.6260783	457.4712532	0.782491787
TCGA-CG-5725-01A-11R-1602-13	-1026.676611	-1016.881804	-2043.558415	0.953841988
TCGA-CG-5726-01A-11R-1602-13	-1341.939546	-362.0577879	-1703.997334	0.937695087
TCGA-CG-5732-01A-11R-1602-13	-859.0190008	1064.062163	205.0431619	0.805021179
TCGA-CG-5734-01A-11R-1602-13	160.2832645	1856.25884	2016.542105	0.620832453
TCGA-D7-5577-01A-01R-1602-13	-31.84290876	1546.824309	1514.9814	0.676814995
TCGA-D7-5578-01A-01R-1602-13	320.3401399	852.4032762	1172.743416	0.712927384
TCGA-D7-6519-01A-11R-1802-13	-559.1899138	-179.8537777	-739.0436915	0.879253191
TCGA-D7-6520-01A-11R-1802-13	356.7945805	69.72735933	426.5219399	0.785312451
TCGA-D7-6521-01A-11R-1802-13	992.3024122	1241.386471	2233.688883	0.595533429
TCGA-D7-6522-01A-11R-1802-13	1860.217216	2640.982263	4501.199479	0.300374495
TCGA-D7-6524-01A-11R-1802-13	1200.368806	1045.398869	2245.767674	0.594108168
TCGA-D7-6525-01A-11R-1802-13	134.8477073	150.7459442	285.5936515	0.797950601
TCGA-D7-6526-01A-11R-1802-13	-727.8759342	-379.4419329	-1107.317867	0.903707202
TCGA-D7-6527-01A-11R-1802-13	-250.1768398	38.74021935	-211.4366204	0.839762454
TCGA-D7-6528-01A-11R-1802-13	-1034.978636	-408.6449937	-1443.62363	0.923733695
TCGA-D7-6815-01A-11R-1884-13	-0.86383968	-93.54846435	-94.41230404	0.830312257
TCGA-D7-6818-01A-11R-1884-13	1086.984671	1019.305967	2106.290639	0.610451175
TCGA-D7-6822-01A-11R-1884-13	-547.4452514	-177.9230791	-725.3683306	0.878295193
TCGA-D7-8570-01A-11R-2343-13	744.9974482	2149.885097	2894.882545	0.514885388
TCGA-D7-8572-01A-11R-2343-13	865.2468243	632.0151314	1497.261956	0.678727444
TCGA-D7-8573-01A-11R-2343-13	-1050.253451	-188.2798097	-1238.533261	0.911785641
TCGA-D7-8574-01A-13R-2343-13	1466.591685	2206.380861	3672.972546	0.413831956
TCGA-D7-8575-01A-11R-2343-13	-266.6271979	886.1657247	619.5385268	0.76745892
TCGA-D7-8576-01A-11R-2343-13	-118.0767232	110.3171843	-7.759538939	0.823156657
TCGA-D7-8578-01A-21R-2343-13	856.8372202	275.0143568	1131.851577	0.71712366
TCGA-D7-8579-01A-11R-2343-13	949.5329918	754.8295005	1704.362492	0.656091849
TCGA-D7-A4YU-01A-21R-A251-31	420.2061024	1504.350925	1924.557028	0.631360609
TCGA-D7-A4YX-01A-11R-A251-31	-520.7160107	817.9077149	297.1917042	0.796923334
TCGA-D7-A4Z0-01A-22R-A251-31	466.8319609	1014.965732	1481.797693	0.680392741
TCGA-D7-A6EV-01A-11R-A31P-31	-1121.343825	-512.9538571	-1634.297682	0.934091182
TCGA-D7-A6EX-01A-11R-A31P-31	-714.1645578	-854.6267459	-1568.791304	0.93061496
TCGA-D7-A6EY-01A-21R-A31P-31	209.3566219	1443.462864	1652.819486	0.66178287
TCGA-D7-A6EZ-01A-11R-A31P-31	140.9677031	1206.167508	1347.135211	0.694744997
TCGA-D7-A6F0-01A-11R-A31P-31	-601.9438995	183.3969005	-418.546999	0.85587843
TCGA-D7-A6F2-01A-12R-A31P-31	-102.8214554	706.9259011	604.1044457	0.768909385
TCGA-D7-A747-01A-22R-A33Y-31	776.8265039	1018.089363	1794.915867	0.646002826
TCGA-D7-A748-01A-12R-A32D-31	1749.773116	1776.404524	3526.17764	0.43335047
TCGA-D7-A74A-01A-11R-A32D-31	-1308.57276	15.66531886	-1292.907441	0.915034298
TCGA-EQ-8122-01A-11R-2343-13	57.50008509	-293.8936689	-236.3935838	0.841745869
TCGA-F1-6177-01A-11R-1802-13	-893.5380763	-155.293172	-1048.831248	0.8999982
TCGA-F1-6874-01A-11R-1884-13	219.41119	923.6134824	1143.024672	0.715979648
TCGA-F1-6875-01A-11R-2055-13	-1018.253833	-1070.111666	-2088.365499	0.955796523
TCGA-F1-A448-01A-11R-A24K-31	593.2536463	1213.199122	1806.452768	0.644709205
TCGA-F1-A72C-01A-21R-A33Y-31	284.3497858	515.3731426	799.7229284	0.750236083
TCGA-FP-7735-01A-11R-2055-13	-166.0189403	650.497409	484.4784687	0.780017201
TCGA-FP-7829-01A-11R-2055-13	15.56437771	-89.78624244	-74.22186474	0.828656935
TCGA-FP-7916-01A-11R-2203-13	891.8328746	1717.124001	2608.956876	0.550401051
TCGA-FP-7998-01A-11R-2203-13	1191.240603	2334.396905	3525.637508	0.433421923
TCGA-FP-8099-01A-11R-2343-13	-101.9685326	123.7307826	21.76225005	0.820688337
TCGA-FP-8209-01A-11R-2343-13	1575.266674	1886.941843	3462.208517	0.441793682
TCGA-FP-8210-01A-11R-2343-13	1489.541599	1883.594554	3373.136153	0.453485198
TCGA-FP-8211-01A-11R-2343-13	-1024.359418	293.114673	-731.2447449	0.878707286
TCGA-FP-8631-01A-11R-2402-13	-247.4635393	-462.6045273	-710.0680666	0.877219171
TCGA-FP-A4BF-01A-12R-A36D-31	1126.794015	2004.610723	3131.404738	0.484818148
TCGA-FP-A8CX-01A-11R-A36D-31	-857.6680265	248.9113399	-608.7566866	0.869982853
TCGA-FP-A9TM-01A-11R-A39E-31	-1064.310916	954.2050321	-110.1058844	0.831593866
TCGA-HF-7131-01A-11R-2055-13	-312.9293355	597.9194172	284.9900817	0.798003998
TCGA-HF-7132-01A-11R-2055-13	264.9779987	1261.281236	1526.259235	0.675595399
TCGA-HF-7133-01A-11R-2055-13	144.4957334	995.1098602	1139.605594	0.716329932
TCGA-HF-7134-01A-11R-2055-13	-471.1434299	218.529503	-252.6139269	0.843028899
TCGA-HF-A5NB-01A-11R-A31P-31	-1157.931923	56.05494328	-1101.876979	0.903364967
TCGA-HJ-7597-01A-21R-2203-13	-1048.285936	369.2843726	-679.0015631	0.875020749
TCGA-HU-8238-01A-11R-2343-13	-240.3121612	546.2352191	305.9230579	0.796148453
TCGA-HU-8244-01A-11R-2343-13	-1868.458109	-515.8846716	-2384.342781	0.967664976
TCGA-HU-8249-01A-11R-A36D-31	-799.3738782	217.2376673	-582.136211	0.86804946
TCGA-HU-8602-01A-11R-2402-13	-72.11428167	1123.295195	1051.180913	0.725326087
TCGA-HU-8604-01A-11R-2402-13	518.0742199	1690.619541	2208.693761	0.598476829
TCGA-HU-8608-01A-11R-2402-13	315.5280043	2006.7426	2322.270605	0.585037859
TCGA-HU-8610-01A-22R-2402-13	327.9863554	1336.270644	1664.256999	0.660523278
TCGA-HU-A4G2-01A-11R-A251-31	-232.6976487	333.8019804	101.1043317	0.813978299
TCGA-HU-A4G3-01A-11R-A24K-31	-617.4421995	-178.301802	-795.7440016	0.883187367
TCGA-HU-A4G8-01A-11R-A251-31	-519.7868174	510.508339	-9.27847834	0.823283238
TCGA-HU-A4G9-01A-11R-A24K-31	-1756.614691	-718.4080465	-2475.022738	0.970936648
TCGA-HU-A4GC-01A-12R-A251-31	-279.2745104	-45.13071531	-324.4052257	0.84865011
TCGA-HU-A4GD-01A-11R-A36D-31	-1604.464287	-748.9332891	-2353.397576	0.966509227
TCGA-HU-A4GF-01A-11R-A24K-31	-853.9322464	111.4459947	-742.4862517	0.879493794
TCGA-HU-A4GH-01A-11R-A24K-31	-1813.905814	-112.3244843	-1926.230298	0.948528744
TCGA-HU-A4GJ-01A-11R-A251-31	170.980078	2675.755354	2846.735432	0.520931103
TCGA-HU-A4GP-01A-11R-A251-31	-654.3478549	-168.8617648	-823.2096197	0.885071103
TCGA-HU-A4GQ-01A-11R-A36D-31	41.6198644	238.7229132	280.3427776	0.798414924
TCGA-HU-A4GT-01A-21R-A251-31	-846.5497247	-58.90957042	-905.4592951	0.890626048
TCGA-HU-A4GU-01A-11R-A251-31	-920.1797302	-300.5299541	-1220.709684	0.910708097
TCGA-HU-A4GX-01A-12R-A251-31	-665.0505986	968.7047053	303.6541067	0.796349942
TCGA-HU-A4GY-01A-21R-A24K-31	1583.34915	2521.55508	4104.90423	0.355320389
TCGA-HU-A4H0-01A-11R-A251-31	-726.41485	1043.441059	317.0262094	0.795161194
TCGA-HU-A4H2-01A-11R-A251-31	-650.5014456	271.9503826	-378.551063	0.852827382
TCGA-HU-A4H3-01A-21R-A251-31	-759.5879476	-82.44234323	-842.0302909	0.886353618
TCGA-HU-A4H4-01A-21R-A251-31	-363.9509184	1072.16655	708.2156318	0.759049112
TCGA-HU-A4H5-01A-21R-A251-31	-945.1122654	-86.88540687	-1031.997672	0.898918372
TCGA-HU-A4H6-01A-11R-A251-31	-245.0819135	731.6593275	486.577414	0.779824368
TCGA-HU-A4H8-01A-11R-A251-31	-1404.355839	-206.7144617	-1611.070301	0.932868442
TCGA-HU-A4HB-01A-12R-A251-31	-320.9437412	1880.038482	1559.094741	0.672034007
TCGA-HU-A4HD-01A-11R-A251-31	-418.7394162	-435.4983654	-854.2377816	0.887181868
TCGA-IN-7806-01A-11R-2055-13	-848.9215311	-352.0648568	-1200.986388	0.909508438
TCGA-IN-7808-01A-11R-2203-13	-109.7951367	2444.654525	2334.859388	0.583538213
TCGA-IN-8462-01A-11R-2343-13	-53.69478771	174.7850319	121.0902442	0.812270626
TCGA-IN-8663-01A-11R-2402-13	-876.3210912	-505.6377807	-1381.958872	0.920228791
TCGA-IN-A6RI-01A-11R-A32D-31	-1509.537632	-503.1451979	-2012.68283	0.952471143
TCGA-IN-A6RJ-01A-21R-A33Y-31	-1249.229453	-207.2883731	-1456.517826	0.924457018
TCGA-IN-A6RL-01A-11R-A32D-31	-762.9516935	-89.92816317	-852.8798567	0.887089877
TCGA-IN-A6RN-01A-12R-A33Y-31	-1135.912739	-333.2008372	-1469.113576	0.925160401
TCGA-IN-A6RO-01A-12R-A33Y-31	-1492.503623	-396.7423285	-1889.245951	0.946795499
TCGA-IN-A6RR-01A-12R-A32D-31	-978.5152278	-238.3960002	-1216.911228	0.910477651
TCGA-IN-A6RS-01A-12R-A354-31	-633.1648053	653.3501282	20.18532288	0.820820574
TCGA-IN-A7NR-01A-11R-A354-31	-569.8154334	457.2928712	-112.5225622	0.83179083
TCGA-IN-A7NT-01A-21R-A354-31	-400.0144203	-338.8874767	-738.901897	0.879243276
TCGA-IN-A7NU-01A-22R-A354-31	20.2418311	742.0028565	762.2446876	0.753862054
TCGA-IN-AB1V-01A-21R-A414-31	-1415.20669	-313.2954374	-1728.502127	0.938938836
TCGA-IN-AB1X-01A-11R-A39E-31	-765.9337518	980.5536887	214.619937	0.804186422
TCGA-IP-7968-01A-11R-2203-13	344.763247	311.0709721	655.8342191	0.76403241
TCGA-KB-A6F7-01A-12R-A32D-31	-848.5927376	792.7982385	-55.79449903	0.827139806
TCGA-KB-A93G-01A-11R-A39E-31	1601.823977	962.3131671	2564.137144	0.555881923
TCGA-KB-A93H-01A-11R-A39E-31	-1617.017367	-317.0176795	-1934.035047	0.948890938
TCGA-KB-A93J-01A-11R-A39E-31	-305.1716813	1037.384544	732.2128627	0.756751132
TCGA-MX-A5UG-01A-21R-A31P-31	1421.144484	1695.512033	3116.656516	0.486710437
TCGA-MX-A5UJ-01A-11R-A31P-31	194.6321708	50.82456191	245.4567327	0.801487755
TCGA-MX-A663-01A-11R-A31P-31	986.7666347	-195.6317028	791.1349318	0.75106897
TCGA-MX-A666-01A-11R-A31P-31	-923.7120921	-45.47799068	-969.1900827	0.894841047
TCGA-R5-A7O7-01A-11R-A33Y-31	-237.7021664	296.1795853	58.47741888	0.817597081
TCGA-R5-A7ZE-01B-11R-A354-31	-1386.693119	-887.4744709	-2274.167589	0.963459291
TCGA-R5-A7ZF-01A-11R-A354-31	-1357.62492	-732.1059959	-2089.730916	0.955855435
TCGA-R5-A7ZI-01A-11R-A354-31	-368.7552845	1670.900011	1302.144727	0.699479838
TCGA-R5-A7ZR-01A-11R-A354-31	-1227.428799	-232.5467343	-1459.975533	0.924650421
TCGA-R5-A805-01A-11R-A36D-31	582.5825152	1536.231721	2118.814237	0.608994096
TCGA-RD-A7BS-01A-11R-A32D-31	68.88818883	806.1579194	875.0461083	0.742880103
TCGA-RD-A7BT-01A-11R-A33Y-31	-1334.669004	-141.1333095	-1475.802313	0.925532634
TCGA-RD-A7BW-01A-11R-A32D-31	1550.755689	1612.19567	3162.951359	0.480762904
TCGA-RD-A7C1-01A-11R-A32D-31	4.028523574	1353.071209	1357.099732	0.693692215
TCGA-RD-A8MV-01A-11R-A36D-31	-3.863330995	1736.87931	1733.015979	0.652911867
TCGA-RD-A8MW-01A-11R-A36D-31	874.436443	1403.107501	2277.543944	0.590349754
TCGA-RD-A8N0-01A-12R-A36D-31	810.9899005	1910.006759	2720.99666	0.536596347
TCGA-RD-A8N1-01A-12R-A36D-31	400.2221699	1762.059473	2162.281643	0.603920874
TCGA-RD-A8N2-01A-12R-A36D-31	919.2523913	460.6834098	1379.935801	0.691273922
TCGA-RD-A8N4-01A-21R-A36D-31	637.3883	501.5020623	1138.890362	0.716403184
TCGA-RD-A8N5-01A-12R-A36D-31	1316.790367	1173.548543	2490.33891	0.564853956
TCGA-RD-A8N6-01A-11R-A36D-31	-202.2893793	-514.3298566	-716.6192359	0.877680437
TCGA-RD-A8N9-01A-12R-A39E-31	1255.869808	888.1669635	2144.036772	0.606053298
TCGA-RD-A8NB-01A-12R-A39E-31	375.8504968	1034.046222	1409.896719	0.688089345
TCGA-SW-A7EA-01A-12R-A354-31	-275.5795492	247.7822228	-27.79732639	0.824823214
TCGA-SW-A7EB-01A-11R-A354-31	-713.4204043	324.916241	-388.5041634	0.853589395
TCGA-VQ-A8DT-01A-11R-A36D-31	-1298.663081	-352.8599468	-1651.523028	0.93499095
TCGA-VQ-A8DU-01A-11R-A36D-31	-400.1058546	-260.6341222	-660.7399768	0.873719973
TCGA-VQ-A8DV-01A-12R-A36D-31	-1285.593852	-1052.661314	-2338.255166	0.965936417
TCGA-VQ-A8DZ-01A-11R-A36D-31	-595.934756	-213.1656783	-809.1004343	0.884105216
TCGA-VQ-A8E0-01A-11R-A414-31	-970.4784272	239.4812012	-730.9972261	0.878689942
TCGA-VQ-A8E2-01A-11R-A36D-31	206.374836	-433.1334033	-226.7585673	0.840981479
TCGA-VQ-A8E3-01A-11R-A39E-31	-703.2952295	741.93299	38.63776048	0.819270448
TCGA-VQ-A8E7-01B-11R-A414-31	-526.7517323	-427.2101417	-953.9618739	0.893840997
TCGA-VQ-A8P2-01A-11R-A36D-31	-1272.722262	-824.6460429	-2097.368305	0.956184249
TCGA-VQ-A8P3-01A-11R-A36D-31	-149.2793084	-101.6342559	-250.9135643	0.842894624
TCGA-VQ-A8P5-01A-11R-A39E-31	12.20511479	124.8435776	137.0486924	0.810902054
TCGA-VQ-A8P8-01A-11R-A39E-31	52.96466582	531.017597	583.9822628	0.770794501
TCGA-VQ-A8PB-01A-11R-A39E-31	-362.0366935	-224.0071304	-586.0438239	0.868334093
TCGA-VQ-A8PC-01A-11R-A39E-31	112.6815999	924.7787258	1037.460326	0.726711079
TCGA-VQ-A8PD-01A-11R-A414-31	471.5092318	1542.004804	2013.514035	0.621180843
TCGA-VQ-A8PE-01A-11R-A414-31	-570.13558	205.4817155	-364.6538645	0.851760362
TCGA-VQ-A8PF-01A-11R-A414-31	621.6908273	1878.204921	2499.895749	0.563695796
TCGA-VQ-A8PH-01A-12R-A414-31	-1296.336699	-135.0552325	-1431.391931	0.923044477
TCGA-VQ-A8PJ-01A-11R-A414-31	-1183.124418	-588.3449497	-1771.469368	0.941090316
TCGA-VQ-A8PK-01A-12R-A414-31	-437.7134548	-90.35306396	-528.0665188	0.864081715
TCGA-VQ-A8PM-01A-21R-A414-31	167.6525359	969.7392542	1137.39179	0.716556639
TCGA-VQ-A8PO-01A-11R-A414-31	-149.6565657	985.2143011	835.5577354	0.746747877
TCGA-VQ-A8PP-01A-21R-A414-31	-105.8677666	302.3453501	196.4775835	0.805766447
TCGA-VQ-A8PQ-01A-11R-A414-31	719.0724506	2396.581456	3115.653907	0.486838995
TCGA-VQ-A8PU-01A-12R-A414-31	-1176.768837	-503.0617684	-1679.830605	0.936456614
TCGA-VQ-A8PX-01A-12R-A414-31	-1485.654504	91.07832997	-1394.576174	0.920952078
TCGA-VQ-A91A-01A-11R-A414-31	1125.546643	544.6701345	1670.216777	0.659866201
TCGA-VQ-A91D-01A-11R-A414-31	-159.8470014	366.4188126	206.5718111	0.804888041
TCGA-VQ-A91E-01A-31R-A414-31	-1369.265774	378.8673711	-990.3984025	0.896226365
TCGA-VQ-A91K-01A-11R-A414-31	-68.96246604	583.1738016	514.2113356	0.777278698
TCGA-VQ-A91N-01A-11R-A414-31	-1101.181178	-404.7985623	-1505.97974	0.927200932
TCGA-VQ-A91Q-01A-12R-A414-31	1.251863315	-532.4215087	-531.1696454	0.864310904
TCGA-VQ-A91S-01A-11R-A414-31	-598.2705919	468.3460825	-129.9245094	0.833206037
TCGA-VQ-A91U-01A-11R-A414-31	-515.7710285	577.9724656	62.20143712	0.817282208
TCGA-VQ-A91V-01A-11R-A414-31	-1400.252537	-520.6082897	-1920.860827	0.948278841
TCGA-VQ-A91X-01A-12R-A414-31	-1912.719853	-948.3149098	-2861.034763	0.982932482
TCGA-VQ-A91Y-01A-11R-A414-31	918.5201651	1084.318378	2002.838543	0.622408116
TCGA-VQ-A91Z-01A-11R-A414-31	-1742.539991	-1141.564135	-2884.104126	0.983549814
TCGA-VQ-A922-01A-11R-A414-31	244.6428401	-670.8621432	-426.2193031	0.856460335
TCGA-VQ-A923-01A-11R-A414-31	-40.96994413	1619.717013	1578.747069	0.66989501
TCGA-VQ-A924-01A-11R-A414-31	-232.3621078	424.7030708	192.340963	0.806125907
TCGA-VQ-A925-01A-11R-A414-31	-964.4322651	-379.5012087	-1343.933474	0.918029901
TCGA-VQ-A927-01A-12R-A414-31	-270.2203264	111.8539462	-158.3663801	0.835507353
TCGA-VQ-A928-01A-11R-A414-31	172.4824616	-254.0326018	-81.55014022	0.829258589
TCGA-VQ-A92D-01A-11R-A414-31	-668.4746264	-778.7078621	-1447.182489	0.923933666
TCGA-VQ-A94O-01A-11R-A414-31	-680.439051	-147.5485344	-827.9875854	0.885397332
TCGA-VQ-A94P-01A-13R-A414-31	1219.174487	635.501853	1854.67634	0.639281972
TCGA-VQ-A94R-01A-11R-A414-31	468.7878075	216.8671142	685.6549216	0.76120094
TCGA-VQ-A94T-01A-11R-A414-31	-847.9060773	-857.2336712	-1705.139749	0.93775334
TCGA-VQ-A94U-01A-12R-A414-31	162.1896404	-455.7196437	-293.5300033	0.846244114
TCGA-VQ-AA64-01A-11R-A414-31	262.9304924	-366.7132293	-103.7827368	0.831078019
TCGA-VQ-AA68-01A-11R-A414-31	-1013.537477	180.2424406	-833.2950362	0.885759204
TCGA-VQ-AA69-01A-11R-A414-31	-1108.170193	113.8342752	-994.3359179	0.896482607
TCGA-VQ-AA6A-01A-11R-A414-31	-1126.086267	-496.1289084	-1622.215176	0.933456487
TCGA-VQ-AA6D-01A-11R-A414-31	-1495.009376	-742.9440899	-2237.953466	0.962021819
TCGA-VQ-AA6F-01A-31R-A414-31	-671.9145	511.0840752	-160.8304248	0.835706041
TCGA-VQ-AA6G-01A-11R-A414-31	-918.0980726	-244.7958071	-1162.89388	0.907169911
TCGA-VQ-AA6J-01A-11R-A414-31	-41.23227109	1169.99089	1128.758619	0.717440006
TCGA-VQ-AA6K-01A-11R-A414-31	-250.3736454	170.5545584	-79.81908696	0.829116556
TCGA-ZA-A8F6-01A-23R-A36D-31	708.4245227	823.2237837	1531.648306	0.675011966
TCGA-ZQ-A9CR-01A-11R-A39E-31	830.6828606	781.2752773	1611.958138	0.666267592
