# Supplementary material for: Association of the TGFβ gene family with microenvironmental features of gastric cancer and prediction of response to immunotherapy
Source: Front Oncol. 2022 Sep 2;12:920599. doi: 10.3389/fonc.2022.920599 (PMC9478444; doi:10.3389/fonc.2022.920599)
Supplement: Supplementary file 1 [file DataSheet_1.zip › 4.Immune cell infiltration (ssGSEA)/GSE15459.csv]

sample	Activated B cell	Activated CD4 T cell	Activated CD8 T cell	Activated dendritic cell	CD56bright natural killer cell	CD56dim natural killer cell	Central memory CD4 T cell	Central memory CD8 T cell	Effector memeory CD4 T cell	Effector memeory CD8 T cell	Eosinophil	Gamma delta T cell	Immature B cell	Immature dendritic cell	Macrophage	Mast cell	MDSC	Memory B cell	Monocyte	Natural killer cell	Natural killer T cell	Neutrophil	Plasmacytoid dendritic cell	Regulatory T cell	T follicular helper cell	Type 1 T helper cell	Type 17 T helper cell	Type 2 T helper cell
GSM387788	0.112234284	0.253150033	0.286014888	0.280427771	0.288837588	0.137880288	0.593665931	0.371669395	0.238580984	0.359613601	-0.126137002	0.296205447	0.129459266	0.374125087	0.156725793	0.065967701	0.195483344	0.178794676	0.380001762	0.321740866	0.145120092	-0.342999759	0.403377107	0.120385982	0.137785728	0.197662174	0.075914028	0.38392211
GSM387789	0.079659261	0.367006816	0.391812009	0.384097345	0.295620464	0.247272844	0.624161692	0.400144495	0.329260706	0.403329691	-0.079824869	0.382052201	0.231215438	0.446128834	0.25754508	0.210008304	0.473179803	0.147847976	0.40588633	0.429184951	0.176280465	-0.094412283	0.430377911	0.309305933	0.254260915	0.281144176	0.134876121	0.371250115
GSM387790	-0.254617672	0.110180428	0.082564266	0.274042631	0.349275846	0.140793269	0.52440989	0.327609528	0.195398587	0.267533667	-0.288411284	0.223388998	-0.061527456	0.375422949	0.000317058	-0.067384839	0.035321713	0.169574623	0.350890319	0.193046446	0.068605318	-0.061656431	0.299556985	-0.047474376	0.031083198	0.111675165	0.068439744	0.159816514
GSM387791	0.483879881	0.526994651	0.509730847	0.39451703	0.372232601	0.15968827	0.621802183	0.403301305	0.309462769	0.446073864	-0.130825106	0.2901663	0.515182375	0.3987916	0.188844257	0.062072601	0.403066088	0.294585629	0.388058027	0.342081614	0.081831642	-0.182745892	0.346270914	0.220500686	0.201159994	0.232244192	0.086655671	0.355278589
GSM387792	-0.052707262	0.280158337	0.27570298	0.308130021	0.296376499	0.23997755	0.567519809	0.393037382	0.250939982	0.270467957	-0.107816412	0.352492831	0.041925169	0.401395781	0.136611659	0.065695012	0.278963108	0.164227465	0.360888445	0.302950741	0.130536319	-0.001842991	0.450998751	0.176876116	0.177063982	0.216635352	0.065236766	0.385490341
GSM387793	-0.122974461	0.112088929	0.336206545	0.323782264	0.256374036	0.14759256	0.530805849	0.256668263	0.354456518	0.351269783	-0.121190098	0.346887284	0.185342025	0.476240951	0.091510793	-0.001645049	0.251624257	0.052884571	0.319409873	0.28784477	0.119495925	-0.247642302	0.458032938	0.271449765	0.24308412	0.155421524	0.037188539	0.300162337
GSM387794	-0.044288675	0.145310741	0.310804435	0.303044092	0.310571176	0.207716853	0.585356124	0.394724388	0.331374094	0.373738908	-0.179823889	0.297317658	0.125720914	0.446702726	0.223433125	0.191339445	0.288636302	0.153550181	0.356058008	0.388213716	0.165993267	-0.225167146	0.436753629	0.232978967	0.18807923	0.244071721	0.007082961	0.376390033
GSM387795	-0.145102184	0.173124461	0.273363219	0.249128131	0.238729341	0.122669496	0.568368851	0.310864928	0.385736501	0.312879449	-0.145919678	0.279155308	0.068940268	0.459923147	0.156054474	0.163258558	0.180813328	0.143308229	0.342492048	0.344485929	0.126177149	-0.243446644	0.414360472	0.168029826	0.12977625	0.214480104	-0.03334411	0.386733285
GSM387796	-0.029905931	0.252727419	0.319479522	0.360606414	0.364384117	0.29605117	0.542154662	0.404983895	0.174116404	0.369245736	-0.308464332	0.230293474	0.119379216	0.319756729	0.120297544	0.003298094	0.132305076	0.11969684	0.331125832	0.279490613	0.052304081	-0.249876082	0.308552669	-0.02720657	0.093132332	0.188888973	0.131595615	0.30155456
GSM387797	-0.087887842	0.355705359	0.270463784	0.317584096	0.31017982	0.179011684	0.53114198	0.446568376	0.24876429	0.31170374	-0.173402969	0.219325642	-0.011350203	0.358201782	0.11544019	-0.005119429	0.119666778	0.180190844	0.386529385	0.27698517	0.086181574	-0.168317509	0.286532268	-0.022647062	0.040261705	0.151103309	0.108626974	0.349138729
GSM387798	-0.190656931	0.159121227	0.184121576	0.297064	0.304010655	0.227089907	0.520878063	0.409721176	0.233734627	0.245445854	-0.241041748	0.251151365	0.108825474	0.301355981	0.085980767	0.030120216	0.181165211	0.141046839	0.371828769	0.347102474	0.061185138	-0.210942472	0.272360219	-0.000543625	0.098660461	0.171288613	0.126714156	0.303399477
GSM387799	-0.144395057	0.440890158	0.404343077	0.382779445	0.352049636	0.206634633	0.584986902	0.42262813	0.298179772	0.403307416	-0.168254738	0.353679534	0.148016642	0.495631176	0.113254674	0.082783434	0.35821209	0.187668502	0.37139269	0.35624062	0.180351415	-0.152525424	0.369608741	0.268899704	0.175463543	0.243140399	0.07239098	0.345241793
GSM387800	0.059401842	0.237443095	0.254818756	0.345072183	0.338794511	0.257667496	0.572503235	0.401064381	0.258523682	0.320816333	-0.122957886	0.306240811	0.131279098	0.423745379	0.137590431	0.037563661	0.188531157	0.128834932	0.399530137	0.293476524	0.105228509	-0.101885901	0.413065688	0.117954589	0.13291498	0.218087895	0.06603361	0.280737513
GSM387801	-0.125722421	0.31601824	0.260481458	0.31298025	0.322486327	0.278041665	0.541025019	0.36840419	0.262898919	0.267995005	-0.100046566	0.340390032	0.080934628	0.438476152	0.126066465	0.030169206	0.149157112	0.165624294	0.364156661	0.271410472	0.086366819	-0.106015719	0.354590644	0.105063683	0.134108162	0.188157106	0.029948185	0.297790987
GSM387802	0.276943282	0.42543989	0.426891884	0.39441856	0.310422874	0.239054537	0.620317706	0.407812832	0.285848229	0.42032525	-0.096634077	0.275474943	0.369678344	0.370919866	0.134584207	0.104529912	0.379665304	0.238961607	0.402832312	0.361715858	0.195445591	-0.097076664	0.367885702	0.160461663	0.164894746	0.214898721	0.152600819	0.333724361
GSM387803	0.033843294	0.411358945	0.223729845	0.322391248	0.305096392	0.183014926	0.515266369	0.372060963	0.21007677	0.303638735	-0.280638144	0.268432189	0.107723114	0.318547432	0.037698319	-0.086349249	0.09971965	0.210307167	0.37590175	0.236966173	0.072849235	-0.262519474	0.275340097	0.005141575	0.082406578	0.150266052	0.080771758	0.259197181
GSM387804	-0.065556623	0.12967896	0.320190948	0.305087319	0.267754097	0.166151535	0.567616792	0.385401829	0.30458204	0.359780517	-0.130892855	0.269545175	0.120275213	0.439281563	0.152145249	0.193656919	0.331391337	0.132114025	0.363678286	0.364883164	0.106436864	-0.190128555	0.428949175	0.213070147	0.175977026	0.266423513	-0.004128309	0.351200786
GSM387805	-0.125168195	0.436526409	0.355489795	0.35088473	0.331901473	0.233485775	0.558768404	0.395684371	0.245130006	0.419840119	-0.225925503	0.278653577	0.138871507	0.400785466	0.13081912	-0.126078399	0.197753957	0.137526531	0.381242729	0.260234287	0.083056927	-0.181963053	0.345924917	0.12365011	0.089357886	0.213539665	0.071551248	0.330872233
GSM387806	0.353219102	0.404573498	0.492079276	0.383185207	0.339411934	0.279425748	0.637017996	0.449463882	0.277628484	0.401762955	0.094585022	0.411637871	0.334172543	0.432469936	0.209099003	0.236433321	0.448609613	0.18887783	0.416198385	0.371814564	0.191707463	-0.091697151	0.434781658	0.292032484	0.244389035	0.304014195	0.046331034	0.397607122
GSM387807	-0.148857081	0.325829773	0.103396884	0.396753711	0.304435118	0.251307351	0.562426269	0.452919358	0.226480002	0.370581863	-0.343837247	0.383613461	0.060028724	0.416613132	0.173117213	0.025219839	0.249888092	0.242168381	0.343959869	0.32483732	0.089622341	-0.125933481	0.354065872	0.182890603	0.147431897	0.19718237	0.201247213	0.305777675
GSM387808	-0.144931876	0.346742256	0.176166881	0.28660282	0.26765888	0.226827894	0.576009526	0.39648949	0.240269241	0.265504046	-0.185351574	0.388130168	0.007389315	0.426638118	0.124115907	-0.018944576	0.150021769	0.207854375	0.355054946	0.259472103	0.108889564	-0.160718872	0.362505091	0.154347941	0.1551259	0.201274326	0.049460263	0.368193669
GSM387809	-0.177965881	0.344414101	0.199379307	0.29735113	0.272974559	0.252349468	0.564033506	0.439375718	0.26202929	0.301483852	-0.090835958	0.302894467	-0.00211946	0.409328303	0.05472938	0.11787395	0.188834693	0.205758929	0.399902915	0.272620167	0.123812898	-0.196940893	0.389888057	0.105173677	0.110524024	0.179926293	0.041286972	0.371193339
GSM387810	0.4149048	0.457453581	0.376617023	0.350076845	0.335331139	0.200800172	0.58076352	0.37137611	0.288284386	0.360833558	-0.040864739	0.386189951	0.383298831	0.412996402	0.193674085	-0.063686999	0.305310562	0.277416107	0.427627032	0.305367214	0.11156664	-0.216814243	0.334454318	0.143880426	0.203285444	0.230284573	0.066704629	0.328189875
GSM387811	-0.112690764	0.413417582	0.271299193	0.360841367	0.321557548	0.296731064	0.609514166	0.426764652	0.249886369	0.330895837	-0.149995677	0.376317904	0.088013232	0.448267041	0.102002264	0.101124172	0.255298959	0.206686046	0.35264641	0.347961101	0.134354173	-0.003599206	0.451940559	0.304247813	0.166357684	0.204677582	0.024878871	0.344764758
GSM387812	0.053313974	0.355327526	0.30980447	0.401150942	0.317583326	0.213685701	0.610620021	0.463793129	0.270128964	0.345836786	-0.090275065	0.381556004	0.200206816	0.441702826	0.191572718	0.192700771	0.364775592	0.129243415	0.370673433	0.366389406	0.163732302	-0.13968589	0.392481818	0.256188754	0.233884294	0.242687157	0.084911459	0.326587899
GSM387813	-0.135969685	0.389585577	0.307861997	0.342822593	0.296763104	0.277513274	0.568197875	0.421954694	0.238329508	0.258419131	-0.196822683	0.320035244	0.017354658	0.400521819	0.07945566	-0.036473478	0.217589103	0.184257342	0.364993953	0.299205785	0.130282574	-0.193684242	0.31575228	0.139156076	0.121719702	0.215028072	0.068432302	0.319492877
GSM387814	0.319191918	0.406881163	0.478708891	0.394607273	0.329843018	0.213183888	0.641413891	0.43693921	0.304371294	0.459486254	0.055873153	0.350634804	0.330082981	0.416860039	0.251988948	0.248146428	0.448500698	0.281092473	0.413495595	0.399164504	0.176043098	-0.233256934	0.425741629	0.28983834	0.25560188	0.313167266	0.040778024	0.412307488
GSM387815	0.16274783	0.273586187	0.300232205	0.324354003	0.33876273	0.209620143	0.592823785	0.398488005	0.210042605	0.327602587	-0.026548587	0.319120502	0.165086704	0.426357729	0.101448729	-0.053495579	0.204838546	0.176683106	0.376414356	0.260531214	0.088436985	-0.178028793	0.371076837	0.077454904	0.117998744	0.210033925	0.079917397	0.340432184
GSM387816	0.165584033	0.437187918	0.481289528	0.374558309	0.280800635	0.162501954	0.614579113	0.398915681	0.347863544	0.454131334	-0.028989114	0.354729142	0.234583881	0.434893104	0.233742173	0.160323295	0.417667864	0.282261612	0.401185686	0.420401443	0.171463479	-0.264446183	0.425715928	0.309270733	0.219839084	0.275529982	0.076293658	0.401535429
GSM387817	0.14104717	0.268334777	0.255837184	0.296586999	0.292002963	0.213756077	0.573449192	0.405001098	0.263061089	0.326144074	-0.097614182	0.334318661	0.079280803	0.403176736	0.110324847	0.04502707	0.185666712	0.169286359	0.375489637	0.244324804	0.084262736	-0.142909614	0.387497333	0.100797181	0.134729197	0.202866164	0.052229437	0.327030525
GSM387818	-0.083705151	0.308204663	0.254367834	0.290697314	0.267932457	0.239426403	0.607163915	0.417554791	0.237613815	0.22039151	-0.170737566	0.336469938	-0.007039316	0.394105776	0.087773162	0.026526943	0.223777012	0.16046221	0.391897374	0.280005752	0.07598665	-0.146743108	0.345359353	0.168758352	0.095155246	0.202677516	0.037317084	0.304113607
GSM387819	-0.024791932	0.225877476	0.296999144	0.353235433	0.312146739	0.24955772	0.644485742	0.511564819	0.329319155	0.401387222	0.063185703	0.40915877	0.148128586	0.472163119	0.271103886	0.352147035	0.446811664	0.232148634	0.387004683	0.377336289	0.212798034	0.053150995	0.481698416	0.362930489	0.285186793	0.284619315	0.046886004	0.312044926
GSM387820	0.15285413	0.351136024	0.347173052	0.351193151	0.300331304	0.20877431	0.601761525	0.431147376	0.283365739	0.350865651	0.00032448	0.335580526	0.164668598	0.463856072	0.16968724	0.11358623	0.324352748	0.184052694	0.388871599	0.297430625	0.118721199	-0.110179069	0.363447611	0.179271098	0.163167643	0.214515283	0.079239587	0.338979385
GSM387821	0.162572273	0.227651188	0.300125913	0.28156064	0.333216107	0.187584938	0.588421135	0.409651906	0.295003237	0.343894134	0.044481072	0.350876227	0.17900215	0.423798841	0.100866157	0.172474927	0.200611628	0.19503171	0.361912172	0.286087054	0.083104989	-0.169828476	0.417058538	0.127835516	0.131274409	0.23164247	0.034654641	0.365513417
GSM387822	-0.235693464	0.291016317	0.21061551	0.360879666	0.290087267	0.267886656	0.60160925	0.445077335	0.259425527	0.266289713	-0.173516178	0.369850339	0.061681506	0.443267917	0.14335195	0.039279076	0.322336783	0.159764496	0.363848085	0.351128001	0.118070381	-0.191538363	0.357302166	0.234657048	0.178965226	0.210290085	0.097608342	0.306798627
GSM387823	-0.064901148	0.299562585	0.310197609	0.353734402	0.311555671	0.246705707	0.612345971	0.440138073	0.313278702	0.331159127	-0.189928345	0.383346595	0.128294074	0.45415478	0.190948617	0.10852813	0.396118195	0.195769625	0.340332292	0.336613817	0.153896292	-0.14318493	0.428081516	0.272850774	0.212826301	0.245006154	0.017299878	0.311405193
GSM387824	0.027249929	0.233004124	0.360854199	0.350374702	0.274188043	0.146931601	0.588523042	0.412745341	0.354432901	0.397723057	0.01121345	0.440657663	0.182142413	0.457578658	0.285955059	0.40319637	0.492060244	0.151637892	0.436956869	0.387483385	0.179537237	-0.084374231	0.454037075	0.363048949	0.208470015	0.280639606	-0.06657884	0.385018741
GSM387825	0.168688923	0.282314555	0.344319859	0.369497463	0.333215021	0.238490983	0.607250492	0.435893626	0.255180206	0.336796291	-0.113174082	0.360859584	0.191282298	0.424498137	0.215268471	0.157707221	0.350607752	0.200843157	0.407205504	0.356816449	0.144437006	-0.092602268	0.444893714	0.246788362	0.203050353	0.240772267	0.050506875	0.306998948
GSM387826	0.09307529	0.13526615	0.353067425	0.291754768	0.260694894	0.118566108	0.578390145	0.374438133	0.346355781	0.350630447	-0.099213269	0.349443093	0.203297579	0.423423466	0.200069396	0.247069167	0.310410275	0.149815999	0.345075631	0.372222921	0.153768704	-0.264023138	0.42422648	0.233468739	0.204107243	0.262414679	-0.041239527	0.36362148
GSM387827	-0.108104008	0.196983677	0.233175438	0.315939243	0.245947681	0.134116935	0.579916915	0.382772903	0.321877001	0.322118859	-0.081604916	0.365504878	0.088246504	0.419378838	0.193565229	0.255338692	0.323251887	0.190674887	0.342605436	0.368764292	0.137478443	-0.061635474	0.435118014	0.270204213	0.180614982	0.201468309	0.011448167	0.371061778
GSM387828	0.006310965	0.450183442	0.438464094	0.396663688	0.302069201	0.253803611	0.586587702	0.430652668	0.273553425	0.387129742	-0.105755601	0.416818358	0.189079703	0.464317928	0.171977813	0.088893896	0.446919318	0.14484943	0.374850189	0.33143906	0.18371853	-0.254684243	0.374222391	0.422758135	0.240152226	0.228003491	0.076749587	0.245797457
GSM387829	0.395882181	0.273719997	0.370879635	0.344644658	0.325496059	0.23729404	0.616435582	0.456791784	0.315519676	0.382478347	0.051292583	0.41285881	0.349857401	0.437146656	0.212787277	0.25100484	0.374961287	0.209194206	0.377328228	0.338714851	0.116088772	-0.064301811	0.409041178	0.254268886	0.20405421	0.267745934	0.050132971	0.342337233
GSM387830	0.035156351	0.392182764	0.415711767	0.359845159	0.325326317	0.27813188	0.619248852	0.439432387	0.318978745	0.389150044	-0.091441962	0.354559226	0.140396085	0.430759861	0.168002214	0.095032041	0.420963824	0.207062512	0.41585221	0.376523365	0.156063927	-0.195506293	0.423196841	0.30209655	0.221783757	0.261826307	0.096805098	0.36165428
GSM387831	0.093747689	0.369227839	0.328667766	0.354861685	0.311347909	0.238066985	0.580527724	0.376451555	0.251044544	0.347998748	-0.057023583	0.360954506	0.138611054	0.437354171	0.156706913	0.126733896	0.325510046	0.216766734	0.367946846	0.294366607	0.125085001	-0.056990085	0.404071911	0.250958297	0.159929545	0.202306725	0.043925866	0.356757918
GSM387832	0.221961502	0.182296628	0.330350708	0.305980547	0.310640716	0.174963043	0.612543706	0.430396494	0.33948444	0.421924079	-0.002334112	0.383686507	0.301501891	0.410236619	0.208578853	0.296140927	0.292742708	0.168985992	0.399240615	0.337878844	0.155372029	-0.168446308	0.450492848	0.24740476	0.250627033	0.272485949	0.021751179	0.332794743
GSM387833	-0.068961607	0.198189306	0.213603872	0.329882307	0.328753498	0.28088494	0.594046007	0.388338509	0.27423254	0.31710239	-0.237127367	0.389493689	0.019795118	0.429442226	0.152638569	0.0367808	0.258937573	0.103351812	0.3872378	0.326850929	0.11849964	-0.280498579	0.370303272	0.17477919	0.206236952	0.209541656	0.027464092	0.312186283
GSM387834	0.007552173	0.2531112	0.294076603	0.314223898	0.328315694	0.181320346	0.613221165	0.417446514	0.34683361	0.37634602	-0.023954612	0.347607288	0.134687306	0.431572909	0.229198543	0.27519871	0.272156866	0.226611476	0.336261203	0.373603734	0.134228175	-0.239001206	0.435791762	0.251804229	0.205037352	0.248956944	0.041949848	0.438237645
GSM387835	0.260373903	0.450028652	0.481876776	0.448514986	0.325447043	0.239030982	0.638189268	0.45232042	0.304836249	0.423167264	0.003587769	0.444184309	0.381140161	0.465572955	0.322623553	0.218370835	0.607855522	0.297396378	0.414943247	0.386054538	0.171262403	0.139196942	0.485715547	0.444747148	0.299026834	0.331488699	0.103183916	0.32690916
GSM387836	-0.084148334	0.312076525	0.268247457	0.326276078	0.289568342	0.195490635	0.582711075	0.429531694	0.289351094	0.339991771	-0.058108199	0.301737165	0.089475384	0.428138266	0.192735673	0.126603247	0.247604586	0.157041146	0.347186221	0.374137247	0.129519743	-0.205614133	0.381704978	0.139076149	0.168940941	0.242921516	0.055152654	0.373980615
GSM387837	-0.113522081	0.26084525	0.297432231	0.306463493	0.296248708	0.213854229	0.604448408	0.378546736	0.339344954	0.350253633	-0.067524632	0.32580717	0.045200137	0.409964265	0.19054607	0.123830692	0.260998171	0.158479097	0.320271323	0.359821514	0.142529909	-0.21216145	0.43692932	0.174797948	0.182583164	0.250492372	0.099213163	0.389227616
GSM387838	-0.03250718	0.141798286	0.295159046	0.362909945	0.295544362	0.149340208	0.57396443	0.415759458	0.41063474	0.390377913	0.080546172	0.430911654	0.19850123	0.462403166	0.296550558	0.431313499	0.460290999	0.207881422	0.393270536	0.383357989	0.155490005	0.124477595	0.491837676	0.335788258	0.238280349	0.290904062	-0.085873919	0.373951835
GSM387839	-0.059828862	0.37232107	0.381947343	0.352947129	0.324530175	0.258500601	0.559736262	0.443882078	0.23955035	0.33029445	-0.164373205	0.373608676	0.14345214	0.415239988	0.149265864	-0.02910915	0.401582601	0.135508714	0.40664588	0.320569456	0.136298109	-0.202527265	0.400197676	0.267708646	0.164898237	0.226096718	0.045231613	0.343172976
GSM387840	-0.052585531	0.065350054	0.287154697	0.267298852	0.257688097	0.154569133	0.556116704	0.327094724	0.386370431	0.34074217	-0.086765746	0.314770694	0.121812422	0.435762294	0.201517757	0.318440863	0.257804641	0.171034318	0.347257817	0.354318163	0.144455537	-0.198369408	0.430566899	0.221012879	0.163625507	0.220909129	-0.073763506	0.381036443
GSM387841	0.249390051	0.27874646	0.411907856	0.370753765	0.321022611	0.233234442	0.611492162	0.477472339	0.318848277	0.467429924	0.078438808	0.440230843	0.319099121	0.458499248	0.260153013	0.320896639	0.495039223	0.208843506	0.413187376	0.406533768	0.211391706	-0.102769403	0.485141358	0.418986071	0.299483711	0.319851312	0.05844234	0.355558563
GSM387842	-0.103311236	0.342816383	0.358057948	0.363754078	0.27278149	0.230101943	0.590825464	0.419939771	0.331113494	0.345180796	-0.128308596	0.368062862	0.133713452	0.453850708	0.153919603	0.067791751	0.381919972	0.238904096	0.378015355	0.366124189	0.178393617	-0.138308443	0.403334234	0.281087021	0.207139872	0.259244138	0.000285917	0.454094677
GSM387843	-0.021172064	0.235965375	0.297894166	0.267878779	0.327248561	0.259562489	0.54357207	0.349275766	0.18556618	0.221101376	-0.189668678	0.335413544	0.048703844	0.374811275	0.094525992	0.012063805	0.235045258	0.215078122	0.40660527	0.298261477	0.084622091	-0.268363261	0.430604152	0.227421165	0.205302191	0.179751611	-0.048139254	0.336980072
GSM387844	-0.125740817	0.285489729	0.348017136	0.292829613	0.324018461	0.177744672	0.559489725	0.326626	0.245905366	0.287575996	-0.210527651	0.30303668	0.012038889	0.395156796	0.05767641	0.02964111	0.149432472	0.177820458	0.336344786	0.254786664	0.114791646	-0.288570469	0.336335924	0.077808346	0.142522313	0.187637771	-0.050766202	0.320013845
GSM387845	0.067182426	0.331291462	0.321503065	0.346493472	0.359556417	0.253507795	0.619715069	0.478821372	0.27466197	0.382317813	-0.064915014	0.382366121	0.190422222	0.471473818	0.220495677	0.207916705	0.377592058	0.193442923	0.364469625	0.376922635	0.187248247	-0.159136123	0.440174813	0.26847289	0.20457645	0.279670799	0.083569209	0.415289596
GSM387846	-0.072642876	0.371274672	0.356108016	0.408769743	0.320788281	0.266485248	0.602516514	0.506413075	0.259746082	0.405593016	-0.1000309	0.410860811	0.129577724	0.419282895	0.153733848	0.126201487	0.417916189	0.186590981	0.396516808	0.388270114	0.190190403	-0.125160061	0.408864548	0.338661282	0.193499575	0.274119477	0.088984618	0.365073911
GSM387847	-0.025469005	0.119134298	0.325989775	0.294888668	0.324413461	0.189825427	0.572974536	0.398615421	0.303612577	0.380530069	0.072690706	0.377334065	0.167908584	0.469697025	0.251967496	0.380521975	0.343788452	0.201162126	0.396871738	0.355079473	0.155320112	-0.044135043	0.49880629	0.311415494	0.26286499	0.252204928	-0.048510841	0.321874679
GSM387848	0.296982861	0.345884698	0.477592692	0.40790494	0.352679357	0.248843087	0.638171786	0.509404298	0.264541583	0.432848194	0.098257199	0.356957268	0.283585292	0.441222673	0.249159805	0.220113447	0.454111491	0.15934319	0.428364311	0.376039803	0.169306682	-0.073941357	0.453399206	0.293527235	0.227024749	0.312162152	0.077854756	0.367669847
GSM387849	-0.102746769	0.289032257	0.295610249	0.395991299	0.344207304	0.203678073	0.61831676	0.528535854	0.323637546	0.354437443	-0.021473317	0.446043396	0.126651737	0.467277039	0.267714674	0.318510571	0.410307796	0.175657478	0.410342019	0.387705434	0.189229991	-0.012739535	0.473198155	0.370865746	0.227241431	0.282105685	0.030679654	0.359805593
GSM387850	0.290071414	0.285274703	0.439315358	0.386426693	0.321744741	0.199868393	0.620784182	0.45540968	0.349697666	0.450113575	0.059265068	0.428415338	0.335758423	0.465815069	0.274453974	0.37882261	0.454052746	0.227160667	0.429648964	0.411505818	0.206473161	-0.083396067	0.47220695	0.354064862	0.26098088	0.306208131	0.004315657	0.377256149
GSM387851	0.006595774	0.176459261	0.308702238	0.346190998	0.288446668	0.194612792	0.61205021	0.395025181	0.311256894	0.380027202	-0.105348012	0.318999978	0.131705489	0.457532144	0.224566255	0.201679798	0.405845011	0.214395879	0.386781844	0.398789216	0.169209758	-0.212872773	0.467219133	0.262057179	0.239670998	0.26635559	0.043567312	0.387504957
GSM387852	-0.144550826	0.150368623	0.279868995	0.366911903	0.315149333	0.243248864	0.622897494	0.491041328	0.291042586	0.356842855	-0.149251056	0.420268632	0.056642243	0.442920925	0.245461495	0.206022055	0.412180528	0.147255132	0.407490423	0.364721781	0.176039715	-0.062829698	0.467740905	0.30410567	0.220700485	0.258477248	0.071583501	0.32540676
GSM387853	0.04100351	0.148613403	0.292306886	0.322046819	0.264643854	0.166070844	0.568674209	0.361109577	0.346059098	0.356316185	0.013156356	0.341593427	0.158308708	0.440198252	0.238023639	0.320663597	0.31915968	0.166503764	0.375067867	0.371365952	0.150381988	-0.144783869	0.454753933	0.247390954	0.178063736	0.237688552	-0.045415337	0.368402003
GSM387854	-0.037754363	0.285516492	0.259122542	0.277674416	0.299969361	0.192239139	0.46455063	0.284871257	0.336685394	0.199916465	-0.100064874	0.368665371	0.005102014	0.382982716	0.123679994	-0.046470689	0.14155832	0.101966609	0.405537991	0.262430854	0.03112551	-0.282089823	0.347315094	0.15048105	0.138000497	0.141203295	-0.084727387	0.357527284
GSM387855	-0.23375369	0.258743955	0.197299892	0.300813562	0.296541348	0.221887911	0.568037875	0.410196415	0.201226484	0.213582462	-0.2595701	0.289144611	-0.009645346	0.419880056	0.022163638	-0.043120221	0.125226432	0.24762226	0.355793426	0.245698148	0.11087784	-0.256733602	0.369656808	0.077804318	0.102049345	0.172480573	0.056651791	0.3141011
GSM387856	-0.077387314	0.357003817	0.342936441	0.432546803	0.324386833	0.278149524	0.62161427	0.478709916	0.281805962	0.350890118	-0.043001575	0.446142515	0.158296322	0.456020586	0.245650421	0.212487076	0.443514075	0.172448495	0.416869052	0.381775591	0.161825191	0.138233849	0.460937552	0.427308986	0.252744107	0.298217599	0.073818535	0.318128352
GSM387857	0.324064822	0.267828075	0.360132868	0.347422943	0.296349128	0.210008233	0.612515396	0.353451094	0.344791601	0.413056879	0.100234619	0.332010142	0.333004135	0.408612388	0.198722697	0.269734447	0.347614434	0.225309283	0.408620168	0.388678752	0.165628659	-0.224194521	0.468575161	0.276355664	0.200083747	0.292083769	0.006877451	0.365827565
GSM387858	-0.088916122	0.266304897	0.365321919	0.336909015	0.34958181	0.272478559	0.636781631	0.419621664	0.305402773	0.382876592	-0.060647203	0.343598231	0.102376488	0.448695618	0.233613563	0.19388314	0.407066606	0.216057929	0.383893494	0.35795502	0.164739388	-0.159703193	0.444834689	0.291752661	0.22836169	0.255062006	0.035111797	0.378507805
GSM387859	0.318736395	0.329970742	0.516097915	0.415105676	0.315129845	0.304683043	0.640603921	0.456047126	0.398416197	0.468161658	0.029645704	0.47920379	0.335935462	0.419919323	0.315087976	0.280879207	0.590424198	0.236275973	0.456427152	0.4042921	0.250983228	0.093853704	0.497632336	0.441666394	0.273176049	0.317595826	0.013078164	0.322280204
GSM387860	0.273484561	0.338490637	0.434773181	0.416411086	0.36392003	0.280378299	0.628908254	0.478917232	0.275081935	0.413580363	0.098849193	0.367545855	0.28096559	0.457654848	0.258440212	0.228682122	0.501590354	0.133579563	0.448052185	0.371990488	0.185443177	-0.033972527	0.447180096	0.325870441	0.249939209	0.322087952	0.127867201	0.376705776
GSM387861	-0.077020518	0.38039444	0.293178272	0.351811648	0.310521227	0.291356734	0.589770099	0.468460233	0.261858304	0.378126905	-0.093891667	0.392651405	0.1280185	0.457933382	0.171090183	0.157831692	0.319239457	0.175498044	0.402621067	0.311112673	0.117037251	-0.306384332	0.418323533	0.202144319	0.195623858	0.230154522	0.118793236	0.422546545
GSM387862	0.136157863	0.240868289	0.328811208	0.39727293	0.315314757	0.218188447	0.615992578	0.482562931	0.330121344	0.371734998	-0.103371561	0.389438194	0.189622183	0.441121704	0.244302372	0.256241825	0.452871381	0.159859325	0.4026887	0.415477956	0.189055269	-0.024921026	0.485544794	0.35559873	0.216294641	0.308139325	0.058675742	0.399229617
GSM387863	0.265343622	0.254425511	0.317172152	0.366357629	0.289381209	0.216825744	0.600743273	0.456521342	0.378914393	0.377577539	0.022944564	0.395276558	0.239330462	0.414887168	0.244803081	0.33895157	0.431503098	0.231034221	0.413777152	0.36495213	0.183731625	0.039967952	0.504881159	0.317306686	0.238778974	0.302499441	-0.000304293	0.363236344
GSM387864	-0.000325997	0.338875308	0.284762815	0.398027597	0.300626868	0.259547635	0.579754024	0.464359661	0.245083577	0.319969594	-0.25622258	0.267797521	0.038779535	0.466154063	0.21343567	0.13221447	0.337786127	0.193250336	0.368255477	0.34708774	0.177016563	-0.206127721	0.392562051	0.19356405	0.170713698	0.227158004	0.151673038	0.272974523
GSM387865	-0.08050263	0.283792063	0.213559377	0.309053116	0.320540881	0.253754493	0.595926279	0.421319361	0.273792051	0.315742047	-0.053536607	0.355512343	0.095453856	0.425892457	0.19475993	0.116882552	0.295850263	0.193296971	0.338173147	0.320566191	0.146157514	-0.229651583	0.410516267	0.221542234	0.18220428	0.189926337	0.039402495	0.342799211
GSM387866	0.009683146	0.204268793	0.352532357	0.365053455	0.351251748	0.229861297	0.635749882	0.520037472	0.321474541	0.412328216	-0.054759664	0.448045117	0.191189562	0.485728018	0.275430293	0.274685418	0.476305833	0.223065056	0.421547122	0.397939715	0.19770721	0.059974593	0.49046312	0.332062618	0.273750423	0.282662581	0.043008566	0.336777104
GSM387867	0.178324033	0.303173616	0.295981541	0.371481693	0.337580479	0.249166194	0.606814222	0.445167097	0.291825539	0.330022259	0.04405254	0.399689785	0.177978489	0.456161794	0.167240289	0.167222985	0.363310644	0.192333528	0.384598472	0.321584096	0.148617955	-0.089538676	0.412958389	0.228092302	0.180157212	0.258856878	0.103317001	0.374511393
GSM387868	0.12355715	0.321082561	0.344388463	0.43050364	0.310787326	0.204961745	0.634008239	0.512414002	0.337499653	0.447838292	0.043803823	0.428868896	0.274487648	0.475587659	0.337688038	0.308040905	0.535487621	0.207047994	0.438410885	0.428305052	0.207366818	0.153864468	0.507353496	0.480907281	0.287313194	0.32040634	0.038678757	0.393134636
GSM387869	0.088530188	0.271725646	0.326185172	0.352197164	0.320181665	0.183420131	0.590652339	0.411567498	0.333810928	0.354254418	-0.097535631	0.36896314	0.157345483	0.429381687	0.211819809	0.189481461	0.327264036	0.206533217	0.363771869	0.371988392	0.12029568	-0.198591971	0.42676508	0.216001796	0.186847026	0.241355596	0.063544888	0.383400478
GSM387870	0.039682837	0.306846121	0.365883658	0.371517705	0.32432549	0.230969876	0.624436303	0.451450689	0.289640474	0.385095536	-0.036018769	0.345538858	0.144219533	0.443663892	0.188029659	0.16034297	0.380064765	0.193411493	0.406429923	0.379182617	0.151343715	-0.122752004	0.445986611	0.208526262	0.182431375	0.283865107	0.05991511	0.418376327
GSM387871	0.056506984	0.3565389	0.330289048	0.332129589	0.336345997	0.206051702	0.586120748	0.400179951	0.284064369	0.342237313	-0.097526488	0.336663843	0.102245053	0.410036206	0.12754859	0.045966446	0.277592191	0.172495176	0.380837402	0.311202824	0.103227547	-0.200349445	0.37990624	0.140688375	0.138928168	0.227701399	0.058795181	0.354456804
GSM387872	-0.001252742	0.29435942	0.296634074	0.337085275	0.325822834	0.251194079	0.598277337	0.427965621	0.270697453	0.325542974	-0.047038379	0.438338914	0.09601083	0.418777791	0.236612738	0.197271403	0.326693718	0.198579153	0.386580384	0.327859092	0.147070519	-0.089803982	0.429578573	0.252619741	0.197980456	0.227197015	0.065727253	0.328553038
GSM387873	0.215389882	0.412714816	0.325233114	0.413410011	0.274334724	0.13618474	0.589992805	0.434538399	0.248530362	0.327117971	-0.185052093	0.270743627	0.288667014	0.375383671	0.154473813	0.069593223	0.327232454	0.248093545	0.325511045	0.315887556	0.101602516	-0.195505081	0.367784666	0.171620884	0.163740617	0.243512984	0.100939304	0.270973839
GSM387874	-0.059145495	0.299282629	0.246623648	0.371582038	0.321085537	0.21860842	0.603880854	0.485964593	0.293166665	0.392673111	0.016136686	0.375124266	0.14038587	0.443874152	0.203837539	0.215391372	0.389330267	0.194171931	0.373427857	0.380522725	0.186368888	-0.059056965	0.426736794	0.336613783	0.218237397	0.276527797	0.065127037	0.362902601
GSM387875	-0.062561527	0.258230784	0.304235425	0.327527746	0.285283282	0.162986945	0.589354193	0.420387794	0.341175777	0.349467398	-0.037767198	0.396825326	0.112802937	0.443534796	0.199489569	0.256414818	0.358754119	0.16864975	0.342413156	0.352415581	0.15909949	-0.167101787	0.455366818	0.262233534	0.207569003	0.248601863	-0.019230397	0.380740824
GSM387876	0.180309497	0.290269334	0.460267691	0.348495607	0.329233798	0.197958428	0.616841227	0.479936055	0.362789448	0.447461614	0.04861102	0.331574462	0.283007208	0.440646633	0.220761942	0.323827168	0.448902006	0.252268226	0.403651208	0.391564134	0.156488345	-0.257287893	0.443230359	0.322122802	0.257846833	0.318831956	0.046884726	0.375650282
GSM387877	0.180111724	0.517861643	0.574792858	0.39223045	0.337941782	0.234436415	0.634894893	0.48137681	0.29036701	0.484856715	-0.024786163	0.402877633	0.290023066	0.4675748	0.254402836	0.236709593	0.556885649	0.251449259	0.403889808	0.405930251	0.175504319	-0.089900472	0.435704157	0.364312534	0.304882225	0.326412472	0.087044817	0.395382485
GSM387878	-0.045775734	0.175870787	0.155940784	0.311673797	0.303592584	0.190028341	0.597681693	0.465862784	0.270219263	0.335731321	-0.065096857	0.317309594	0.067299151	0.429030308	0.197471176	0.241502976	0.252423185	0.141770737	0.347935303	0.356461551	0.121875443	-0.049189313	0.41115538	0.18753783	0.130966128	0.230135621	0.036117668	0.383503995
GSM387879	0.161754491	0.261404754	0.321635508	0.324802687	0.356660453	0.233711938	0.608732218	0.390990026	0.259741964	0.352604772	0.028310394	0.336740583	0.138084772	0.456984601	0.107370135	0.036199213	0.261813759	0.179123693	0.397823317	0.28440818	0.121670263	-0.187166304	0.362794935	0.085693711	0.143318692	0.226070483	0.08318827	0.334363839
GSM387880	0.072169986	0.171903196	0.3208959	0.304152349	0.313666635	0.15928727	0.607898994	0.39930407	0.312957308	0.375839474	-0.06109647	0.317301729	0.168475482	0.441346752	0.164908029	0.243106135	0.38079045	0.198772952	0.363531771	0.358875683	0.161112526	-0.164031953	0.432476468	0.214664421	0.205255229	0.265267576	0.041547616	0.377340801
GSM387881	-0.054707991	0.18507959	0.219316009	0.28502316	0.26299212	0.205131431	0.619211044	0.384687471	0.287764485	0.320214174	-0.075327732	0.33458455	0.065668766	0.416616853	0.153208975	0.146061051	0.247542417	0.223888575	0.369383071	0.364229676	0.117194718	-0.146505055	0.441897398	0.16003212	0.150394673	0.229873712	0.025887773	0.386941075
GSM387882	0.126785919	0.352543361	0.285532572	0.375538158	0.325861997	0.283479558	0.606192735	0.437898098	0.2222753	0.365284348	-0.012756723	0.339827593	0.166339538	0.421223152	0.187681381	0.064313373	0.294274775	0.229843882	0.396687859	0.34090255	0.184538103	-0.059778422	0.373223986	0.208033647	0.156759147	0.241307614	0.051977429	0.378287988
GSM387883	0.277423703	0.356087066	0.33450074	0.371072981	0.351005857	0.275788925	0.597461646	0.396792428	0.265360468	0.36123943	-0.013798967	0.388408039	0.252365918	0.420562747	0.168560825	0.069801086	0.339078132	0.186889561	0.410313008	0.338103116	0.13123651	-0.187111754	0.395029746	0.26336301	0.21717766	0.259235008	0.126397926	0.345263622
GSM387884	0.086450329	0.30210311	0.300012325	0.360797843	0.337786428	0.246446591	0.60713716	0.459542533	0.252419652	0.382934825	0.012463672	0.428641781	0.172435251	0.444697276	0.20072833	0.084015548	0.315180275	0.172439201	0.395875471	0.317132185	0.096467981	-0.013267538	0.402201519	0.180859567	0.168283015	0.228286029	0.079187563	0.325061846
GSM387885	0.543695989	0.407212121	0.433858411	0.404063281	0.353764081	0.217890261	0.633202598	0.408431666	0.278578134	0.368922457	-0.017395019	0.33169838	0.533055404	0.42570194	0.19825587	0.060163678	0.334321174	0.238827044	0.446613914	0.32778982	0.11608726	-0.086325591	0.386376528	0.183596182	0.16948308	0.280882014	0.074696574	0.364091454
GSM387886	0.178389025	0.383478014	0.414091375	0.399127842	0.333018989	0.273933553	0.626739705	0.46217424	0.27321021	0.404234836	0.017767923	0.42317526	0.239911751	0.444863722	0.21328555	0.146127362	0.444046293	0.179628959	0.394571382	0.372338099	0.181676828	0.011283569	0.425413517	0.323315836	0.22080479	0.285558734	0.109151384	0.363602088
GSM387887	0.321330783	0.348641044	0.457461891	0.382092329	0.353467952	0.235085269	0.631072661	0.464358113	0.304199066	0.44655823	0.105767953	0.373011664	0.339178168	0.4356615	0.240331118	0.188221649	0.452488257	0.164541059	0.402067938	0.376459648	0.177779915	-0.180789765	0.409575311	0.265133986	0.211213021	0.27666227	0.097851154	0.387330878
GSM387888	-0.065066269	0.086468304	0.17664489	0.316996403	0.280480137	0.206470825	0.577387614	0.437514929	0.312122593	0.32976104	-0.035789507	0.286783906	0.055354564	0.405205263	0.133362857	0.151769891	0.208131353	0.211109993	0.347317866	0.349625314	0.14766685	-0.184476811	0.420398154	0.158672946	0.16861315	0.238995406	0.089404934	0.362347149
GSM387889	0.260476373	0.348876483	0.316212542	0.34910311	0.349632571	0.251072087	0.611642049	0.45784385	0.309604243	0.403371909	0.002461578	0.354934439	0.249287921	0.43572007	0.174266901	0.217235947	0.303333629	0.230210646	0.422721664	0.358324414	0.155041238	-0.052605693	0.449512194	0.252300561	0.18403694	0.282198194	0.080078622	0.409796052
GSM387890	0.197084439	0.435448274	0.328646728	0.327863824	0.277612334	0.202899529	0.573524371	0.370417072	0.251131973	0.319201501	-0.110236403	0.300930682	0.216340667	0.403158185	0.088914204	-0.045881353	0.174121138	0.207634836	0.386410312	0.241293366	0.130306272	-0.286705632	0.358544197	0.119731412	0.143511484	0.165906614	0.086586244	0.31646987
GSM387891	0.237864204	0.322364685	0.403151165	0.328399664	0.361509923	0.221516602	0.598875171	0.399411315	0.261839415	0.368855076	0.033329076	0.32454513	0.210676102	0.413991607	0.180206882	0.184826133	0.354083044	0.161374233	0.402540814	0.32015961	0.114074214	-0.251668898	0.381356736	0.194215807	0.191601284	0.265865712	0.061465633	0.325865099
GSM387892	-0.057340736	0.209686664	0.216773209	0.340322955	0.330151597	0.232845235	0.600196494	0.444530923	0.246600394	0.307554983	-0.128251694	0.382722109	0.008550576	0.430694237	0.159295424	0.073520424	0.213627508	0.16607813	0.347295317	0.344288355	0.138172571	-0.259029106	0.414715439	0.163629055	0.176264285	0.226430562	0.097159012	0.362506889
GSM387893	0.230183753	0.146130224	0.277236641	0.350095564	0.350938438	0.221386092	0.59678344	0.468433394	0.272648179	0.351236911	-0.039866719	0.36490522	0.202611148	0.462578683	0.187474129	0.213136854	0.33401016	0.147164512	0.383751664	0.306807103	0.128782566	-0.064612305	0.454503862	0.249219287	0.199846519	0.261729783	0.077087342	0.310362186
GSM387894	-0.069830614	0.35188884	0.265778514	0.365177494	0.352066729	0.242576745	0.624627617	0.424915738	0.237514806	0.363380032	-0.141842319	0.417210239	0.060046397	0.440195622	0.168299502	0.052054913	0.321507613	0.172906042	0.400117777	0.281509658	0.130287724	-0.085450702	0.374656458	0.199497728	0.132808864	0.211076879	0.130567315	0.325089332
GSM387895	0.178136268	0.358141238	0.411003109	0.401628754	0.329186278	0.197202999	0.612714779	0.464334978	0.283043786	0.363036702	0.021855875	0.375772669	0.196927634	0.444623048	0.174479124	0.164419511	0.403753936	0.149734149	0.396288546	0.335375749	0.131426498	-0.054975723	0.393455639	0.243743609	0.173833274	0.26731245	0.093865627	0.342404813
GSM387896	-0.115418523	0.297079371	0.186475138	0.357989687	0.300021515	0.236904339	0.569849933	0.448521115	0.257228896	0.314321072	-0.198364268	0.357634999	0.047479819	0.421500192	0.129696074	0.125421143	0.312760067	0.201306033	0.400367616	0.331984918	0.125861872	-0.095792832	0.414263132	0.209559494	0.176967358	0.217632917	0.118346483	0.406518996
GSM387897	0.267994822	0.323724876	0.404866948	0.375631436	0.337604115	0.209213733	0.606640087	0.381352725	0.27642583	0.36541742	-0.096678179	0.364271268	0.245472902	0.422190624	0.175547415	0.081661372	0.323053349	0.174690141	0.391376838	0.334906995	0.119673413	-0.213969485	0.394231084	0.207682864	0.18107971	0.255684434	0.061416108	0.362899987
GSM387898	0.16170786	0.195687829	0.331329852	0.320475702	0.267895476	0.144798261	0.587433355	0.401777117	0.332655189	0.356471733	-0.091712441	0.275412491	0.211374789	0.418250206	0.18349735	0.224249713	0.322361915	0.208765281	0.354337616	0.357164873	0.166828706	-0.282763615	0.443969485	0.232707391	0.195548908	0.283012036	0.010046356	0.373686606
GSM387899	0.084025149	0.17548413	0.28357718	0.315356325	0.321009444	0.189810573	0.606949556	0.460880749	0.307644204	0.345755513	-0.148252372	0.351507602	0.170275871	0.448675464	0.156663834	0.22531012	0.257986653	0.163641511	0.390867832	0.35176795	0.157020588	-0.239480902	0.446204687	0.191015763	0.176264638	0.272116335	0.055740492	0.345846403
GSM387900	0.244515448	0.303172287	0.374377805	0.293637924	0.342944846	0.224154917	0.610253217	0.386253934	0.276120339	0.36246769	0.042065263	0.357980869	0.185788594	0.406412233	0.118344842	0.099494323	0.270920196	0.19922619	0.399627691	0.277401674	0.100136826	-0.137087216	0.392265166	0.154594399	0.163579765	0.24078894	0.056434709	0.36655224
GSM387901	-0.301640883	0.305008805	0.216551801	0.286011992	0.296360311	0.213636105	0.541796548	0.36457685	0.233913554	0.181928695	-0.119868554	0.31202873	-0.066537346	0.387725205	0.056678499	0.058897189	0.109881376	0.079476915	0.316243766	0.262836581	0.04753144	-0.205656468	0.35099191	0.077991934	0.074943577	0.141780839	0.075959622	0.341900555
GSM387902	0.514804336	0.293563092	0.445363631	0.344448686	0.339394305	0.254719129	0.623555141	0.39534584	0.280935583	0.379967117	-0.03714676	0.358450403	0.473707849	0.402751498	0.176793986	0.091461592	0.320757638	0.214830393	0.428039087	0.311256922	0.121043958	-0.253666703	0.43279786	0.229650747	0.214304565	0.282159674	0.099544285	0.320266079
GSM387903	-0.306321025	0.220032237	0.202196491	0.262364958	0.321145149	0.228380444	0.511152714	0.352420661	0.197394758	0.101749692	-0.222562551	0.339059108	-0.089705391	0.356979232	0.015710997	-0.020829677	0.061919899	0.188399371	0.380058908	0.220017136	0.059267693	-0.184981277	0.289849888	0.032457652	0.117249588	0.126653045	0.067649211	0.310777298
GSM387904	-0.051193464	0.279412155	0.209967907	0.346478958	0.380221275	0.191385266	0.589032336	0.38642308	0.261411877	0.252997112	-0.062937582	0.320721407	0.01442648	0.393470693	0.054998333	-0.000984075	0.270339045	0.146482981	0.410771734	0.286558011	0.098661504	-0.068499205	0.383498912	0.136930961	0.146266524	0.158757472	0.055193226	0.340352563
GSM387905	0.040438946	0.330910579	0.413675859	0.388019326	0.318242676	0.198702272	0.616882338	0.502905748	0.310394857	0.394139597	-0.106812841	0.420179623	0.185488601	0.477939219	0.247276459	0.28726968	0.489353984	0.2409216	0.415738218	0.414040792	0.200829451	-0.079451369	0.46076797	0.325479887	0.279859117	0.312485022	0.029192705	0.415171172
GSM387906	-0.002346718	0.227757412	0.289764466	0.343892115	0.352062605	0.214103344	0.601736043	0.47265179	0.293388621	0.338854391	-0.067614347	0.36935529	0.072931207	0.450516244	0.171490885	0.168319319	0.309247219	0.171819993	0.380652806	0.35219755	0.146894812	-0.101637976	0.413558372	0.211122903	0.176041061	0.257105374	0.068270787	0.392588504
GSM387907	-0.045385709	0.197629412	0.220749974	0.352991418	0.325448634	0.256460958	0.587477485	0.436226683	0.251839112	0.330881095	-0.154927852	0.366149435	0.04340007	0.433757972	0.139034625	0.063757353	0.288708937	0.14031255	0.405350483	0.285413749	0.158815817	-0.185434014	0.38841918	0.202096192	0.13112208	0.176888338	0.050080591	0.246702692
GSM387908	-0.091190813	0.281107856	0.2467025	0.385610659	0.297242111	0.262918881	0.585024114	0.489958572	0.274304492	0.278549022	-0.041883714	0.395559562	0.074377675	0.425885198	0.175735056	0.177034686	0.393705821	0.224604543	0.360653903	0.321388476	0.149479231	-0.174731459	0.36722407	0.315285319	0.194230313	0.251390717	0.109918654	0.312226479
GSM387909	0.039694863	0.197258631	0.310452547	0.311868988	0.288530385	0.217356665	0.573460463	0.384121321	0.332393493	0.357994656	0.018635442	0.324675167	0.141845024	0.375340172	0.135647891	0.184561842	0.270064292	0.172833765	0.38764042	0.366567516	0.117995884	-0.192409742	0.439710306	0.225650526	0.205718849	0.220814312	0.048608814	0.340349109
GSM387910	0.031620555	0.257523801	0.302468612	0.318133432	0.337942204	0.232416574	0.592852771	0.420606603	0.279399947	0.353471367	-0.108316711	0.35481713	0.082284171	0.417881057	0.131908036	0.096812431	0.220967532	0.137438167	0.377277449	0.312561636	0.1331563	-0.121519243	0.398759079	0.147127894	0.161769591	0.226307153	0.057796383	0.390197621
GSM387911	0.303821686	0.376330974	0.476350897	0.384851813	0.330186924	0.24029628	0.640657433	0.443788011	0.355795252	0.429880047	0.027436983	0.41125794	0.318040054	0.44535992	0.25855309	0.229270152	0.439804783	0.25533622	0.425846261	0.374741263	0.181108591	-0.159680956	0.420455373	0.338598682	0.265305999	0.298432904	0.070656265	0.376191305
GSM387912	0.112257777	0.266012305	0.272522452	0.346379558	0.326681704	0.244358975	0.595663845	0.449025968	0.262863792	0.313548252	0.048586315	0.399651276	0.117110406	0.426027229	0.172124731	0.181218817	0.312116168	0.181180285	0.400250281	0.320628564	0.150337914	0.050984252	0.427520419	0.179287802	0.17146692	0.266789903	0.073783108	0.364101316
GSM387913	0.03729562	0.340059181	0.282844736	0.284229055	0.279904193	0.203592814	0.590299951	0.375583442	0.246832539	0.294847936	-0.049514026	0.272026365	0.051955075	0.429614679	0.052782311	0.111209253	0.249098546	0.128669948	0.337911706	0.26308082	0.10203563	-0.148749471	0.335267732	0.111508135	0.111366575	0.190279158	0.06166678	0.302690891
GSM387914	-0.124189873	0.300303067	0.205239272	0.377749859	0.330961657	0.221024295	0.629915068	0.431151502	0.297050469	0.308208281	-0.136141833	0.458819718	0.123467861	0.492268289	0.298977405	0.073587581	0.390072869	0.179504157	0.405825048	0.357827825	0.149477948	-0.108782717	0.456300555	0.39791164	0.23005738	0.25875705	0.056428077	0.352842375
GSM387915	0.23247708	0.345976849	0.400912621	0.384816497	0.323309755	0.226034376	0.634296571	0.437075689	0.316967231	0.402394215	0.006615128	0.384046317	0.233533447	0.431589223	0.22556917	0.204513335	0.426186272	0.192391665	0.390238904	0.385185866	0.2003141	-0.1122872	0.444977467	0.269938431	0.206600925	0.277413919	0.074335785	0.414542076
GSM387916	0.194313522	0.226114191	0.263639595	0.262187049	0.30690476	0.257517819	0.572387167	0.385786263	0.222388267	0.244640469	-0.099785107	0.313694584	0.183557055	0.33714046	0.073732078	-0.029883335	0.1330125	0.245060998	0.359639542	0.258591472	0.080584664	-0.211808976	0.376280152	0.062876755	0.125115892	0.188385201	0.052473378	0.260150157
GSM387917	-0.018953307	0.303542788	0.242674557	0.373264615	0.337104287	0.207137371	0.578235945	0.397281984	0.257259207	0.34477554	-0.118708752	0.327748902	0.082018333	0.434065682	0.154187465	0.133058812	0.257017291	0.083677166	0.383001295	0.268746748	0.078630311	-0.067530422	0.359520276	0.098550655	0.136316125	0.218366104	0.145963642	0.326663617
GSM387918	0.100940691	0.287320037	0.227215215	0.307667169	0.340454229	0.274387667	0.596398444	0.398477708	0.254400207	0.309253824	0.075733592	0.335889054	0.159101605	0.4286636	0.146164248	0.097114838	0.191749321	0.194770924	0.390157662	0.310845773	0.097518042	-0.047806722	0.402118761	0.120029781	0.137197065	0.250683893	0.095758483	0.369810509
GSM387919	0.096667775	0.30871501	0.322414791	0.417173719	0.343801675	0.232925561	0.64213972	0.500338337	0.300001261	0.391090092	-0.058519944	0.391445475	0.24113545	0.474731516	0.31411366	0.234665892	0.497779541	0.174465426	0.396234666	0.417020671	0.188810073	0.037296037	0.458894662	0.362217786	0.267292828	0.298091856	0.035043417	0.388219964
GSM387920	0.006519705	0.320130302	0.280571349	0.292261596	0.312548777	0.242465424	0.563139962	0.356563797	0.235275148	0.300695881	-0.07276596	0.327517664	0.060715027	0.411159354	0.082829304	0.032667569	0.225232517	0.183122347	0.353001708	0.256396804	0.12214446	-0.137353508	0.377462368	0.149129132	0.157895568	0.214522472	0.006622435	0.350033442
GSM387921	0.248641212	0.429251452	0.38288697	0.356648792	0.353379144	0.227725686	0.579825904	0.433497084	0.303057546	0.388312785	-0.005730293	0.361657739	0.233633566	0.424706349	0.1643138	0.149686774	0.380546963	0.224985201	0.380798622	0.320668566	0.159735482	-0.13794839	0.382936009	0.221083174	0.204702027	0.249594462	0.075609157	0.359020055
GSM387922	-0.065331836	0.43911871	0.388403483	0.340014219	0.319454347	0.209512928	0.564449621	0.432419137	0.272476245	0.313902224	-0.062283222	0.353388528	0.072877037	0.402118927	0.128599699	0.033529817	0.303692235	0.203586035	0.363094852	0.351404151	0.14454146	-0.248059195	0.345629029	0.242727016	0.177277205	0.230747498	0.069436457	0.312658253
GSM387923	-0.142100705	0.167279348	0.255926409	0.294058764	0.327349105	0.205450664	0.598322101	0.388025607	0.254354384	0.278290512	-0.194059505	0.409282937	0.029444493	0.422944564	0.132636627	0.069210271	0.27085658	0.136282298	0.440978391	0.344446594	0.138073325	-0.088772074	0.429728573	0.221107754	0.191888784	0.230792954	0.049799845	0.301196325
GSM387924	0.232126296	0.356997328	0.386917681	0.35895817	0.332909467	0.217480077	0.613254063	0.422379688	0.262401946	0.377856616	-0.114448472	0.31627156	0.194572658	0.428199583	0.1425726	0.063183276	0.264194962	0.163977849	0.387570544	0.315433231	0.125634989	-0.158507294	0.419623398	0.149901321	0.139827525	0.254686148	0.067648006	0.398559138
GSM387925	0.265950418	0.303278559	0.385322445	0.355900547	0.343117597	0.218514683	0.608495101	0.43341793	0.301388404	0.377312984	0.078840323	0.368234309	0.237706172	0.427083055	0.224940026	0.233053254	0.374116218	0.256577708	0.406830662	0.341142742	0.149308871	-0.137546307	0.439028299	0.220025124	0.218074105	0.297641626	0.08773006	0.38861603
GSM387926	-0.034355647	0.338075271	0.284452954	0.355989345	0.329438127	0.22897058	0.585743161	0.40467703	0.255776485	0.332412726	-0.133919181	0.387384803	0.135597709	0.432912207	0.172207212	0.082744771	0.22996017	0.146730656	0.370423798	0.307890303	0.132915634	-0.118752499	0.436965244	0.150576204	0.192018436	0.225086599	0.077877065	0.364351245
GSM387927	0.04530378	0.423321051	0.459397559	0.40726676	0.321844928	0.227215627	0.614724384	0.441638736	0.280119002	0.408153897	-0.06490342	0.344234046	0.195257675	0.40735718	0.183268369	0.203999908	0.455721698	0.18515147	0.372998115	0.363479724	0.183511382	-0.137923488	0.406065013	0.324004889	0.209487175	0.27919569	0.05479234	0.330811671
GSM387928	0.235283424	0.505596125	0.533804209	0.426123006	0.34906599	0.231036382	0.632117948	0.46481693	0.322861415	0.477812523	0.014422205	0.411547402	0.335371633	0.445608717	0.249331059	0.098848088	0.503538836	0.204622469	0.421061658	0.396729175	0.170410365	-0.026034832	0.472546538	0.335795813	0.226450184	0.306023473	0.098286694	0.37803578
GSM387929	0.052487516	0.222285826	0.26148867	0.357630265	0.283566862	0.190999988	0.611708409	0.445046998	0.325837687	0.355001753	-0.043845775	0.344943139	0.146592782	0.441160363	0.227440944	0.205246911	0.399563035	0.190338982	0.348155697	0.397521413	0.170221311	-0.073148863	0.458200359	0.284673829	0.197788695	0.259603176	0.016230767	0.347966433
GSM387930	0.162455975	0.481955457	0.439074575	0.378399823	0.3410735	0.267390932	0.59622414	0.416237953	0.28843654	0.416371272	-0.066859402	0.367765304	0.221166134	0.427970827	0.18611864	0.082621522	0.407670556	0.229790935	0.395692731	0.338096277	0.153279768	-0.056817573	0.396908977	0.2734021	0.200615872	0.253476513	0.139228336	0.382786221
GSM387931	0.207020074	0.23703181	0.308712812	0.3549625	0.300428708	0.16882942	0.587758826	0.436260585	0.366060175	0.405412941	0.051252041	0.417551006	0.24184345	0.434319625	0.266316761	0.311757168	0.42728897	0.223071362	0.44668435	0.370249694	0.193732432	-0.067127879	0.487502083	0.32150255	0.251305894	0.295662928	0.001750891	0.37813167
GSM387932	0.09887479	0.36330317	0.257265198	0.303982657	0.326266754	0.218419935	0.523738907	0.357361686	0.31231348	0.257011021	-0.128247628	0.344070334	0.083982484	0.446660915	0.070664166	-0.012295847	0.236155279	0.15384618	0.381396801	0.266598858	0.065127638	-0.294669597	0.369033866	0.112994761	0.089619957	0.162571399	0.057052533	0.292692858
GSM387933	0.159805139	0.278198568	0.360756755	0.352009903	0.326088523	0.234151071	0.607397702	0.475179178	0.332942619	0.378983429	-0.077166762	0.411397177	0.162202334	0.440461411	0.207180813	0.176668308	0.392595398	0.162666379	0.380464808	0.333658575	0.131968293	-0.105703168	0.421691657	0.252612435	0.208131143	0.275226993	0.070285769	0.370339281
GSM387934	0.264518209	0.389613359	0.430650175	0.431735871	0.338669442	0.261920165	0.63143927	0.479913218	0.258446578	0.412999148	-0.011766164	0.41328376	0.29049732	0.443934756	0.247196649	0.157590887	0.464366331	0.237608147	0.458875395	0.350557935	0.159295365	0.089953834	0.41912208	0.323611383	0.252268617	0.292281461	0.141245196	0.403397381
GSM387935	0.150859602	0.289922196	0.32173019	0.354088201	0.321028727	0.264229492	0.609858279	0.407084678	0.213388903	0.314217459	0.059245052	0.342252557	0.15808074	0.439213625	0.154029384	0.166735467	0.312985991	0.198265854	0.387341777	0.29844932	0.129781012	-0.085936449	0.389200303	0.139645225	0.134461861	0.234322803	0.060609039	0.350455894
GSM387936	0.011807333	0.159515056	0.307986986	0.337414755	0.307174993	0.197954445	0.583633932	0.445888514	0.368046688	0.424280317	0.070705655	0.419121402	0.148200279	0.459962118	0.213351023	0.333256279	0.410165562	0.181509929	0.402539609	0.377133007	0.202367025	-0.025955082	0.488891685	0.294735618	0.248072842	0.294788392	-0.025611731	0.356364189
GSM387937	-0.044730095	0.165848296	0.272109202	0.300470005	0.340771034	0.196427002	0.623878298	0.399554908	0.345958364	0.361501922	-0.075849128	0.304155638	0.076014737	0.468983194	0.175622135	0.203254045	0.304663414	0.182342332	0.343019921	0.374985033	0.109987189	-0.183048157	0.462317371	0.203038263	0.200072202	0.231141032	-0.030731142	0.364279077
GSM387938	0.004350085	0.239898009	0.336659311	0.345298012	0.344059856	0.235497976	0.581259835	0.40341138	0.262835484	0.30432425	-0.049326	0.309732755	0.043889993	0.430998529	0.122597394	0.09172489	0.256777805	0.162590669	0.382005488	0.320025071	0.114112299	-0.097456143	0.375317024	0.144684672	0.137438013	0.21917017	0.051505088	0.318341541
GSM387939	0.314120837	0.319059011	0.334743411	0.338424821	0.343565603	0.272888302	0.584267686	0.39576562	0.248443302	0.329381731	-0.016774351	0.317345	0.26563394	0.409072649	0.112009335	0.053135599	0.242262646	0.197907635	0.394080455	0.273059268	0.096442293	-0.190065845	0.35784352	0.114774233	0.157798431	0.226351594	0.06397134	0.336877911
GSM387940	0.202583474	0.28007049	0.385585157	0.364187151	0.319112635	0.258148903	0.594522149	0.400396867	0.339286896	0.38451821	0.091707955	0.333199729	0.219364162	0.448716946	0.248039709	0.22227926	0.417077944	0.17925828	0.385502731	0.364008238	0.144822042	-0.138435452	0.406922238	0.272402448	0.23992399	0.298284527	0.035013232	0.374721199
GSM387941	-0.000183933	0.40269914	0.32923371	0.399415277	0.367757149	0.316619395	0.59764505	0.429083162	0.257488323	0.358625835	-0.096917414	0.471925617	0.124560131	0.472707797	0.274347582	0.154832669	0.439283553	0.166412171	0.38695125	0.342834259	0.193589912	0.014980988	0.459641111	0.435142549	0.251031562	0.239099493	0.079858746	0.313179837
GSM387942	-0.161245242	0.299942475	0.244235302	0.292406609	0.248218785	0.201578269	0.59077652	0.379927523	0.275852794	0.324439898	-0.092139249	0.287066502	-0.026407383	0.421269718	0.128445183	0.038668628	0.206574407	0.205350983	0.340100475	0.352191072	0.128700134	-0.142270973	0.393486596	0.16439126	0.147903798	0.242729973	0.030263077	0.407453724
GSM387943	0.114973529	0.263621107	0.291429616	0.300399115	0.276082868	0.133960694	0.590918533	0.354087285	0.320187376	0.342804839	-0.056730992	0.323133524	0.172793294	0.378567135	0.181332364	0.134363121	0.259009748	0.140379137	0.354501829	0.355312953	0.15544983	-0.262270731	0.400968748	0.170781652	0.151085179	0.223471483	0.006001956	0.393601654
GSM387944	0.274733656	0.379748738	0.365323934	0.353348526	0.284451734	0.221975063	0.571867826	0.40278511	0.285573883	0.305021683	-0.110829094	0.300814042	0.156938779	0.407794919	0.150753648	0.022902542	0.262707567	0.229307707	0.411936062	0.291903398	0.129760814	-0.161879168	0.342880488	0.117286744	0.144232285	0.214709918	0.08974118	0.316283626
GSM387945	-0.055339264	0.339014877	0.283428982	0.345272008	0.308268305	0.21879199	0.61120405	0.440793788	0.299185833	0.327629421	-0.072378981	0.420944095	0.094310201	0.456340816	0.174266795	0.105883723	0.348442396	0.230743642	0.389739811	0.342995648	0.158343531	0.003256407	0.445981987	0.307507855	0.232505283	0.234943783	0.011656957	0.354709051
GSM387946	0.476437993	0.428028595	0.481847155	0.389403188	0.329876612	0.240824519	0.628395085	0.440787823	0.301299476	0.409518349	-0.047738619	0.354933073	0.389004676	0.42219872	0.244867197	0.176777984	0.426009824	0.255651296	0.416158694	0.35989275	0.17479124	-0.116128764	0.435807018	0.319339573	0.253655906	0.305537175	0.062905099	0.37686218
GSM387947	0.229377248	0.405347852	0.417535625	0.397184288	0.327905102	0.229101965	0.627744552	0.486224615	0.335458993	0.407613178	0.060536989	0.37484647	0.272327468	0.437626342	0.252368836	0.301613724	0.399405622	0.165939963	0.408795738	0.400871272	0.194186629	-0.108832334	0.468353448	0.269698512	0.231362071	0.297378876	0.019371027	0.394590924
GSM387948	0.13870722	0.352724821	0.358718176	0.348897556	0.322265955	0.251189982	0.588888822	0.472056516	0.293467782	0.357377059	-0.05981379	0.377507815	0.146867111	0.41099757	0.135742185	0.16241125	0.342916876	0.130077877	0.374623626	0.347652519	0.142623303	-0.207960806	0.378379865	0.169052632	0.137460669	0.229520486	0.128471751	0.386033174
GSM387949	0.010481851	0.30407134	0.293346494	0.319504307	0.35285482	0.224278022	0.585149157	0.413163795	0.250513757	0.30178128	-0.010276882	0.375421724	0.086146537	0.412172199	0.107230903	0.042243618	0.236857452	0.158591681	0.355887239	0.246767805	0.107100113	-0.029518023	0.372204485	0.125698824	0.144487137	0.172106656	0.043913943	0.29800416
GSM387950	0.418537296	0.367403704	0.478828258	0.362830055	0.301516392	0.171689165	0.620184542	0.364797728	0.338407654	0.471813416	-0.019994465	0.325814736	0.400701424	0.384664946	0.209821349	0.108577464	0.352827308	0.239110462	0.420146339	0.406482786	0.151858436	-0.261150427	0.440827443	0.293744598	0.223231759	0.288265993	0.025820166	0.420379464
GSM387951	0.084586365	0.305794615	0.301406821	0.337281743	0.316414738	0.262459083	0.568321445	0.378365997	0.224980575	0.341638202	-0.192558793	0.36174077	0.173079294	0.37153699	0.075005923	-0.05097427	0.153139766	0.170506947	0.375912696	0.267106367	0.094296734	-0.068816182	0.384837497	0.026859948	0.101071344	0.227567779	0.094850656	0.311042854
GSM387952	-0.041846962	0.376308499	0.385314541	0.348292596	0.314803545	0.290263369	0.588739605	0.442962026	0.275312351	0.329529194	-0.25859156	0.336882415	0.094084134	0.364753982	0.11671068	0.027509596	0.227420384	0.152144282	0.402011417	0.327088507	0.138297299	-0.162924751	0.364412049	0.178684774	0.110959191	0.220606622	0.063819448	0.306259322
GSM387953	0.30072984	0.388572026	0.480117502	0.438907137	0.336319599	0.2425502	0.582072709	0.495412369	0.259173872	0.428554505	0.007086306	0.348419581	0.313944904	0.441080501	0.284790881	0.226200674	0.535178653	0.136175401	0.427719683	0.369209116	0.161694982	-0.047780866	0.449251212	0.380996173	0.240163923	0.276165853	0.104554771	0.393131886
GSM387954	-0.028700762	0.255001236	0.336781478	0.347526349	0.334286802	0.181976016	0.624314002	0.452412517	0.239109176	0.371347141	-0.174600396	0.381625119	0.107838299	0.423793555	0.220600245	0.180732189	0.336992361	0.189653933	0.37133005	0.350384896	0.15566733	-0.264951251	0.411778018	0.210395595	0.221948477	0.243017689	0.073037767	0.358465969
GSM387955	-0.092264736	0.264779065	0.253547751	0.320080567	0.313519653	0.242913882	0.58192712	0.430297823	0.260541104	0.325613075	-0.134284512	0.317423009	-0.004048515	0.428174624	0.1318328	0.093325796	0.208572676	0.139138312	0.381115917	0.32209622	0.129195817	-0.118151915	0.427905487	0.198689113	0.166640619	0.217352838	0.051723782	0.382286838
GSM387956	0.029777379	0.267059181	0.205625019	0.374027407	0.332338582	0.269092367	0.601240646	0.446604989	0.246073465	0.337746362	-0.064341492	0.326791545	0.090048739	0.418925423	0.188186218	0.093465964	0.238214681	0.218451262	0.384394912	0.311314728	0.113261154	-0.22344691	0.40570726	0.116728322	0.162586336	0.207192459	0.043009484	0.328174493
GSM387957	-0.117122283	0.244591095	0.255170388	0.378743303	0.260388179	0.192732741	0.575879993	0.449481657	0.259381722	0.334416664	-0.303801053	0.305165227	0.080177242	0.445706159	0.211314142	0.212103835	0.295242435	0.177901735	0.31135223	0.309272274	0.1354682	-0.146273584	0.411364685	0.214337917	0.165748054	0.199784338	0.064961219	0.368796743
GSM387958	-0.180019328	0.198375795	0.15433234	0.30405449	0.326886539	0.20742509	0.435820261	0.260942388	0.278879692	0.136336853	-0.144121173	0.314322602	-0.070737735	0.360135862	0.004677645	-0.09897763	-0.012344069	0.171690577	0.389604042	0.298681878	-0.020069575	-0.217022948	0.365758147	0.089502521	0.116012703	0.087802011	-0.026734052	0.244995626
GSM387959	0.14088212	0.528641936	0.570362689	0.401742758	0.322825311	0.233243277	0.604623721	0.416560609	0.314272378	0.452011146	-0.030341699	0.433622905	0.294716185	0.452051709	0.292448682	0.218224224	0.587333583	0.208608247	0.39485066	0.439089592	0.211803065	-0.136470747	0.461196958	0.442606699	0.287242551	0.321901459	0.059963208	0.38670799
GSM387960	-0.073543157	0.037241264	0.165133495	0.26676888	0.279469859	0.145512251	0.573871551	0.343114057	0.360776524	0.343716202	-0.016952705	0.36355836	0.054618432	0.434470191	0.197027511	0.299318343	0.181958083	0.144728958	0.36714368	0.360131923	0.175983014	-0.218963931	0.448952046	0.222812801	0.158793788	0.251642657	-0.084364092	0.339921314
GSM387961	0.273588742	0.350642517	0.427957724	0.342877867	0.313094671	0.181691644	0.622783719	0.436322598	0.322344271	0.403665897	-0.108210934	0.376721603	0.266174691	0.421353019	0.213506246	0.204693863	0.408415034	0.203923121	0.381389511	0.362435454	0.167010089	-0.122735156	0.435305978	0.242341641	0.227292495	0.268663182	0.077888892	0.399283795
GSM387962	0.183756571	0.305915814	0.364378655	0.350376889	0.334213459	0.264566629	0.604917126	0.459283197	0.283437314	0.400908002	-0.053558811	0.363594396	0.232218936	0.451374624	0.200786864	0.188080057	0.348708765	0.207713703	0.380221442	0.375931449	0.172785273	-0.138664176	0.433916221	0.265070853	0.207586935	0.27792789	0.122111293	0.379222966
GSM387963	0.20815754	0.427093144	0.413089128	0.385026621	0.339911174	0.246251046	0.612395805	0.420854765	0.30507828	0.438244149	-0.07486329	0.355286215	0.245669708	0.427825537	0.188275287	0.098195776	0.379326322	0.256386279	0.387086209	0.378533031	0.15648583	-0.119804642	0.405232094	0.244477051	0.213125573	0.271948291	0.08329693	0.422102626
GSM387964	0.023614623	0.391803021	0.403481543	0.384972194	0.287538864	0.269805296	0.589396155	0.409885253	0.250511403	0.367016527	-0.110378908	0.367122024	0.198844998	0.44265728	0.128312955	0.001838781	0.334970292	0.12864048	0.371806187	0.331492197	0.128308676	-0.148241544	0.427907796	0.30533259	0.187750765	0.2311985	0.060248182	0.300569765
GSM387965	-0.000357398	0.35007392	0.302682584	0.396627972	0.38170035	0.252489983	0.637192475	0.452017659	0.261146752	0.361503336	-0.049327766	0.361095593	0.196617812	0.44031553	0.184282236	0.144648727	0.387437863	0.14255963	0.404624862	0.367361232	0.115885728	-0.154982143	0.426473613	0.298284132	0.213098384	0.26209551	0.121517052	0.361116462
GSM387966	-0.166972005	0.262845139	0.16445052	0.272753558	0.302764337	0.205360165	0.550553471	0.344973799	0.237792756	0.221549818	-0.115770597	0.273413659	-0.049264343	0.372670887	-0.004909243	0.017344117	0.11001259	0.179060024	0.364259194	0.225000861	0.067480367	-0.155621209	0.307041538	0.033070342	0.102499559	0.137029931	0.083141534	0.303661587
GSM387967	0.298571381	0.312555452	0.345594497	0.33165961	0.291752453	0.182709806	0.639000503	0.425319005	0.326535243	0.421165682	-0.013970945	0.382968729	0.325277757	0.432628747	0.168932737	0.142580298	0.38612175	0.208439254	0.389637465	0.336436457	0.163638636	-0.117948618	0.463098653	0.220103262	0.159265507	0.279916303	0.067213297	0.402367687
GSM387968	-0.051331843	0.295138137	0.248351454	0.343873894	0.336465571	0.250807806	0.572446035	0.445987814	0.246229357	0.296950035	-0.147786568	0.384135466	0.046942578	0.431816771	0.141453218	0.00155859	0.261224226	0.123158107	0.355584251	0.307650266	0.119612356	-0.040804376	0.404940974	0.165595893	0.143639608	0.209374468	0.151756393	0.289346335
GSM387969	0.646293423	0.538696798	0.612140693	0.429267024	0.353502813	0.264261582	0.656162753	0.367573775	0.361661581	0.51628784	0.103739914	0.392828532	0.589503532	0.442688209	0.283503606	0.170235627	0.560131344	0.371720968	0.454244573	0.414976264	0.189782689	-0.185759506	0.471468916	0.377028836	0.330759059	0.320927252	0.066033333	0.358016483
GSM387970	-0.197554841	0.288568091	0.159207124	0.393835353	0.322083151	0.292352652	0.611924784	0.498606355	0.272735214	0.297002624	-0.154862622	0.421810263	0.104930172	0.495718825	0.264307821	0.161030736	0.373411776	0.175366692	0.394615939	0.358815902	0.165426531	0.196571699	0.482854711	0.279669136	0.197282235	0.235006687	0.079612525	0.317147822
GSM387971	-0.080508472	0.294473224	0.296578542	0.409866133	0.319461906	0.270132434	0.600649891	0.374735413	0.265604528	0.338190384	-0.06500932	0.353592676	0.105913741	0.422777109	0.19109759	0.043785342	0.370988222	0.188742807	0.397060665	0.327055208	0.134745747	-0.119556133	0.440693467	0.275136051	0.220462286	0.237311513	0.133412113	0.342071737
GSM387972	0.138266383	0.315868937	0.252278513	0.344235163	0.262633672	0.216000748	0.580283936	0.384078584	0.342357439	0.318411148	-0.199134943	0.366222659	0.165618741	0.470208763	0.189857974	0.062215971	0.351815301	0.187972278	0.377776079	0.346787971	0.145272007	-0.130974561	0.379742128	0.196085853	0.201978829	0.203529076	0.073737497	0.325313178
GSM387973	-0.027512943	0.358381241	0.327977634	0.377510804	0.308174305	0.206936634	0.620950566	0.447236147	0.325489791	0.359761737	-0.036803436	0.332027539	0.105336383	0.438086913	0.197443147	0.143441037	0.302696576	0.213179154	0.379631083	0.339076764	0.150254348	-0.11115471	0.412775918	0.194149896	0.147638184	0.258274494	0.079802917	0.41398042
GSM387974	0.097837573	0.509851478	0.550918588	0.453558397	0.276344519	0.243397428	0.593192528	0.492722994	0.289218323	0.444414665	-0.191973452	0.348139361	0.294728819	0.426570537	0.248824101	0.071617663	0.46336099	0.289401237	0.417047368	0.412291724	0.206946102	-0.166760992	0.371917651	0.323547001	0.242957786	0.25818713	0.12419296	0.300768863
GSM387975	-0.002734051	0.350131846	0.392654062	0.387263196	0.334448868	0.249911912	0.600592792	0.410365757	0.270052138	0.399448409	-0.173911442	0.373504998	0.174302248	0.434867822	0.138265468	0.068052263	0.360148362	0.202681414	0.394296499	0.393608681	0.187316876	-0.102309046	0.406178388	0.289228858	0.216036664	0.239730725	0.058198944	0.288021009
GSM387976	-0.038659058	0.323005397	0.329367229	0.317532361	0.338500047	0.209129226	0.569224026	0.375595296	0.278867432	0.287354306	-0.127442765	0.385501049	0.093671921	0.42372356	0.174629448	0.06900635	0.327839279	0.221322137	0.383677148	0.349831606	0.103488291	-0.114278945	0.402876848	0.228928163	0.21744438	0.229292935	0.033831471	0.348563899
GSM387977	0.326454164	0.37276723	0.390332992	0.361863564	0.339941641	0.269043231	0.623503903	0.425985173	0.286121113	0.373753667	0.004802108	0.396113374	0.317434507	0.429348009	0.19295845	0.132530249	0.317327298	0.252105366	0.411062392	0.329863023	0.143945697	-0.008480301	0.410661131	0.243803943	0.198670987	0.263757108	0.065982649	0.375150103
GSM387978	0.037783183	0.163113273	0.312796937	0.300496962	0.27111666	0.148205656	0.568323717	0.37430962	0.323780799	0.351507028	-0.142734233	0.305092641	0.145611902	0.451180045	0.182946726	0.197019398	0.317084676	0.148649578	0.345772501	0.380401503	0.157876138	-0.239721162	0.432192361	0.204494648	0.183174665	0.246916944	0.015607061	0.36446441
GSM387979	-0.02344581	0.240664774	0.275896127	0.270936268	0.323913648	0.224196401	0.565125428	0.402255138	0.262723486	0.32637484	-0.17310202	0.305869505	0.088475348	0.411333306	0.11513117	0.045891685	0.157932204	0.112472531	0.343181551	0.333447972	0.142656007	-0.140180865	0.38442058	0.112496992	0.145031948	0.212441777	0.040932261	0.380555357
GSM387980	-0.123111182	0.255510394	0.239643741	0.331394381	0.298241518	0.213715175	0.613381292	0.422948177	0.291624923	0.328107566	-0.181320329	0.315511264	0.071534185	0.428136721	0.115500425	0.068191463	0.232556246	0.19746904	0.335712573	0.342611688	0.131014239	-0.19239857	0.385011256	0.167431657	0.133745377	0.218055149	0.090113414	0.433898756
GSM387981	-0.208496149	0.314120468	0.202951291	0.321775962	0.311554935	0.189211872	0.592480782	0.432979651	0.260785507	0.33223469	-0.126350228	0.356855766	0.046334583	0.446449069	0.125577482	0.106658301	0.212834314	0.153093786	0.353424974	0.319391688	0.114768797	-0.064168294	0.42697916	0.20943055	0.19115587	0.208024463	0.081997174	0.379902839
GSM387982	0.213278347	0.22582549	0.383269133	0.306895272	0.324346375	0.233413904	0.588017274	0.376313504	0.270125322	0.409069432	0.01126538	0.27506934	0.235389813	0.393475699	0.120394781	0.012996562	0.210874768	0.153261932	0.34777671	0.288875854	0.077360869	-0.245784844	0.367811966	0.108002813	0.135124199	0.217621166	0.044776246	0.344180409
GSM387983	0.046257193	0.258395433	0.340250317	0.368289211	0.295155655	0.249917482	0.624292689	0.463300856	0.285721736	0.356896675	-0.096054534	0.340868202	0.09121471	0.439568776	0.194340212	0.202884054	0.349544421	0.155337987	0.377135283	0.376128966	0.170906235	-0.076802384	0.429100895	0.222655874	0.209155173	0.254421565	0.102925035	0.344560552
GSM387984	-0.260082721	0.330179558	0.304567203	0.317388293	0.277478335	0.207314662	0.554383429	0.431090558	0.209320958	0.229527412	-0.193830776	0.29805314	-0.094037804	0.388643966	-0.015534905	0.041467125	0.234320915	0.122486741	0.376312732	0.299970214	0.146898478	-0.16819799	0.314190007	0.159672112	0.100967441	0.205837138	0.094684066	0.227607433
GSM387985	-0.080979659	0.228076767	0.255737962	0.351858363	0.31918517	0.283840965	0.607447168	0.429694111	0.267116138	0.329858435	-0.133359022	0.359244681	-0.000537865	0.416043212	0.129189102	0.117138922	0.280057842	0.163188428	0.399363162	0.270773991	0.148549431	-0.125391516	0.389124339	0.152595489	0.126268079	0.227795105	0.055578648	0.295383843
GSM387986	0.026947313	0.291620089	0.168748243	0.283241114	0.290201877	0.290298322	0.547131925	0.331426821	0.256625997	0.252364734	-0.038929038	0.319036701	0.004092467	0.405042958	0.089206021	-0.015186503	0.202559996	0.174654897	0.416644196	0.250365116	0.041276957	-0.205609017	0.356514115	0.141374064	0.16950562	0.125658394	0.011710621	0.269250848
GSM387987	-0.124693903	0.225427235	0.193456576	0.299990482	0.275077952	0.256515727	0.57888499	0.363831812	0.217099611	0.226914866	-0.248371004	0.359843085	-0.028473573	0.409531905	0.121696544	-0.089131072	0.181330334	0.224187335	0.380418774	0.289603843	0.079199023	-0.204915285	0.376753189	0.141767364	0.152183286	0.134044119	-0.010334313	0.228821515
