# Supplementary material for: Association of the TGFβ gene family with microenvironmental features of gastric cancer and prediction of response to immunotherapy
Source: Front Oncol. 2022 Sep 2;12:920599. doi: 10.3389/fonc.2022.920599 (PMC9478444; doi:10.3389/fonc.2022.920599)
Supplement: Supplementary file 1 [file DataSheet_1.zip › 4.Immune cell infiltration (ssGSEA)/GSE184336.csv]

sample	Activated B cell	Activated CD4 T cell	Activated CD8 T cell	Activated dendritic cell	CD56bright natural killer cell	CD56dim natural killer cell	Central memory CD4 T cell	Central memory CD8 T cell	Effector memeory CD4 T cell	Effector memeory CD8 T cell	Eosinophil	Gamma delta T cell	Immature B cell	Immature dendritic cell	Macrophage	Mast cell	MDSC	Memory B cell	Monocyte	Natural killer cell	Natural killer T cell	Neutrophil	Plasmacytoid dendritic cell	Regulatory T cell	T follicular helper cell	Type 1 T helper cell	Type 17 T helper cell	Type 2 T helper cell
C0003C_count	0.23920478	0.356791806	0.52335005	0.272932895	0.268572933	0.415994752	0.577566869	0.42078909	0.155593173	0.387893667	-0.002860421	0.307565547	0.326012803	0.347115967	0.21052799	0.164205204	0.582123197	0.09103744	0.415306327	0.368326893	0.128568104	0.107804314	0.385666498	0.365806616	0.197508065	0.256682864	0.13642916	0.168345293
C0008C_count	0.175080399	0.211699799	0.349482227	0.165625337	0.208212113	0.400919672	0.55985954	0.385284726	0.144647676	0.259388074	-0.032881569	0.295795032	0.236908095	0.281183184	0.035197913	0.11134772	0.368238198	0.072861095	0.36382007	0.3254238	0.159493575	-0.21275383	0.345322031	0.191815976	0.144262064	0.200002122	-0.001539598	0.160497169
C0016C_count	-0.140242909	0.192581064	0.254553814	0.208743176	0.228008281	0.382216014	0.488056907	0.361752577	0.089681277	0.155887471	-0.149890048	0.265195859	0.009653821	0.262750328	0.041166197	0.026385589	0.351352698	0.099543488	0.34299012	0.269011354	0.077402005	-0.081459148	0.336082491	0.261165729	0.122036854	0.127495513	0.006100461	0.119837037
C0020C_count	-0.071248545	0.084919768	0.264424671	0.205107042	0.229582912	0.40609635	0.512640011	0.373008667	0.110613218	0.175283419	-0.150923	0.253653675	0.030068153	0.308283833	0.062860998	-0.004569142	0.375829669	0.073716996	0.353499695	0.233269173	0.057063362	-0.135987054	0.308612381	0.166785244	0.107880584	0.126676898	0.066388488	0.089071466
C0031C_count	0.034118074	0.232271294	0.380994053	0.232010783	0.219193637	0.411713633	0.54079478	0.447688571	0.096684301	0.258291159	-0.02796304	0.303132173	0.156752073	0.310039666	0.066089042	0.130017097	0.448799642	0.070897656	0.359222248	0.327603692	0.121462801	0.034520707	0.323660782	0.248197714	0.163227287	0.183391931	0.042963581	0.123264258
C0040C_count	-0.285815051	0.118813189	0.225914944	0.214512161	0.212912689	0.425974286	0.533297531	0.371360415	0.099671715	0.128035181	-0.095498619	0.291941924	-0.096356232	0.248992726	0.047601346	0.005020046	0.322401943	0.055870121	0.409355594	0.298467144	0.08659074	-0.163841938	0.277872955	0.24481643	0.124565715	0.123818018	0.063904908	0.135211736
C0041C_count	0.024826038	0.219583027	0.402637851	0.239521011	0.233009449	0.397797947	0.560356996	0.341813308	0.143896741	0.28683373	-0.089562331	0.280131738	0.109631184	0.33052417	0.067549586	0.036479171	0.42996686	0.097219953	0.348500497	0.317609001	0.137131882	-0.092427363	0.345832106	0.25682726	0.141758196	0.191712175	0.064652752	0.166524063
C0042C_count	-0.048898845	0.180553215	0.23673055	0.189369257	0.220992276	0.398758703	0.544738013	0.412526629	0.165322404	0.238470551	-0.106155787	0.295689771	0.076574909	0.359005091	0.162259408	0.090258059	0.442687933	0.116257234	0.349314363	0.31596852	0.132065205	-0.033036539	0.394536097	0.314710848	0.165241675	0.180914507	0.023606892	0.141523391
C0050C_count	-0.01277361	0.187897099	0.42608848	0.186696104	0.254411422	0.396896843	0.546309131	0.370810724	0.104856919	0.269608618	-0.075659071	0.227495283	0.049059565	0.296167392	0.010879362	0.046780697	0.379648154	0.069352888	0.35595899	0.300723052	0.093616889	-0.252636803	0.333180947	0.166540452	0.118755789	0.178729484	0.004161395	0.124079019
C0053C_count	0.04150142	0.346877055	0.50184138	0.225116234	0.23314	0.333253181	0.555852653	0.384035912	0.125683877	0.327881564	-0.065682514	0.264885866	0.197297115	0.348432215	0.091920539	0.100516786	0.506725608	0.098069958	0.383910434	0.335291185	0.145229219	-0.056371492	0.327814211	0.280769945	0.186201825	0.205092372	0.021326994	0.193071518
C0054C_count	0.00194185	0.180602617	0.454719098	0.223585255	0.236647577	0.29008474	0.534411237	0.421265144	0.244485621	0.413508176	0.029229761	0.374383965	0.187625496	0.344982004	0.313737986	0.355347509	0.620813536	0.0392738	0.416351936	0.389643457	0.232497454	-0.022637201	0.41294136	0.477191279	0.314654131	0.274796478	-0.032366594	0.143860285
C0064C_count	0.037322676	0.241152253	0.317477917	0.185611897	0.205875674	0.419377863	0.543273744	0.379485024	0.150242892	0.249947955	-0.034433478	0.290289826	0.09926918	0.306156457	0.11135825	0.087409442	0.37379386	0.116460411	0.34194159	0.331980891	0.130357108	-0.232968901	0.37061291	0.269647163	0.133523594	0.165646956	0.035818965	0.152897005
C0082C_count	-0.098318484	0.169932199	0.30065145	0.198400681	0.209756002	0.369522185	0.51113036	0.414738263	0.143532722	0.244937895	-0.110398293	0.326604247	0.054551562	0.287071096	0.074604581	0.141378375	0.385615382	0.129439206	0.345454734	0.305755005	0.104550795	-0.125020851	0.312533882	0.267592335	0.15491844	0.132875653	0.016889122	0.136437458
C0095C_count	-0.173535635	0.152181757	0.217886035	0.205446501	0.220484022	0.33951356	0.484309992	0.348631686	0.104246077	0.166773004	-0.037520336	0.263420437	-0.013602735	0.279138726	0.02294515	0.037671299	0.313920538	0.048030604	0.330901316	0.267750564	0.058450687	-0.105003158	0.322272069	0.171129125	0.117636802	0.106084491	0.042598943	0.117783922
C0097C_count	-0.1968107	-0.088751755	0.216738176	0.119627256	0.138087928	0.24664861	0.481577459	0.334977846	0.209024965	0.21583908	-0.032752488	0.230294158	-0.030523057	0.28192728	0.042002204	0.191625965	0.318340376	0.013336483	0.306839563	0.303783087	0.093924557	-0.187351466	0.36320675	0.246332113	0.136525572	0.12182037	-0.075837555	0.102363897
C0109C_count	0.119244626	0.119283775	0.346905335	0.171581104	0.250900723	0.336976637	0.51888316	0.344250694	0.123865768	0.249661684	0.012879041	0.248720065	0.102172014	0.288915985	-0.007199576	-0.009927315	0.342548367	-0.00245699	0.318955385	0.244334901	0.054405589	-0.198650273	0.320914843	0.128657447	0.080304416	0.135091571	0.045028959	0.076551079
C0114C_count	-0.148132559	0.063303197	0.374052843	0.172387834	0.177963586	0.258128369	0.503632708	0.359236598	0.243442575	0.341555036	0.030851195	0.235450593	0.015896223	0.294308684	0.095014893	0.309143468	0.433013155	0.022018464	0.31883382	0.360265362	0.124066668	-0.095730402	0.374801005	0.322438251	0.184655798	0.212066274	-0.060244329	0.155501064
C0116C_count	0.037350386	0.246152154	0.333401558	0.173516771	0.23580209	0.383649463	0.522916092	0.344444456	0.104715845	0.218552547	-0.008078171	0.258134803	0.112255713	0.297497059	0.030904144	0.016335017	0.375520983	0.049621882	0.348209245	0.276725924	0.083171676	-0.20294155	0.322116447	0.208782401	0.127989759	0.129076056	0.057771497	0.134718026
C0121C_count	-0.053447885	0.086319295	0.318806707	0.17457213	0.207689251	0.276967918	0.516839143	0.375818716	0.230178904	0.309284892	0.047808452	0.254289578	0.085888008	0.318674991	0.116679985	0.360499868	0.438324785	0.060760391	0.325316151	0.332775231	0.149760237	-0.150387034	0.388165492	0.31674106	0.22557942	0.22767781	-0.048131696	0.130682793
C0122C_count	0.08967888	0.158125317	0.358004109	0.19428829	0.225967539	0.359800968	0.551571838	0.385262978	0.100662059	0.25653864	0.00949908	0.204368978	0.081202379	0.312073933	0.066424711	0.167576969	0.45398429	0.033288047	0.360152756	0.312890793	0.063032039	-0.085813707	0.350973932	0.210614349	0.147113226	0.177985455	0.033799864	0.082947456
C0125C_count	0.048725464	0.229341511	0.397435019	0.192233636	0.232958679	0.356335591	0.548319092	0.387388542	0.142248756	0.248107601	-0.010474826	0.29979643	0.127732077	0.294371011	0.06782339	0.154838816	0.452366853	0.04245581	0.353691349	0.309050149	0.101488749	-0.111727979	0.333587088	0.28646174	0.146867307	0.161198718	0.046487459	0.113593799
C0128C_count	0.095340535	0.217749537	0.437339484	0.204200466	0.199523511	0.338168256	0.550904739	0.387402419	0.168545159	0.319426755	0.01952908	0.298871956	0.212039835	0.313155431	0.128529359	0.229127712	0.511314395	0.071203885	0.384005266	0.371739566	0.137324185	-0.056064477	0.368406755	0.322458983	0.212161159	0.234395564	-0.004480943	0.133525306
C0130C_count	-0.066826188	0.152339377	0.359580239	0.190105005	0.226386096	0.35107795	0.577492044	0.368966571	0.186199118	0.303254252	-0.035533081	0.236881538	0.089308751	0.309460546	0.14205165	0.112032737	0.471703428	0.021277133	0.335261391	0.352128755	0.154411961	-0.226437855	0.391930067	0.361404763	0.200351874	0.193967453	-0.041987132	0.139728176
C0131C_count	-0.167679234	0.050144516	0.255147529	0.167828332	0.161573492	0.294256626	0.527129094	0.355313084	0.205595732	0.262270958	0.033274557	0.204493572	0.02898334	0.308119945	0.105171606	0.221207672	0.39589265	0.084285386	0.336605806	0.3484781	0.14826423	-0.121958225	0.387471254	0.29792929	0.185350789	0.203637749	-0.031081589	0.13289579
C0132C_count	0.21210072	0.273299994	0.391125392	0.204668445	0.225644571	0.439874046	0.577961023	0.349574647	0.124537115	0.274809331	0.036293973	0.299269166	0.266537514	0.323940876	0.10989358	0.136081738	0.499336531	0.141972439	0.405935496	0.334899027	0.149665228	-0.051895277	0.358753404	0.346793385	0.19786242	0.209107575	0.033857705	0.152440381
C0141C_count	-0.154494608	0.124715837	0.311667306	0.203683428	0.145004514	0.373672669	0.492943065	0.367799392	0.13102253	0.25225824	-0.126573912	0.222652432	-0.046282327	0.219512932	0.047251037	0.040322869	0.376622818	0.095551585	0.343717552	0.325169318	0.098357626	-0.1503181	0.336708344	0.218992807	0.159986812	0.155021213	-0.003486803	0.099427156
C0143C_count	-0.073901361	0.072410172	0.338877241	0.217741672	0.252350369	0.304040588	0.499384153	0.412952155	0.174925688	0.336431724	0.043173853	0.280115799	0.048467305	0.334567852	0.175502082	0.392348769	0.462690596	0.095760554	0.355340997	0.354631021	0.161338042	0.095090286	0.398298217	0.323146101	0.231622525	0.224719651	-0.029294578	0.110677149
C0145C_count	0.028999231	0.365889489	0.47161744	0.238721804	0.198930586	0.387583124	0.556435059	0.397167483	0.154269766	0.319431591	-0.081674477	0.294400905	0.184529248	0.316688705	0.119254561	0.10741006	0.507109268	0.091618946	0.359816811	0.344297556	0.150275934	-0.000372085	0.3237109	0.258604989	0.163074719	0.202975242	0.099045839	0.180838412
C0169C_count	-0.020109268	0.241901385	0.253795041	0.219547569	0.177688049	0.396729914	0.528234875	0.413172213	0.122055218	0.202648711	-0.101239134	0.266885654	0.103836632	0.29485495	0.024078228	0.065486377	0.430202253	0.096098914	0.363527906	0.296671995	0.133618441	-0.155079759	0.313765419	0.278872798	0.140487945	0.168900796	0.068565553	0.115982462
C0173C_count	-0.176669553	-0.018063928	0.264766525	0.145395958	0.191694122	0.313564803	0.511312329	0.361223825	0.2154388	0.260031641	-0.047196623	0.229152162	-0.061838138	0.298516872	0.083854398	0.233185041	0.376716978	0.03761725	0.31264612	0.326147884	0.099592304	-0.154463679	0.364910077	0.27023123	0.171060675	0.163358273	-0.052969991	0.112913299
C0174C_count	-0.168120958	0.000528554	0.258636361	0.163981366	0.23293319	0.331418419	0.54003772	0.359813069	0.215861953	0.266131037	-0.057871637	0.280386849	-0.051514159	0.315931966	0.109682589	0.32428128	0.400969514	0.046626115	0.330538317	0.32355171	0.127638072	-0.136791706	0.366891378	0.270836817	0.188481284	0.180857749	-0.015397367	0.117808732
C0176C_count	-0.068401798	0.160667518	0.316174777	0.173790245	0.181810286	0.3912189	0.530480312	0.337379734	0.097151049	0.151658432	-0.137195695	0.271324269	-0.001610167	0.270851603	0.047967085	0.000646256	0.336031155	0.117452009	0.345297402	0.2732881	0.111308348	-0.192490299	0.329163613	0.199561805	0.125777628	0.119897194	-0.003911935	0.053728612
C0178C_count	-0.063795864	0.213225282	0.308664596	0.232052718	0.173072493	0.358937855	0.53592893	0.389811017	0.221371879	0.295236209	0.012104103	0.275625054	0.051420213	0.328098435	0.131786704	0.286199002	0.490629591	0.061679226	0.340766798	0.370763107	0.172882064	-0.081319443	0.396090377	0.435985466	0.199040911	0.23458653	-0.011715964	0.164704957
C0185C_count	0.131674673	0.211042695	0.325526032	0.200422971	0.228777597	0.378940518	0.553536642	0.383333022	0.14496634	0.28766347	-0.011031496	0.267358509	0.11939958	0.30326497	0.066065369	0.157971561	0.451800043	0.096939171	0.363029095	0.327535889	0.165800663	-0.205323945	0.337417548	0.295280076	0.17235796	0.220942125	0.062351263	0.14248154
C0187C_count	-0.196447967	0.072023756	0.286785804	0.17383615	0.184252298	0.325034407	0.532186236	0.422262833	0.175170271	0.263989873	0.011827189	0.270176553	0.02214993	0.3179477	0.103110694	0.245320273	0.459455529	0.043786173	0.345560171	0.340863843	0.138665693	-0.142067025	0.360371161	0.330088757	0.193761409	0.181146492	-0.025913971	0.139368674
C0188C_count	-0.119974129	0.025778171	0.34772564	0.170924956	0.229939646	0.301308446	0.500583369	0.368066052	0.171825789	0.301914415	0.02099345	0.25684656	0.043235103	0.306777061	0.143298825	0.340162428	0.403659383	0.035540759	0.342821206	0.329982964	0.152772934	-0.038336923	0.405443857	0.272902895	0.233600066	0.211537146	-0.014674267	0.113459235
C0189C_count	-0.204383668	-0.002881745	0.187738537	0.147475577	0.155426483	0.288169371	0.518607038	0.37576044	0.216816406	0.235561791	-0.113577294	0.191192595	-0.031203662	0.297533886	0.03407648	0.167641458	0.366619511	0.045638762	0.308205608	0.332565719	0.132825219	-0.19213857	0.361581866	0.280088313	0.145547699	0.180895517	-0.076389262	0.105212374
C0198C_count	-0.09563796	0.096491716	0.302878471	0.176491983	0.192901736	0.292894117	0.538980516	0.351925882	0.207134388	0.33243121	-0.061119163	0.204382097	0.084311558	0.344359179	0.105146982	0.123781072	0.458226252	0.026540105	0.346732642	0.382242289	0.144126228	-0.299198917	0.369161732	0.292693691	0.194398148	0.190875039	-0.042409668	0.143550969
C0205C_count	0.069820255	0.228954017	0.371284605	0.169828563	0.222447437	0.382564855	0.558434793	0.381680446	0.129435634	0.286272655	-0.083117466	0.239937001	0.058606623	0.31779725	0.083043738	0.106842818	0.436275755	0.152349131	0.341614524	0.332468574	0.173409251	-0.16525779	0.345632516	0.236143635	0.165564174	0.228851364	0.023554383	0.162319278
C0211C_count	-0.189273508	-0.023657134	0.289859006	0.136449056	0.226930511	0.366774085	0.512682123	0.293164889	0.091165065	0.158660474	-0.103637635	0.186504438	-0.148030697	0.239007608	-0.065240752	0.024390537	0.20451977	-0.038769673	0.34778389	0.273541084	0.037739353	-0.379186464	0.332674902	0.030272885	0.124852322	0.111895365	0.026770794	0.017023476
C0228C_count	-0.160809181	0.079700735	0.30686147	0.169155229	0.251209276	0.3822489	0.52227034	0.371540805	0.12268147	0.211333294	-0.078745623	0.296251593	-0.052989183	0.308007564	0.053795916	0.137565314	0.338299151	0.041018824	0.335035866	0.276177015	0.091514507	-0.180662175	0.31767889	0.179436474	0.116922649	0.135679723	0.027017777	0.125094523
C0229C_count	-0.154703932	0.17538055	0.218999052	0.134329143	0.206142166	0.400495338	0.50485512	0.313172002	0.125715563	0.10920836	-0.152517464	0.199396411	-0.075441872	0.290261121	-0.061922852	-0.099947231	0.268247512	0.013790906	0.340390098	0.263781924	0.066758778	-0.23289152	0.249484167	-0.01169906	0.021958743	0.094962721	0.068224327	0.147446132
C0240C_count	0.047695778	0.24274342	0.429838835	0.214391425	0.226800454	0.374731225	0.57652067	0.444399026	0.192187412	0.359757325	-0.004618465	0.330534763	0.150112013	0.351960358	0.1785064	0.278735533	0.552291372	0.074578081	0.369013893	0.373970104	0.191443984	-0.02603831	0.399467946	0.367082927	0.242503023	0.250428237	0.063146044	0.152866567
C0243C_count	-0.02866852	0.188573052	0.363799977	0.203937889	0.233192786	0.341101593	0.561388642	0.378290962	0.199384547	0.335540005	-0.043827067	0.298946694	0.105489037	0.337635586	0.17148252	0.195738831	0.530097304	0.043436022	0.352069046	0.387080932	0.186762206	-0.152530277	0.385763175	0.385729944	0.203349081	0.245285179	-0.020210494	0.136256248
C0244C_count	-0.161110677	0.170450659	0.263184461	0.163582174	0.248785877	0.390737683	0.50361938	0.359714696	0.112386244	0.202145696	-0.085027861	0.276274216	-0.016413648	0.300009692	0.04905506	0.028155947	0.319410766	0.043059244	0.335235677	0.291100822	0.047813145	-0.269911956	0.318060079	0.145847306	0.109606326	0.130921605	0.06660845	0.092589914
C0245C_count	0.326242234	0.305063951	0.51379889	0.206733621	0.217419194	0.316870536	0.593889125	0.394602257	0.201872393	0.370927419	-0.117825348	0.262132146	0.33668505	0.304456711	0.120648354	0.140639494	0.567810641	0.10991552	0.388253175	0.380927082	0.157950565	-0.242475798	0.351401163	0.32630712	0.207306941	0.251476112	-0.009429231	0.143076055
C0250C_count	-0.096754544	0.087825538	0.314660274	0.155478551	0.21339132	0.37353971	0.501900586	0.33147289	0.093450937	0.204880219	-0.082166551	0.206569173	-0.045007996	0.279888736	-0.007139084	-0.057864112	0.234653124	0.00920231	0.3127148	0.266376894	0.04856611	-0.274178516	0.294584336	0.067690767	0.069544137	0.105423312	0.065824731	0.100414424
C0252C_count	0.017959938	0.136609146	0.308584306	0.189170462	0.187503968	0.319071027	0.529561576	0.401215884	0.197588619	0.277175388	-0.014867234	0.260581095	0.076019921	0.324922731	0.066776884	0.247557228	0.465491045	0.087325724	0.342184143	0.341268861	0.168711228	-0.088057696	0.370278469	0.329749452	0.221853458	0.228070572	-0.00767821	0.147164373
C0269C_count	-0.057987969	0.090185391	0.306468825	0.187565152	0.220141227	0.394824795	0.513663633	0.364621353	0.081304505	0.161342919	-0.139242161	0.27237058	0.00661508	0.268251049	-0.004193513	-0.050772993	0.278604207	0.068362562	0.357340814	0.236849977	0.033357908	-0.157101397	0.29730045	0.151145322	0.104454739	0.107084385	0.066166828	0.083984391
C0279C_count	-0.169774053	-0.046856738	0.259269317	0.144756437	0.184925581	0.276162499	0.507315262	0.351325069	0.236781507	0.240102556	-0.046588639	0.267037516	0.028157407	0.285467243	0.107939255	0.303327764	0.394739139	0.037723123	0.345017484	0.343130852	0.134709792	-0.181322729	0.362376515	0.29050699	0.170736969	0.187327577	-0.079662026	0.135495322
C0284C_count	0.11116021	0.365427888	0.477836611	0.257633466	0.1946914	0.339018766	0.588953523	0.435326241	0.180345203	0.361145664	-0.003076293	0.308871938	0.170458221	0.310604224	0.13983226	0.145947457	0.558269608	0.073363952	0.381162146	0.375951877	0.193404877	0.114404811	0.389457299	0.368927622	0.19197057	0.249249976	0.019293818	0.150870713
C0308C_count	0.002946232	0.149577742	0.286565941	0.195888026	0.222372628	0.368368803	0.525848986	0.411272178	0.094245127	0.205349336	-0.078502709	0.269534283	0.097247811	0.328026453	0.050339474	0.020934476	0.384350016	0.074739828	0.337911203	0.285839516	0.07596544	-0.092621129	0.322900507	0.184075292	0.118817421	0.148166942	0.026075522	0.117122397
C0309C_count	0.053403144	0.224298192	0.35677633	0.217072549	0.190501087	0.380773865	0.560849031	0.38306742	0.145626768	0.321219028	0.027867297	0.261021782	0.170214847	0.312583307	0.15869508	0.207491716	0.521107418	0.060507763	0.365838032	0.370946526	0.201792074	-0.202239497	0.376279232	0.362039068	0.202878304	0.242931419	0.028689105	0.163765162
C0314C_count	-0.071876881	0.013718371	0.335426081	0.13475669	0.254447959	0.353267645	0.515733095	0.288670945	0.063780598	0.213805904	-0.055106383	0.169888053	-0.048948536	0.256887046	-0.014136891	0.000231836	0.263067243	-0.080668697	0.336804652	0.250427991	0.021411531	-0.32527466	0.317245192	0.062883446	0.098330481	0.107199628	0.036666544	0.015341597
C0315C_count	0.2583459	0.305078683	0.460686985	0.224031807	0.218813969	0.331196203	0.557740088	0.445752451	0.228385315	0.369147059	0.057412041	0.325203325	0.364530963	0.291652108	0.171602046	0.267871868	0.554554316	0.121868945	0.383788998	0.346000657	0.212847802	-0.049212762	0.434913089	0.363534958	0.259476582	0.288480597	-0.042861266	0.1223162
C0321C_count	-0.147057418	0.15379143	0.243941165	0.191352482	0.230174617	0.372592824	0.553286097	0.411218793	0.177104509	0.230291546	-0.128320098	0.289659779	-0.019879637	0.301952978	0.080204385	0.136734777	0.389867469	0.042718928	0.322039175	0.321624936	0.149101173	-0.162323241	0.35726287	0.240519725	0.125495362	0.184242221	0.051451477	0.09546767
C0330C_count	-0.339134168	0.167942942	0.260944101	0.121877497	0.200939982	0.325727734	0.519736947	0.302354415	0.13164629	0.097969911	-0.085221563	0.202486493	-0.17263524	0.302999085	-0.04969562	0.027016897	0.205432638	0.037006507	0.314244319	0.297572968	0.10520236	-0.284163195	0.3150942	0.04543904	0.097541393	0.102262088	-0.013672085	0.169837024
C0335C_count	0.108150904	0.121903063	0.360603563	0.181844221	0.251380733	0.392881129	0.55600757	0.369007591	0.124642887	0.271723528	-0.103250132	0.210106057	0.148376412	0.294119314	0.034757069	0.067175389	0.426744675	0.021625475	0.35873729	0.321792063	0.089286373	-0.235960717	0.346098081	0.210278073	0.135661149	0.180742435	0.05337262	0.088709245
C0337C_count	0.164973813	0.280182571	0.37526739	0.221728454	0.204441031	0.371898315	0.567394366	0.430626185	0.14313199	0.286307306	-0.094027876	0.323869846	0.167725282	0.373749412	0.162388752	0.159883047	0.520659051	0.149574935	0.402419765	0.323333011	0.118029685	0.054429383	0.361256898	0.314590675	0.167038345	0.226592421	0.039551469	0.148513571
C0341C_count	-0.197828956	0.113687313	0.256092007	0.168943561	0.167557107	0.405837992	0.492316042	0.331070959	0.070757014	0.086328516	-0.138409139	0.256720113	-0.128155775	0.251906712	-0.058797682	-0.076221503	0.252633569	0.140209712	0.34097482	0.23628911	0.065331345	-0.09983716	0.30892798	0.136184731	0.095255236	0.075177917	-0.037988176	0.046002865
C0344C_count	-0.148444795	0.317767806	0.414294096	0.224441609	0.192145769	0.328121608	0.526355151	0.335099086	0.131674154	0.282951404	-0.138871747	0.275710905	0.062179253	0.245918117	0.031470757	0.036729925	0.445981426	0.062447143	0.34110169	0.311626363	0.114173324	-0.173197131	0.310938982	0.26740497	0.122212255	0.188704642	0.024959342	0.154846443
C0353C_count	0.25435073	0.266568694	0.469506159	0.246287572	0.198077692	0.390820009	0.566366056	0.384181723	0.156142849	0.398533662	-0.135384397	0.239570892	0.250820475	0.248754468	0.108247786	0.056553228	0.49589716	0.094440813	0.377148605	0.34501837	0.136664141	-0.248821099	0.361546819	0.284293902	0.234189196	0.246300214	0.03834286	0.078920232
C0356C_count	0.148090277	0.171541799	0.390039861	0.193487603	0.222911545	0.357790016	0.588283269	0.357651115	0.175708495	0.330706286	-0.133137359	0.241536072	0.135974164	0.298763411	0.149130477	0.115350113	0.512873889	0.080969412	0.362227031	0.352583865	0.181176869	-0.17756041	0.387355364	0.355988964	0.224162661	0.196777064	-0.047391532	0.098237802
C0362C_count	0.109613471	0.257444178	0.467615884	0.231533993	0.211098858	0.363049262	0.571725911	0.387302385	0.222589029	0.356403973	-0.001427942	0.364212848	0.203110484	0.295344624	0.158450365	0.288063142	0.522606073	0.118419692	0.380684998	0.334631024	0.18932223	-0.099422323	0.386900967	0.367725833	0.243022151	0.267185989	-0.052988113	0.121265521
C0364C_count	-0.212238633	-0.122622942	0.241674823	0.102583608	0.273998885	0.368619997	0.475487025	0.233225965	0.060170996	0.079908147	-0.132192394	0.155742252	-0.170207047	0.237421359	-0.120222478	-0.064628725	0.148340136	-0.116738086	0.342836137	0.185170073	-0.034066482	-0.358799128	0.322037828	-0.03613645	0.086536317	0.058899023	0.054639578	-0.011014795
C0374C_count	-0.039461	-0.016395183	0.262966215	0.179262638	0.238200804	0.36191746	0.52015413	0.327372691	0.121841574	0.21843931	-0.046186469	0.167815956	-0.009778768	0.284101688	0.011467272	-0.005326424	0.293070617	-0.051974448	0.326128854	0.319045223	0.050149701	-0.21607956	0.341093075	0.132360847	0.089824079	0.128561467	0.036126099	0.101437814
C0382C_count	-0.137237426	0.046049629	0.339459644	0.20837481	0.258427644	0.282471333	0.516685749	0.447651264	0.260761313	0.310912753	0.003982095	0.343522016	0.05147779	0.320700638	0.25639502	0.404306945	0.47171764	0.046594095	0.345413959	0.344575025	0.181636883	0.090120432	0.427548742	0.344149043	0.26237774	0.214501397	-0.028160933	0.12366238
C0383C_count	-0.196961864	0.022024805	0.236395265	0.138200326	0.221607264	0.351587129	0.511225077	0.399013849	0.129698382	0.215850686	0.017398116	0.247299943	-0.048744076	0.274595146	0.04399429	0.257832877	0.332230174	0.014027576	0.328032935	0.314527856	0.09202157	-0.128873107	0.35620172	0.166912044	0.12729837	0.126818701	-0.002795607	0.115656839
C0399C_count	0.047309538	0.1577213	0.322620243	0.167695353	0.237349829	0.364650905	0.529579966	0.377255249	0.118737335	0.212845552	-0.007944916	0.296584714	0.067173584	0.304020533	0.057411533	0.160771812	0.370954192	0.080198858	0.344595107	0.280195719	0.076584221	-0.142820124	0.345300045	0.186798901	0.100674156	0.154614103	0.018640658	0.168059632
C0417C_count	-0.135365071	0.066321199	0.381179687	0.173282602	0.18761617	0.344107456	0.537359038	0.370934379	0.153895602	0.309974792	-0.089718954	0.193246355	-0.00198881	0.298176181	0.048781488	0.120016856	0.445570645	0.018706791	0.349408654	0.362492198	0.150433672	-0.263989133	0.354913178	0.270585635	0.17957359	0.202616263	-0.059046834	0.147784705
C0418C_count	-0.190448609	0.187684329	0.250909742	0.234015443	0.206105287	0.39380374	0.555801447	0.455829803	0.168924058	0.256096064	0.017031083	0.282118861	0.016825597	0.368167175	0.207000613	0.219349028	0.51019268	0.076755888	0.346609965	0.347702478	0.183149078	0.097967102	0.399461313	0.381034244	0.176096893	0.193609967	0.03654461	0.164721803
C0421C_count	0.16278671	0.221575473	0.415243225	0.158822517	0.209580713	0.452570144	0.577024237	0.264423219	0.100575287	0.267096371	-0.039828561	0.222574681	0.172944809	0.273739005	0.023154676	-0.052812947	0.433284253	0.040117496	0.337063777	0.2939187	0.085197117	-0.263408762	0.301295105	0.148401013	0.102360774	0.139039797	0.062241789	0.081628593
C0432C_count	0.020300151	0.25066409	0.3064471	0.153455459	0.202808365	0.367747176	0.537082319	0.328608766	0.108255361	0.211073712	0.055551396	0.256349881	0.079976906	0.293537979	0.057121769	0.027328124	0.421390189	0.069112977	0.380805484	0.319748333	0.137168628	-0.303038819	0.34688544	0.242621479	0.139615471	0.157885227	-0.004656506	0.137607395
C0436C_count	0.040440781	0.281466999	0.44932189	0.291763139	0.255065671	0.377657203	0.578335122	0.492043872	0.15018641	0.357811671	-0.010913352	0.314222826	0.250602494	0.36495628	0.231530612	0.255717106	0.582832071	0.132812155	0.393326536	0.361768137	0.204640392	0.18111304	0.411143221	0.406075908	0.25306076	0.230473078	0.071492662	0.141165667
C0439C_count	0.018474883	0.245986001	0.455221273	0.175037124	0.209492346	0.377376889	0.570875486	0.390820562	0.152040995	0.303354195	0.037089655	0.229334612	0.155930111	0.305342765	0.08213157	0.208232701	0.468648864	0.039630707	0.351958726	0.343215891	0.122375133	-0.195984936	0.341188359	0.238497615	0.178096774	0.202396524	0.031319312	0.165985635
C0465C_count	-0.152026259	-0.004013427	0.231633876	0.188920356	0.159572317	0.263854873	0.494526481	0.398422422	0.227342892	0.263237352	0.01498471	0.265193138	0.045071045	0.316418886	0.12162707	0.323750334	0.434256722	0.041810276	0.309157939	0.345503774	0.127549783	0.065584437	0.387280571	0.346468236	0.195366102	0.183186221	-0.083497941	0.122521453
C0470C_count	0.004755119	0.173846585	0.301465192	0.201477761	0.229104182	0.392337242	0.558553527	0.38303977	0.12524898	0.237016348	-0.081319149	0.270688567	0.12467201	0.313186861	0.074380176	0.055051825	0.397359079	0.06843285	0.336640615	0.317099329	0.097192622	-0.209149731	0.346797798	0.247285119	0.14482963	0.137103462	0.023560672	0.126399267
C0474C_count	-0.189948656	0.004292086	0.270080002	0.18570064	0.190340217	0.256145	0.482178651	0.359068645	0.207133895	0.221802953	0.074529298	0.194163695	-0.023416975	0.325484598	0.120912697	0.360538739	0.376225661	0.040285039	0.319130443	0.326863016	0.097437816	0.101453985	0.374036145	0.245019222	0.162415387	0.17855553	-0.080642969	0.113208241
C0483C_count	-0.195872569	-0.062365223	0.230985087	0.143188796	0.177810175	0.272748085	0.490347574	0.337868787	0.240478594	0.216113777	-0.019780146	0.189913955	-0.02421078	0.289727987	0.059167292	0.308984506	0.329953603	0.04144346	0.316744332	0.32503286	0.112772034	-0.188338401	0.371625777	0.227404314	0.130998767	0.154296595	-0.103788126	0.123959209
C0492C_count	0.234023439	0.324126753	0.408040971	0.250044948	0.22825519	0.378824098	0.555858587	0.407287939	0.134029713	0.285137909	0.063903797	0.268178162	0.287234746	0.339278394	0.11347293	0.152367332	0.507852185	0.140868566	0.378967992	0.303267165	0.080673301	-0.081574621	0.356485556	0.274764246	0.175890804	0.197442338	0.043973836	0.141706515
C0507C_count	-0.035389979	0.171640662	0.435072841	0.19832559	0.201352649	0.311600183	0.575580755	0.372101506	0.212548052	0.361402271	-0.077718857	0.306348641	0.147702227	0.330941019	0.113026302	0.276008134	0.544897208	0.096142929	0.37249484	0.358322946	0.147260244	-0.236411617	0.368546724	0.334831555	0.187735864	0.239645476	-0.033472335	0.164974118
C0511C_count	-0.198509125	-0.019602621	0.278811549	0.153022446	0.227542177	0.311125304	0.517873827	0.411978415	0.198510647	0.213157174	0.026313691	0.243805605	-0.014732729	0.347930792	0.098535663	0.288136072	0.366375055	0.020837041	0.310470664	0.335305187	0.094592335	-0.023778278	0.370872549	0.262496223	0.138683288	0.141861061	-0.054418789	0.168093001
C0529C_count	0.137579165	0.342797031	0.512941393	0.275353226	0.272236449	0.429790717	0.565779073	0.400312794	0.128900535	0.343184854	0.017110449	0.340296695	0.244701	0.356179214	0.1983803	0.20657171	0.577120178	0.059025988	0.408928128	0.311099797	0.15520852	0.181854656	0.380668327	0.351653323	0.189053167	0.251786941	0.101314816	0.18437121
C0532C_count	-0.152163815	0.08798519	0.351394254	0.188973234	0.233520046	0.314684676	0.529120841	0.435412507	0.168727603	0.304189605	0.056577537	0.342874733	0.008828429	0.339684432	0.174161018	0.380865027	0.476749964	0.078508341	0.364082097	0.361486155	0.146871873	0.064363859	0.404714607	0.323490582	0.256686849	0.20861386	-0.014547594	0.100456767
C0535C_count	-0.113355052	0.098201278	0.396179163	0.16633245	0.218159996	0.33700571	0.551834694	0.381471546	0.174461482	0.263656598	-0.107597169	0.248268688	0.047495895	0.295316022	0.044329532	0.201889701	0.430655571	0.095525135	0.354003676	0.343939876	0.133812178	-0.244529345	0.349967523	0.262393976	0.17608904	0.203989508	-0.002034508	0.145859746
C0538C_count	0.138482093	0.15185991	0.395328506	0.18108859	0.256043259	0.375870328	0.546529124	0.353386217	0.112144674	0.297181933	-0.0605771	0.245900285	0.122423455	0.30692412	0.051593064	0.040311057	0.399503267	0.035365602	0.344968493	0.277347081	0.069496325	-0.206966198	0.337180754	0.172722147	0.120463361	0.177265199	0.056665864	0.084753178
C0543C_count	-0.171245479	0.015819132	0.272978404	0.218541672	0.174950197	0.356759577	0.520220991	0.415937679	0.15838571	0.253478136	-0.138732488	0.324954646	-0.049961436	0.279895307	0.121827578	0.135860001	0.359452244	0.044999806	0.356648146	0.328500588	0.124586676	-0.103446546	0.370436041	0.256374965	0.180837842	0.149783729	-0.001839138	0.071004729
C0544C_count	-0.097658922	0.005416378	0.22738628	0.162112805	0.222285561	0.28463546	0.504173306	0.332900174	0.250141086	0.270297703	-0.072133312	0.283986073	0.044477671	0.350156338	0.155241239	0.266926747	0.431672433	0.031615307	0.330734952	0.3324775	0.152487664	-0.182484253	0.401621638	0.316852617	0.161372436	0.194520533	-0.110559591	0.130261493
C0546C_count	-0.142195275	0.185234392	0.307126648	0.213618411	0.212421417	0.374928193	0.528869942	0.445097144	0.122792133	0.22748053	-0.074564396	0.324186581	0.047566646	0.323639932	0.107457928	0.213018572	0.449438553	0.083306922	0.359475564	0.3062237	0.149255017	-0.084836767	0.370979713	0.329644515	0.175906166	0.176831536	0.016790046	0.104480172
C0553C_count	-0.173467982	0.171165109	0.22738605	0.169471351	0.223190296	0.386261765	0.535783009	0.366716875	0.060367374	0.228519192	-0.200429605	0.224258946	-0.029424008	0.296794201	0.055058536	0.012826978	0.383904297	0.020062203	0.321587616	0.331912057	0.120759616	-0.205006663	0.33145655	0.147502154	0.118238652	0.149707613	0.058673543	0.13481255
C0554C_count	-0.239844715	0.140433967	0.252334562	0.200728355	0.208642153	0.389837894	0.566424947	0.4019078	0.159595403	0.287250107	-0.075981989	0.309813633	-0.030158554	0.33194166	0.173164364	0.157002951	0.499228461	0.105390457	0.366569719	0.364774358	0.183404693	-0.108321481	0.372855147	0.376471909	0.205861044	0.189645821	0.044660057	0.133749479
C0568C_count	0.273866449	0.334680745	0.505402398	0.20022044	0.231580425	0.372985319	0.574063065	0.343473718	0.143264589	0.345005566	0.029633669	0.264669094	0.322104386	0.30719447	0.045006242	0.081079194	0.480554781	0.111032679	0.385537186	0.315337256	0.133282688	-0.199332744	0.345315252	0.304140984	0.154478724	0.2139241	0.008261276	0.193858817
C0583C_count	-0.237622366	0.2439477	0.266026742	0.210372824	0.204577968	0.361868141	0.533151523	0.35098559	0.131996042	0.1634406	-0.093621242	0.308873615	-0.007239776	0.342217853	0.133538788	0.096464892	0.429290549	0.08429243	0.341617	0.301476153	0.140838871	0.002810813	0.306608101	0.290636053	0.174353026	0.132014033	-0.018428639	0.124716624
C0587C_count	-0.114156604	0.353484037	0.508232297	0.262270481	0.246483755	0.386949191	0.564375943	0.415574469	0.198842666	0.389203831	-0.121744983	0.321248904	0.154562972	0.330261381	0.211597106	0.101771417	0.579927288	0.118763002	0.373515854	0.370668093	0.174238269	-0.166816923	0.337757835	0.396720301	0.224765372	0.255930074	0.064671086	0.200713961
C0593C_count	-0.246667427	0.239751179	0.212846906	0.199864438	0.1903576	0.375818691	0.520694312	0.377541462	0.160650067	0.144241393	-0.142441277	0.258970637	-0.055466617	0.308594449	0.0333236	0.061649769	0.371030705	0.091074521	0.353685344	0.311673807	0.142775658	-0.093925771	0.359886158	0.289903733	0.100250822	0.156472401	0.025700373	0.181831223
C0596C_count	0.127468754	0.394615996	0.515528816	0.252009843	0.272378136	0.403224522	0.580411726	0.404156849	0.158433264	0.382773343	0.055988653	0.321014468	0.302214706	0.35162918	0.167786305	0.19333783	0.576538173	0.107313901	0.387219069	0.35473633	0.148910439	0.044606036	0.350358826	0.341936989	0.196673745	0.256791511	0.072327343	0.223858698
C0601C_count	0.244254942	0.229428161	0.46626786	0.190722924	0.216043011	0.363859884	0.57936232	0.357063493	0.160667154	0.355144206	-0.143741002	0.227722915	0.26732635	0.278131255	0.082130785	0.107952481	0.474469043	0.067564389	0.379301986	0.358810768	0.16537044	-0.273561269	0.368769674	0.300115836	0.192606451	0.225986628	-0.030480372	0.107015285
C0606C_count	0.329337261	0.217464385	0.430315302	0.229276516	0.228533399	0.390645848	0.567591298	0.380261424	0.108692742	0.332439391	-0.032433594	0.252597148	0.316518158	0.290640916	0.06892487	0.05699437	0.463560318	0.067943737	0.373570144	0.317545329	0.085793857	-0.079233736	0.345637392	0.244911406	0.161615329	0.206147786	0.067112224	0.094583382
C0608C_count	-0.000241707	0.21227521	0.415477708	0.245525869	0.221069165	0.377167162	0.565807411	0.458291316	0.233997424	0.329241021	-0.031363582	0.386295742	0.106533194	0.340260404	0.200128096	0.155544486	0.557422711	0.020790491	0.359430831	0.359679985	0.204272622	-0.0318527	0.405049285	0.382082855	0.242121598	0.238123989	-0.034233354	0.108665411
C0648C_count	0.230942898	0.190424307	0.390953818	0.204505122	0.188345668	0.369284593	0.558178373	0.349548423	0.215746477	0.341444956	-0.130125233	0.283542665	0.331201882	0.311898042	0.110837421	0.063878682	0.453362553	0.083471029	0.348464879	0.356778064	0.139632002	-0.259098286	0.355261097	0.2938074	0.20620141	0.220687077	-0.074833665	0.101153003
C0663C_count	0.025579674	0.15786772	0.346478292	0.216160762	0.212307121	0.341076011	0.583419135	0.398733163	0.193510408	0.312317171	-0.108805554	0.315357264	0.144732459	0.349376224	0.149175166	0.235643318	0.522419133	0.039743134	0.354495955	0.385389792	0.159843586	-0.117296621	0.390838672	0.382493681	0.202634171	0.219425015	0.003716356	0.077463884
C0666C_count	-0.220547521	0.111651156	0.326161571	0.180908492	0.236558924	0.34606463	0.547254597	0.422886434	0.158096507	0.262651144	0.018459444	0.349818927	0.014046179	0.340929518	0.120487527	0.336127639	0.421407136	0.065193842	0.3298308	0.33648751	0.164524826	-0.024265598	0.377626311	0.339649761	0.229316114	0.179777246	-0.009549106	0.099003779
C0669C_count	-0.156497952	0.103567602	0.33959513	0.176778713	0.221194118	0.363812612	0.538850902	0.366544136	0.168696777	0.296506727	-0.147451139	0.271611415	0.030782998	0.330267128	0.113351904	0.186102112	0.473291646	0.082443443	0.353753929	0.362188829	0.153410176	-0.113589057	0.379066493	0.311086412	0.152876288	0.200355713	-0.002490905	0.126395137
C0683C_count	-0.329387564	0.267385838	0.176910739	0.121513131	0.181674397	0.299061621	0.467234603	0.330030559	0.088624166	0.061837928	-0.191974432	0.25242648	-0.170024004	0.27110605	-0.011597053	-0.024733043	0.253564679	0.052739974	0.293074226	0.288382566	0.067137337	-0.244322982	0.297543676	0.193510457	0.118469376	0.062798637	-0.045751776	0.122624372
C0685C_count	-0.061981453	0.014834546	0.237264621	0.149887077	0.199201976	0.373669237	0.491919147	0.337622183	0.118536653	0.154388722	-0.030299173	0.232179679	-0.041701164	0.259540339	-0.013093087	0.062898247	0.274308071	0.062674627	0.345306225	0.258489394	0.026525441	-0.044684019	0.293309019	0.069568529	0.090820491	0.119251168	0.026565197	0.098857557
C0689C_count	-0.153060816	0.135316063	0.358107503	0.179783394	0.230891568	0.327648873	0.529827288	0.394966911	0.265505586	0.337045581	-0.058958929	0.309290358	0.029275066	0.329802192	0.200115385	0.238484795	0.507207366	0.064722504	0.352800348	0.38752614	0.175298099	-0.048608628	0.397598812	0.356133122	0.20304454	0.231052939	-0.048091449	0.167721571
C0705C_count	-0.001586725	0.327650893	0.425482145	0.177718303	0.218311449	0.371242604	0.557423757	0.375834233	0.155051108	0.263336928	-0.069449262	0.30231178	0.060064277	0.278813337	0.066824372	0.105628468	0.43208434	0.039671046	0.342761751	0.322202596	0.159019993	-0.242159361	0.319242307	0.277637244	0.150554936	0.19062304	0.058156107	0.151390918
C0717C_count	-0.121046659	0.200944262	0.314803106	0.201438478	0.215804034	0.398459335	0.541626758	0.416438693	0.107326034	0.261778133	-0.148825454	0.321602979	0.057900724	0.302280955	0.105820869	0.090173159	0.439386691	0.062485818	0.350818945	0.309198639	0.12257622	-0.07248789	0.348020694	0.27773169	0.142657383	0.146410746	0.048648213	0.131205198
C0720C_count	-0.13113726	0.109208198	0.340617317	0.220758541	0.222953654	0.367040147	0.544449976	0.379724755	0.165168829	0.281817103	-0.122475093	0.369825984	0.002572816	0.32026467	0.152936135	0.244486606	0.444802565	0.137905316	0.357876418	0.324740481	0.16412733	-0.154438941	0.360469568	0.358787076	0.227140456	0.176569278	-0.055107684	0.082922278
C0721C_count	-0.256617751	-0.104797735	0.097305398	0.091647791	0.131326881	0.236220575	0.476794052	0.248385919	0.181123751	0.097385548	-0.095768663	0.170265205	-0.189093303	0.254815818	-0.091326603	-0.020901161	0.13287074	0.008071677	0.295288034	0.268190791	0.056102396	-0.240269516	0.340088512	0.089514096	0.008922825	0.06292093	-0.11413124	0.123356035
C0727C_count	-0.20655759	-0.004675826	0.184215127	0.205176939	0.194403069	0.255782571	0.494965514	0.415476033	0.239570106	0.2441867	0.029208046	0.289777871	0.006483671	0.354553782	0.211073636	0.359075772	0.473391488	0.063573381	0.343142859	0.354869978	0.152084269	0.029616847	0.389796499	0.388858208	0.18937067	0.183508279	-0.086384858	0.130217283
C0730C_count	-0.073590699	0.041228073	0.314461241	0.161612639	0.182589859	0.306077697	0.513338391	0.364152337	0.205597195	0.286536565	-0.030999883	0.252663322	0.096124093	0.326246895	0.068926185	0.307089489	0.419650629	0.019445572	0.315613101	0.360503471	0.142541522	-0.188707492	0.384197108	0.298518981	0.200733745	0.190099612	-0.037843652	0.112615247
C0755C_count	-0.119516793	0.305470721	0.42736273	0.178996493	0.233255013	0.364267109	0.552815023	0.372650573	0.147432166	0.274368268	-0.078545236	0.312797186	0.046826432	0.340328546	0.107098389	0.108783836	0.491202916	0.055425696	0.346604975	0.320766954	0.151620325	-0.155407511	0.377177764	0.316810173	0.183865224	0.171892849	-0.029756727	0.165167614
C0759C_count	-0.240383363	0.02691759	0.186646848	0.184002825	0.175199821	0.315835027	0.538907343	0.38963654	0.197709886	0.222833541	-0.026750263	0.240666085	-0.089773281	0.350756488	0.064680523	0.267014489	0.359322685	0.062742525	0.317738602	0.343386373	0.148912228	0.067251001	0.399603823	0.274799093	0.194347524	0.180588406	-0.05820703	0.139637088
C0765C_count	-0.056833268	0.289728623	0.374681399	0.212030255	0.262374402	0.390429647	0.51787978	0.404882867	0.145753063	0.248581269	-0.067490221	0.311170253	0.106713628	0.371904444	0.151874095	0.156175454	0.474750188	0.071470753	0.342692778	0.318896802	0.17788385	-0.098117096	0.349248899	0.310087228	0.17402111	0.186793151	-0.01715549	0.201506775
C0774C_count	-0.145934446	0.192058919	0.269146813	0.301230178	0.228679892	0.395731884	0.560180294	0.467885914	0.175285087	0.278900816	0.025682184	0.387055163	0.062297129	0.39535745	0.243156845	0.323363664	0.525815303	0.081174782	0.408831948	0.357828597	0.195990014	0.23294224	0.471988331	0.457409011	0.244069857	0.227638847	0.073470416	0.151172203
C0780C_count	-0.243211365	0.080680204	0.205905822	0.151301518	0.159658168	0.28606697	0.515743093	0.374153928	0.204577571	0.167961627	-0.045998411	0.237383702	-0.148712414	0.305852633	0.028461366	0.179260986	0.30063529	0.033360257	0.317974476	0.341484047	0.121277311	-0.172252163	0.37833044	0.27506057	0.144980932	0.147672587	-0.059923357	0.15252481
C0782C_count	0.159462066	0.287510329	0.422123348	0.211419772	0.280731978	0.380378984	0.561027028	0.39344869	0.148202236	0.301118514	0.028756366	0.27571685	0.215700246	0.330840908	0.101403163	0.160395348	0.49758852	0.045478506	0.356763745	0.314682793	0.125558838	-0.07993986	0.34803363	0.286286905	0.147137416	0.210081032	0.019270072	0.176226376
C0785C_count	-0.194141172	-0.033185207	0.233434773	0.118878738	0.158299755	0.290654602	0.475379899	0.31534335	0.207820032	0.228751411	-0.023596455	0.189685063	-0.064050869	0.283087621	0.012277914	0.21206073	0.267816665	0.022686688	0.301698083	0.321667538	0.10555276	-0.199287116	0.379472859	0.188383214	0.111498616	0.147285154	-0.082343481	0.113818707
C0789C_count	-0.12490257	0.138993629	0.313737593	0.233177153	0.235966497	0.284641105	0.54950459	0.465518508	0.222771522	0.287313527	0.065371289	0.345540898	0.071822413	0.353845286	0.177608158	0.367047928	0.490207218	0.073067657	0.347419621	0.351909136	0.183228633	0.11445002	0.43143695	0.384380342	0.252660261	0.230324918	-0.056844414	0.152881012
C0790C_count	0.064871231	0.356202041	0.495020527	0.230872811	0.235635227	0.400325291	0.576374414	0.37128406	0.137975867	0.337201121	-0.020774339	0.297366642	0.110102278	0.316185825	0.141877581	0.131033846	0.529361104	0.112494803	0.360718925	0.330489903	0.130771909	-0.122505092	0.366891761	0.310496496	0.190552456	0.205878579	0.03211319	0.178806289
C0792C_count	-0.028424649	0.172184022	0.301449725	0.19825522	0.232970325	0.398219147	0.532940242	0.376168054	0.114344026	0.217392094	-0.120227731	0.288285872	0.062592693	0.305937529	0.082740757	0.079923656	0.412960497	0.056009807	0.35288175	0.27922052	0.098745121	-0.070383102	0.32251531	0.242425398	0.11767407	0.145469584	0.029493615	0.132891849
C0798C_count	-0.035923237	0.128330693	0.341455054	0.227983356	0.242971898	0.359344744	0.563924376	0.40602642	0.180405276	0.270447996	-0.110869529	0.276761214	0.041687334	0.349648898	0.15625972	0.230802718	0.505149265	0.104393861	0.359758189	0.354140043	0.154158894	-0.164435495	0.387917403	0.306770745	0.174110436	0.200808544	0.022662359	0.149142282
C0801C_count	-0.024222649	0.192760257	0.269526223	0.251918674	0.213817351	0.352179548	0.549964801	0.437480711	0.17628606	0.328627324	0.006174267	0.260348855	0.145995905	0.38301661	0.199125756	0.261516177	0.517000956	0.112546645	0.337815181	0.391341319	0.172753714	0.052402568	0.405079348	0.412277967	0.218729356	0.207549173	0.012000703	0.097436948
C0814C_count	0.207077361	0.130972438	0.326496031	0.205346591	0.227428935	0.434790473	0.540352319	0.357528898	0.132729739	0.262646561	-0.071820651	0.272342018	0.198596221	0.286507472	0.07773528	0.062998014	0.418379649	0.116712349	0.376632928	0.302564938	0.101110237	-0.122791207	0.345366959	0.230145149	0.177062778	0.174196405	0.032607533	0.075579674
C0819C_count	0.145252879	0.378999206	0.525800392	0.209976502	0.24222355	0.344494092	0.556960953	0.398666155	0.147588646	0.34278645	-0.033809044	0.318515513	0.239056129	0.321336437	0.123172434	0.133948306	0.541136112	0.084559738	0.388834349	0.34438839	0.168506159	-0.16016848	0.332196908	0.377261234	0.201897021	0.238241544	-0.030825359	0.223273343
C0823C_count	-0.052150964	0.229699244	0.279024182	0.173607351	0.216154071	0.357656746	0.522870863	0.372194379	0.110841116	0.177829646	-0.004641967	0.193508648	0.026033234	0.270181078	-0.026710505	0.118372748	0.327370108	0.059248498	0.317688211	0.280987842	0.082371804	-0.188096364	0.352457565	0.137493636	0.099407587	0.158112556	0.051498271	0.166245662
C0830C_count	0.122405932	0.372888977	0.517551417	0.280794109	0.255183072	0.378003502	0.562592682	0.487033925	0.182909229	0.38511185	0.015573977	0.360025482	0.185664448	0.354830915	0.205696967	0.259168848	0.576598038	0.102704721	0.382769065	0.396032378	0.205729047	0.073397607	0.391306046	0.423041017	0.254544944	0.268888088	0.034882752	0.197361806
C0832C_count	-0.165330107	0.004217186	0.214988001	0.135929148	0.181982412	0.302556622	0.521511232	0.316246075	0.207408141	0.182309553	-0.164752467	0.218909243	-0.028978738	0.27678427	-0.000421666	0.102885179	0.263338921	0.002281352	0.385880307	0.341496352	0.145053216	-0.250986619	0.377993781	0.196376039	0.100839125	0.128275906	-0.099289845	0.118928081
C0835C_count	-0.217077411	-0.019741929	0.265169941	0.137585324	0.16708882	0.256222821	0.495197939	0.33546751	0.237791062	0.260088132	-0.02851679	0.200763372	0.006498781	0.279008453	0.035836559	0.242561112	0.28212312	0.037015801	0.290140009	0.33659241	0.129817762	-0.214635408	0.371250408	0.262032909	0.160800936	0.177752647	-0.102541298	0.124403536
C0836C_count	0.002756307	0.313042122	0.462135531	0.188131583	0.240899026	0.29798034	0.557559868	0.376894897	0.143359747	0.293195623	-0.025988624	0.334789318	0.092664207	0.289762196	0.156130097	0.197517566	0.486344985	0.112366556	0.38237157	0.331744626	0.171466192	-0.18117625	0.35045809	0.357417096	0.23111562	0.213759915	-0.02223183	0.146303951
C0838C_count	0.212295293	0.373568907	0.519308967	0.227631823	0.250605662	0.420320206	0.588658165	0.357909312	0.158122266	0.358214955	-0.012285011	0.261287302	0.265204627	0.308569972	0.152707758	0.116775836	0.546547436	0.066033074	0.390674165	0.340566863	0.170614288	-0.10951825	0.371990038	0.29653145	0.199935663	0.244263209	0.031926138	0.149331227
C0841C_count	-0.195340641	0.043188096	0.157746577	0.167293904	0.190736787	0.472459696	0.548662742	0.409073677	0.14113643	0.156190213	-0.065070769	0.283290681	-0.032083899	0.298161847	0.110683969	0.103511291	0.408516496	0.07313435	0.330087758	0.343983354	0.127707559	-0.078053864	0.39359967	0.314550258	0.160868518	0.114093944	0.026157951	0.114227717
C0850C_count	0.53132968	0.241825554	0.465200031	0.214361504	0.208809126	0.319161089	0.547860073	0.257110925	0.201558121	0.35245893	0.045369513	0.27012672	0.569842616	0.245056039	0.085675017	0.203688779	0.455405952	0.093242586	0.403101747	0.312508799	0.150611331	-0.26789064	0.372141933	0.286919743	0.218800483	0.264579865	-0.089534514	0.100902589
C0854C_count	-0.203017598	0.022868137	0.232327235	0.160221175	0.142962781	0.288683716	0.526929667	0.320266039	0.216346303	0.21042213	-0.120355451	0.163172275	-0.033248916	0.286422731	-0.009842163	0.073071207	0.279457848	0.080072479	0.306200374	0.329805409	0.113703639	-0.313960408	0.340146655	0.193130059	0.137554527	0.158402515	-0.059477614	0.166494747
C0860C_count	-0.16171085	0.027397052	0.384898672	0.162690998	0.236042094	0.303505455	0.508395011	0.387270505	0.193474219	0.340476681	0.031211631	0.313920372	0.07718881	0.301046443	0.185921818	0.306566036	0.453941148	0.037110467	0.346867597	0.346109599	0.192335206	-0.121481538	0.380370452	0.330379128	0.263500202	0.180768304	-0.038694878	0.085544009
C0864C_count	-0.050469522	0.379711197	0.52277849	0.239662885	0.178981273	0.346300759	0.55363077	0.341735427	0.11322456	0.337541269	-0.100496769	0.263399976	0.128660633	0.237686745	0.074369886	0.044485212	0.465780547	0.126133347	0.383128896	0.347305237	0.133142464	-0.145205097	0.308831331	0.2744214	0.142985245	0.211819605	-0.034315945	0.211395395
C0865C_count	-0.169739405	0.156313907	0.299888554	0.228965331	0.241948615	0.366478105	0.554708569	0.415137826	0.145166676	0.283907518	-0.081163767	0.298926715	-0.030026984	0.357855729	0.173942035	0.274450593	0.504702914	0.040748138	0.367461666	0.366773023	0.149912558	0.017526746	0.37532128	0.329465846	0.197147513	0.190340767	0.026156507	0.141685301
C0881C_count	0.035234943	0.080240221	0.389890904	0.171491976	0.260104647	0.394892051	0.52149448	0.317907121	0.091959495	0.234433574	-0.006521034	0.258739727	0.058182195	0.281982212	0.10441852	0.138693412	0.420567586	0.023391069	0.358993654	0.259422457	0.079289144	-0.230364104	0.326222287	0.148342928	0.130232646	0.152144858	0.065145725	0.063235018
C0883C_count	-0.125035896	0.262222689	0.284871838	0.253185708	0.196598218	0.388429849	0.532020514	0.411920422	0.187480992	0.26540316	-0.112289241	0.345930343	0.058692832	0.353401339	0.153989863	0.168142745	0.467386648	0.102756027	0.354681272	0.347343918	0.182677491	0.047750195	0.378352636	0.394932619	0.206552965	0.201803621	0.05034814	0.12389219
C0893C_count	-0.007271377	0.130165732	0.43649891	0.222652379	0.219962868	0.303794262	0.560698481	0.414890257	0.21249715	0.354770011	-0.106301409	0.29575826	0.115687283	0.332214876	0.141152753	0.200733476	0.524676347	0.042036215	0.372463134	0.356326918	0.183110484	-0.156169976	0.381767836	0.338147934	0.203854426	0.243457276	-0.005368017	0.130576654
C0894C_count	-0.09719554	0.363074422	0.433447337	0.237511303	0.220643971	0.355579679	0.530033435	0.442893444	0.183481059	0.299481494	0.006505927	0.292451671	0.144754965	0.366898791	0.134802852	0.056953086	0.50025211	0.127745138	0.359027814	0.366386084	0.163901742	-0.03563384	0.370689588	0.374628363	0.171087465	0.178914263	0.043941821	0.126658012
C0900C_count	-0.23062314	0.238806481	0.194781991	0.197062709	0.160450529	0.396613196	0.497216718	0.399562559	0.087339743	0.152476496	-0.077025447	0.216406004	-0.068569376	0.296442431	0.023931988	0.00777617	0.365880829	0.117008139	0.348388432	0.283972034	0.094436337	-0.123557336	0.318968254	0.194291255	0.131446489	0.129726326	-0.003313602	0.117632506
C0907C_count	-0.206902689	0.025949369	0.205951288	0.182656794	0.158343712	0.320000768	0.507014306	0.384766789	0.235440742	0.243384014	-0.044821403	0.190375083	-0.062788164	0.334429589	0.067546601	0.252701116	0.398439351	0.061556094	0.328402381	0.334417389	0.151934291	-0.010273286	0.385886209	0.273676897	0.16246642	0.198568084	-0.029396213	0.123023245
C0912C_count	-0.249471054	0.068525957	0.23551182	0.19063739	0.189245173	0.419312115	0.562204351	0.396015158	0.112441973	0.176891795	-0.026099329	0.285276721	-0.045980345	0.316708583	0.11680356	0.175163246	0.431267744	0.039233019	0.32136872	0.34728338	0.140411289	0.104967656	0.424729974	0.272985037	0.115414704	0.136439308	0.006392553	0.038894491
C0915C_count	-0.152939676	0.202515725	0.283449343	0.287388501	0.215585479	0.377840824	0.540330742	0.402453285	0.140122793	0.271301586	-0.064882366	0.263432358	0.070909259	0.364361101	0.195791579	0.087659424	0.516464285	0.094437246	0.342623286	0.371515321	0.133765443	0.14621454	0.355580547	0.28104548	0.171278868	0.181015906	0.076817861	0.121102066
C0924C_count	-0.176839457	0.204270185	0.274908497	0.197433122	0.178727522	0.409350776	0.495840335	0.36493017	0.098142461	0.21150062	-0.121756203	0.249266816	-0.046909442	0.275122692	0.021903917	0.033991179	0.369674372	0.117730174	0.325591155	0.314704571	0.109202983	-0.053484851	0.330771404	0.156455649	0.085870129	0.13251691	0.039366313	0.164040028
C0959C_count	0.039252581	0.202508977	0.357335016	0.186739913	0.245189832	0.37510039	0.517923854	0.367908794	0.097665728	0.210007823	-0.039940326	0.281291545	0.064710343	0.287180165	0.070186546	0.074065802	0.378335357	0.101084126	0.33685151	0.283991789	0.106227401	-0.175647677	0.330432082	0.193585276	0.161741297	0.146991648	0.032149229	0.096313724
C0961C_count	-0.289033792	0.134203249	0.234422802	0.187085575	0.216624888	0.394500082	0.518734867	0.369761972	0.090993962	0.205747554	-0.123293911	0.224034165	-0.047748206	0.317158934	0.042356583	0.075580412	0.370105856	0.046327572	0.321934585	0.347305612	0.148381075	-0.196839163	0.327265454	0.171984707	0.137128117	0.135045304	0.015381753	0.140400211
C1007C_count	0.431106375	0.404007649	0.516752199	0.230369251	0.222989658	0.353000212	0.577868536	0.402496001	0.182247322	0.35562975	0.058505532	0.315731426	0.455405563	0.309419706	0.111242327	0.226874627	0.530909114	0.173226636	0.405862521	0.330943489	0.172645506	-0.172129362	0.367991824	0.404956858	0.246011791	0.231490302	0.035791981	0.14352976
C1008C_count	-0.074451423	0.204815599	0.382274191	0.177061236	0.181632982	0.393883573	0.567590049	0.399221223	0.15480311	0.295793388	0.010596939	0.277852985	0.11000277	0.301896515	0.10674737	0.260995269	0.478232124	0.041864884	0.341878311	0.349499614	0.140310276	-0.154573028	0.367168314	0.306010056	0.188560221	0.205833946	0.037104257	0.193346717
C1014C_count	0.018392372	0.235717093	0.471281935	0.223350485	0.184043392	0.327686344	0.552423397	0.376727219	0.209468426	0.370286518	0.086674622	0.220875701	0.132361464	0.314204731	0.144677604	0.315089373	0.543704516	0.061097678	0.363983091	0.358296843	0.155042011	0.004715276	0.388359497	0.343624415	0.241589402	0.269885305	-0.021941049	0.158023523
C1023C_count	0.394762012	0.301063549	0.485707524	0.205688716	0.213022449	0.383759062	0.581742631	0.3540627	0.162103659	0.341902662	0.01281888	0.246099048	0.429338749	0.283856488	0.05080164	0.115351702	0.502676658	0.068684362	0.409822101	0.329659655	0.119620637	-0.23207304	0.355814775	0.311620354	0.180454186	0.255958069	0.011668179	0.088794186
C1062C_count	-0.006873094	0.12328011	0.332236778	0.226126753	0.225282922	0.295832992	0.499159581	0.429909501	0.177595277	0.32160588	0.060707271	0.331717709	0.162204776	0.308426279	0.206014426	0.350504369	0.506261485	0.061615063	0.349884968	0.332052587	0.192445807	0.08188509	0.433074694	0.367801627	0.279982004	0.222967263	0.003383257	0.101194237
C1075C_count	0.153823945	0.174520846	0.396910421	0.182414785	0.220018047	0.383145874	0.53260499	0.312883754	0.100258715	0.251476606	-0.050389002	0.239021623	0.145355482	0.267099608	-0.004782986	0.030500167	0.328120598	0.062888455	0.330825833	0.272056301	0.044042563	-0.228142197	0.326007058	0.123191034	0.109109405	0.168915154	0.062448077	0.142950021
C1082C_count	-0.159699212	-0.075663068	0.164485788	0.136977127	0.185416913	0.372614964	0.510538523	0.407738112	0.153027058	0.17928602	-0.05305252	0.272714679	-0.046970729	0.283291285	0.021356217	0.169050882	0.263954091	-0.00786773	0.3132868	0.309934809	0.075421967	-0.027350671	0.345245295	0.186236535	0.117478818	0.125380367	-0.037603702	0.108938247
C1083C_count	-0.201498443	-0.048855116	0.239779887	0.162476099	0.202657283	0.311318457	0.50595637	0.342328439	0.244207843	0.23144918	-0.032418138	0.283336586	-0.013734205	0.273731673	0.1008564	0.261606624	0.328770332	0.069101369	0.316633428	0.31819682	0.118567221	-0.236668376	0.370046151	0.234998421	0.176518313	0.16728906	-0.091808428	0.101280367
C1091C_count	0.068690463	0.210569959	0.45334462	0.233050269	0.212576881	0.386617428	0.548156997	0.329356786	0.108439483	0.260731129	-0.046450858	0.24811037	0.111107699	0.254818906	0.037404296	-0.024631154	0.361583157	0.058443266	0.354236248	0.255867066	0.056862483	-0.121426591	0.298184733	0.113595287	0.110870717	0.146296239	0.076482378	0.122741336
C1093C_count	-0.167850283	0.016475445	0.329967947	0.170132895	0.204369907	0.322386831	0.533837017	0.393467137	0.186648891	0.278746693	-0.019757581	0.21031356	0.020792546	0.319875275	0.088965689	0.359913327	0.422387133	0.043053084	0.325805174	0.348726531	0.111567601	-0.072224702	0.372181693	0.250797109	0.176281575	0.204123156	-0.0869249	0.115886977
C1095C_count	-0.215030796	-0.001882429	0.235502423	0.14182291	0.19467496	0.253349861	0.473899749	0.322761693	0.192496609	0.224952565	0.027049124	0.206019506	-0.044057284	0.292890165	0.053449357	0.270940572	0.379922164	0.04343924	0.316952757	0.314343033	0.115654234	-0.153149864	0.359483122	0.227514659	0.132710663	0.165082418	-0.053873301	0.15885686
C1101C_count	-0.090687134	0.055408156	0.303391578	0.170279761	0.231425684	0.388505075	0.54489855	0.404752756	0.166358682	0.243401401	0.045155198	0.249803285	-0.019374062	0.301824669	0.089075499	0.354036493	0.41132503	0.044177903	0.336595336	0.339571517	0.109605807	-0.129996767	0.369511886	0.259324848	0.184006385	0.199196392	0.017571134	0.116360346
C1104C_count	-0.045792018	0.010288967	0.320329803	0.152258095	0.252364315	0.364976433	0.507616368	0.291929155	0.07550419	0.195891487	-0.091084665	0.191991102	-0.010724206	0.276428198	-0.039860517	-0.015711896	0.285405302	-0.015426198	0.337864485	0.237280017	-0.003854786	-0.247498917	0.296479459	0.070013575	0.085426567	0.11214213	0.055234092	0.053465217
C1107C_count	-0.112963404	0.053523089	0.32775018	0.143956255	0.238251277	0.374073211	0.520648541	0.367908977	0.084610601	0.210165962	-0.091123997	0.246999929	-0.044453584	0.271324106	0.001165348	0.062311401	0.296469366	0.050836925	0.334841554	0.276068124	0.04301056	-0.211607435	0.325256696	0.110683795	0.120743917	0.158242355	0.036148398	0.101983211
C1111C_count	0.19885368	0.232550582	0.396937959	0.20806404	0.222978375	0.383603546	0.539848307	0.34788858	0.092203999	0.262086195	0.014970071	0.222025803	0.20874263	0.319807413	0.049432784	0.02485183	0.428340724	0.043092779	0.366400538	0.271930073	0.058204469	-0.056389555	0.332461022	0.140239815	0.119295279	0.186763192	0.064498237	0.122989738
C1113C_count	0.175910113	0.130803477	0.361915542	0.182677308	0.230444094	0.401967002	0.531943307	0.341700167	0.121895126	0.206365678	-0.072589967	0.233449636	0.172404699	0.270760699	0.013965738	0.059140966	0.35135787	0.036001362	0.368132407	0.266790318	0.051808761	-0.15406174	0.324491141	0.087778105	0.099679992	0.161356497	0.044895732	0.091152385
C1114C_count	-0.100396091	0.032190466	0.264935054	0.178357121	0.214529738	0.355857326	0.532625772	0.426643931	0.132938136	0.254050892	-0.042895785	0.27982914	0.038911195	0.318509895	0.108690629	0.262598832	0.430329587	0.03594203	0.346150355	0.344710282	0.112588475	-0.059462729	0.376962642	0.275370503	0.158764456	0.17158323	0.014340572	0.143882745
C1117C_count	-0.195163171	0.072664929	0.225639009	0.243730947	0.226682327	0.284635087	0.500664228	0.412967934	0.211240723	0.293340892	0.046790248	0.292754842	0.003407733	0.346168597	0.179991627	0.427878398	0.439942916	0.064403087	0.345416254	0.356582039	0.134138594	0.304079473	0.426579992	0.304571116	0.197167262	0.21418273	-0.028453178	0.098562247
C1120C_count	-0.213547876	-0.064369492	0.208581867	0.137207077	0.182979081	0.272849194	0.4745654	0.340528534	0.24218981	0.23171911	-0.004582374	0.194892847	-0.062225026	0.291702721	0.049962926	0.27036113	0.299171941	0.037486931	0.323082508	0.328469975	0.148220667	-0.180912739	0.3751118	0.239787437	0.156048865	0.164493495	-0.081605504	0.130595796
C1127C_count	-0.195465666	-0.013858625	0.321003219	0.151775933	0.238258893	0.319326837	0.499031608	0.343778811	0.159437025	0.322740235	0.055308822	0.257397061	-0.011938684	0.274081841	0.123249859	0.302401749	0.375139106	0.032934355	0.336672427	0.337044626	0.142952403	-0.091633754	0.38477292	0.270184203	0.226757214	0.18041453	-0.05866315	0.087514823
C1137C_count	0.014265536	0.063756673	0.280891305	0.19565858	0.243645206	0.392759637	0.526883505	0.389953209	0.082483978	0.221169543	-0.07789149	0.264297166	0.097232579	0.274888909	0.035540836	0.013890299	0.335493454	0.029164432	0.353557756	0.272850833	0.079311906	-0.074007621	0.349897786	0.19487934	0.108871957	0.142719407	0.060465756	0.103729284
C1139C_count	-0.066846457	0.126001741	0.278243527	0.206394602	0.234009524	0.395370234	0.509323844	0.323011069	0.0880638	0.198245719	-0.13072912	0.265758827	0.028232568	0.27849002	0.051202159	-0.012716986	0.33262917	0.023298844	0.339860805	0.259042396	0.025375601	-0.159166167	0.311615296	0.161785432	0.103323913	0.116495281	0.086365858	0.053141845
C1142C_count	0.208493005	0.136455111	0.362729971	0.20814223	0.231436541	0.367257347	0.553763695	0.415353566	0.107053244	0.274131288	-0.010492027	0.2817619	0.15565245	0.31309194	0.115462036	0.201759943	0.453601152	0.102193705	0.365338469	0.318500744	0.086518953	-0.038256223	0.372673072	0.26338952	0.152462342	0.186463276	0.05990568	0.125474233
C1148C_count	0.02377723	0.170892055	0.344314932	0.189915921	0.240785629	0.39812153	0.537840359	0.383318822	0.093706501	0.237749773	4.14E-05	0.304672947	0.034204524	0.295423095	0.054660895	0.071074025	0.408078221	0.118855425	0.352885623	0.271923379	0.105109279	-0.152576356	0.333193326	0.232297667	0.143850146	0.165225892	0.051130673	0.123830056
C1150C_count	0.144496512	0.200507142	0.487238316	0.221575909	0.237263209	0.374541626	0.576314402	0.353003304	0.100763621	0.394648618	-0.003691614	0.252416482	0.147329314	0.278234304	0.123477906	0.03989517	0.455704869	0.000487713	0.358624548	0.304573796	0.057335007	-0.073697253	0.328443471	0.227714455	0.147511821	0.206184746	0.138534819	0.096405602
C1153C_count	0.268681529	0.216724301	0.408428988	0.215898923	0.239757207	0.403331897	0.561445054	0.372971036	0.145127996	0.290889155	0.031329516	0.281960189	0.269107808	0.315391864	0.103098452	0.1521355	0.465608857	0.074060724	0.369825549	0.301804606	0.114957087	-0.13430137	0.351018825	0.25680289	0.136785298	0.209229191	0.014987593	0.127147218
C1163C_count	-0.151159994	0.333646896	0.343653148	0.264958917	0.191630918	0.399041018	0.497573599	0.393270173	0.10815709	0.240087509	-0.165823926	0.292377228	0.063549935	0.287972799	0.051977733	0.014535717	0.400078471	0.080578225	0.338283842	0.290544693	0.116028154	-0.091792854	0.301439387	0.203356412	0.097560705	0.18239078	0.093828737	0.121492196
C1164C_count	-0.143251776	-0.06214519	0.224937443	0.161143176	0.182222061	0.259676992	0.495699686	0.351720455	0.179629642	0.21179534	-0.023369463	0.244462315	-0.037981105	0.302662332	0.064432708	0.310579555	0.365310236	0.024170661	0.325496811	0.313088324	0.11470409	-0.032412197	0.385385894	0.250435633	0.13862658	0.155915843	-0.074450192	0.132623165
C1171C_count	-0.243412965	0.221417629	0.267170171	0.266199584	0.193363072	0.432662938	0.539458911	0.378643418	0.122172346	0.269478042	-0.088399198	0.342215252	0.029863326	0.30968459	0.199193971	0.083014063	0.490433039	0.083528971	0.361119004	0.35322655	0.155364772	-0.01908783	0.379088949	0.42245088	0.21872364	0.174301616	0.057655731	0.080653911
C1180C_count	0.039984094	0.09200902	0.370707029	0.183216015	0.25149322	0.399790402	0.555598271	0.39347176	0.126667272	0.25594166	-0.014038503	0.258864326	0.114448048	0.282945618	0.074431451	0.099242376	0.435020914	-0.004254345	0.360653451	0.298572247	0.102395403	-0.224260551	0.352618253	0.250589477	0.1523254	0.174637025	0.046665912	0.070906521
C1186C_count	-0.012856549	0.112433721	0.380862425	0.185149298	0.190799401	0.341106254	0.533697347	0.412288676	0.171001944	0.322086346	0.069470519	0.233966524	0.140214394	0.316778247	0.104134546	0.279612644	0.459517994	-0.025157562	0.338374164	0.362707793	0.120703505	0.002307077	0.368269722	0.293840113	0.175233624	0.207275048	0.025176649	0.139421453
C1188C_count	-0.128031426	0.251779096	0.343323146	0.227266752	0.224834421	0.358348332	0.527126388	0.430248529	0.107479428	0.284447682	-0.07732317	0.339352262	0.087539569	0.364360994	0.144215433	0.216632886	0.483532867	0.122457423	0.348447232	0.332034796	0.163310702	0.162833043	0.383406009	0.282943667	0.173666353	0.20977775	0.057342464	0.130088071
C1198C_count	-0.147375585	0.027822592	0.294554282	0.181695791	0.207703991	0.2763143	0.506011337	0.392509788	0.227257853	0.306129191	0.00677285	0.289189955	-0.030265855	0.318822964	0.130877354	0.359976291	0.427513142	0.033170577	0.34088026	0.348835224	0.138674499	0.029005852	0.402879582	0.294039438	0.201289725	0.197400741	-0.075954236	0.135341703
C1203C_count	0.023869093	0.235805719	0.31565078	0.203969232	0.234167579	0.380317814	0.537145249	0.393091551	0.148030917	0.227001254	-0.011955924	0.303056656	0.113194947	0.344353219	0.127996361	0.254225069	0.409018141	0.089662524	0.353985401	0.293765768	0.125321184	-0.010583947	0.343825434	0.260524125	0.149303854	0.185675967	0.028586633	0.159384809
C1211C_count	-0.200115597	0.229708642	0.2804427	0.238364324	0.244138074	0.373211933	0.520523917	0.369509971	0.106535987	0.245547565	-0.04998641	0.309231015	0.070545392	0.315456915	0.126113722	0.118121022	0.448783228	0.034815973	0.388269233	0.316721748	0.111456446	-0.06227313	0.310331476	0.313710518	0.180436733	0.152380803	0.138869559	0.17668437
C1218C_count	-0.14638652	0.235985632	0.351731126	0.202855429	0.201596268	0.380579517	0.537121742	0.425117957	0.115299597	0.200884657	-0.162724715	0.306891639	-0.006448496	0.297580174	0.100398424	0.126057617	0.431197884	0.094543655	0.367185421	0.30642587	0.116299672	-0.080011128	0.319249009	0.271343545	0.138086084	0.150279958	0.064492565	0.076368687
C1231C_count	-0.094859997	0.036124922	0.317752149	0.184800482	0.204987433	0.285758833	0.512894363	0.415916194	0.187232522	0.28272343	0.039753688	0.301348204	0.019845667	0.300164208	0.149089131	0.305788337	0.456243801	0.016759374	0.344587263	0.334306819	0.169576054	-0.130107298	0.39574905	0.334301942	0.18595995	0.201751506	-0.052300917	0.128796379
C1234C_count	-0.233362262	-0.031175799	0.183472391	0.152986416	0.169116138	0.269886419	0.4726323	0.334367529	0.217398689	0.176057824	0.025098289	0.169422879	-0.080364169	0.310915976	0.04943265	0.286258251	0.303522434	0.016376059	0.299853574	0.307321694	0.118018947	0.021936934	0.377352215	0.221414462	0.120951052	0.136943006	-0.085888875	0.12134682
C1236C_count	0.042183906	0.259815481	0.400057111	0.203229283	0.249098132	0.411488412	0.561850839	0.434966925	0.132165833	0.26592887	-0.025146524	0.307635485	0.127708289	0.334299673	0.145347415	0.155467488	0.473052349	0.067999596	0.348816227	0.325277981	0.124910415	-0.002407647	0.338254996	0.276790333	0.164722911	0.208692952	0.083372502	0.136847213
C1247C_count	-0.048154572	0.018053343	0.314509033	0.156365598	0.263421677	0.406173429	0.53207633	0.308425885	0.095179543	0.227975519	-0.051837003	0.211152973	-0.01349023	0.290943558	0.054348629	0.020294426	0.362839208	-0.033247243	0.356183533	0.272046767	0.049599763	-0.306409977	0.328139585	0.138304895	0.098759744	0.142292425	0.039664535	0.040311768
C1252C_count	0.023481467	0.130221964	0.416117692	0.184772518	0.199202988	0.300077628	0.560914843	0.33618699	0.206907953	0.321282779	-0.150491557	0.285831951	0.057192083	0.284668341	0.109391814	0.177120845	0.457315472	0.033599155	0.36000664	0.368016676	0.16570208	-0.222699884	0.377970329	0.308676883	0.193338559	0.211341749	-0.063928369	0.148481402
C1255C_count	-0.125267989	0.04547709	0.224481071	0.215647528	0.185889473	0.413659465	0.481068999	0.342812541	0.077417787	0.185681301	-0.09694536	0.201865593	-0.038482115	0.273966007	0.022248741	-0.038132	0.312983944	0.061070734	0.336165983	0.266240822	0.073061157	-0.172338145	0.276819279	0.098615524	0.100997845	0.107483688	0.047885276	0.059831706
C1272C_count	-0.114734359	0.209420402	0.397023929	0.212980478	0.231294133	0.326289552	0.572967671	0.419059474	0.187685314	0.31231259	0.027668661	0.311667845	0.073608901	0.31620424	0.171546753	0.252993724	0.532069586	0.077349186	0.366154333	0.369162466	0.179197231	-0.162013926	0.378634388	0.409360924	0.260274684	0.249750579	0.022139304	0.132870039
C1284C_count	-0.187076068	0.224397524	0.258849608	0.217157445	0.216144815	0.407852858	0.537720746	0.391492687	0.140190293	0.208333942	-0.026659827	0.305819267	0.003377987	0.318333892	0.1397568	0.195282021	0.453738599	0.08005045	0.332443552	0.34835189	0.15919469	-0.039639122	0.38634097	0.358827511	0.190837009	0.151436181	0.052083796	0.084197589
C1287C_count	0.12607387	0.261961914	0.469235819	0.208824542	0.264714321	0.383848963	0.573105805	0.399308986	0.124913651	0.304199018	-0.048937544	0.332464899	0.171018582	0.297672473	0.120535435	0.148214192	0.500715088	0.032476934	0.351818185	0.296382499	0.134041022	-0.112255506	0.346544723	0.288585989	0.176895831	0.194194527	0.049228913	0.142473381
C1318C_count	0.25018824	0.209560758	0.426187949	0.212123469	0.228448876	0.34667506	0.546940636	0.376623954	0.208732151	0.35038791	-0.004995864	0.3241722	0.280842739	0.316877597	0.163159992	0.313095044	0.562512163	0.087119923	0.369177699	0.358760957	0.181718684	-0.158433588	0.413997208	0.404614559	0.216851112	0.239909424	-0.078372318	0.134469799
C1320C_count	-0.074102856	0.214572687	0.323622478	0.173790707	0.262683442	0.405107561	0.497194183	0.375331884	0.102640804	0.155115921	-0.012745609	0.313640633	0.064767164	0.268033816	0.068280471	0.148454309	0.381934792	0.124530429	0.358808938	0.274632529	0.102521246	-0.135674517	0.328048816	0.23220728	0.147972952	0.130926098	0.079659419	0.050038122
C1348C_count	0.2388169	0.156852794	0.333347719	0.16593289	0.22000137	0.356696204	0.548729325	0.374714732	0.116854073	0.255356374	0.023043552	0.22454498	0.182578039	0.307946667	0.029985768	0.189944982	0.392737427	0.067473657	0.358449722	0.339407184	0.108102777	-0.174384838	0.358557781	0.214096621	0.13591707	0.193492625	0.005622936	0.150787341
C1363C_count	-0.123602145	0.199102532	0.286128518	0.183075176	0.229314247	0.391185129	0.544624114	0.432321263	0.122559655	0.231859777	-0.112444052	0.325472868	-0.017495882	0.344572203	0.094495034	0.092497597	0.413337012	0.029431995	0.354394224	0.323883171	0.134771898	-0.084695343	0.354137173	0.282836961	0.143097445	0.171012334	0.01529812	0.141681324
C1398C_count	0.048689339	0.125373091	0.394665179	0.161060329	0.235925447	0.378660181	0.553214182	0.380463747	0.115190386	0.265737408	0.007915983	0.186834076	0.126348386	0.292004018	0.040710717	0.136508749	0.428705167	-0.031090547	0.351566311	0.311836929	0.081893261	-0.276983618	0.348392589	0.199445758	0.160125882	0.167292416	0.030504402	0.073320229
C1402C_count	0.173484313	0.313825142	0.535596488	0.217424151	0.216709936	0.33708639	0.590570409	0.381631435	0.218456367	0.409893836	-0.10945566	0.268754107	0.25604919	0.331087598	0.154887523	0.129458962	0.601975975	0.07367742	0.395419646	0.39687555	0.189731943	-0.186210455	0.384427924	0.390830325	0.244203794	0.28798536	-0.039941115	0.120511943
C1410C_count	0.048490667	0.133997258	0.313289683	0.160585559	0.232237946	0.375573846	0.538745356	0.412258333	0.154746749	0.253865254	0.019683885	0.268410431	0.120053452	0.318561986	0.04817939	0.264211216	0.424696643	0.090109756	0.34943477	0.349689714	0.167976807	-0.106067505	0.386723037	0.279795492	0.170588669	0.220680683	0.029267595	0.149815376
C1460C_count	0.582387821	0.387075203	0.559186811	0.244941418	0.229255921	0.351757761	0.583043498	0.291723706	0.232322941	0.414019671	0.113186342	0.333326011	0.552770884	0.270010483	0.150846702	0.169685513	0.503317706	0.121821001	0.440260461	0.300090888	0.211581268	-0.24933637	0.379093275	0.341929326	0.270485594	0.283126704	-0.032612854	0.12487822
C1475C_count	-0.003253897	0.092847809	0.374040898	0.177328871	0.199599649	0.327781186	0.523402976	0.342078196	0.198682113	0.343397373	-0.017630498	0.187020379	0.058527517	0.311147001	0.08357462	0.187352275	0.416558963	0.047378786	0.328535633	0.345590255	0.143959305	-0.306608251	0.367477829	0.281050902	0.182827386	0.226459006	-0.078689042	0.13305278
C1504C_count	-0.08935901	0.184403591	0.32054227	0.207942419	0.248773782	0.376903235	0.491465788	0.342442297	0.084867165	0.144833521	-0.006636962	0.227493719	-0.050557331	0.265619046	-0.023745861	-0.00544216	0.338376066	0.062573356	0.339645345	0.240667738	0.061477889	-0.166280787	0.309040169	0.143402551	0.106208189	0.117658598	0.043161235	0.123212891
C1515C_count	-0.27392352	0.220657631	0.260325205	0.178911594	0.187952314	0.381011678	0.48307051	0.283738148	0.08818183	0.087329552	0.021596838	0.250456387	-0.016787086	0.231408909	-0.000233401	0.031697738	0.321202033	0.089184133	0.312036125	0.265775454	0.07851415	-0.127145036	0.332221527	0.148664072	0.124572104	0.09575014	-0.02074501	0.060441099
C1524C_count	0.019068557	0.129101906	0.385396617	0.197423592	0.209471054	0.296991142	0.546886863	0.379081734	0.204938672	0.31933785	-0.031709637	0.315898896	0.152133892	0.336624291	0.124713907	0.305053488	0.510166577	0.054508165	0.372066237	0.358678608	0.157652156	-0.15888592	0.378775006	0.343751375	0.204326963	0.221685974	-0.049910957	0.115400649
C1544C_count	-0.10213521	0.098535824	0.335011344	0.270631834	0.246661466	0.328133147	0.516073488	0.429941523	0.150580595	0.31063421	0.104229517	0.346749957	0.087707496	0.384873943	0.29001413	0.40677102	0.528887095	0.084972608	0.407909434	0.325710302	0.143011987	0.41820199	0.458915297	0.338562425	0.261135819	0.22833827	0.044930312	0.078476151
C1558C_count	0.209978005	0.396471063	0.510933377	0.207689742	0.209759973	0.356831084	0.588108141	0.347353364	0.209780688	0.359624675	0.055322736	0.310872789	0.318227901	0.287879202	0.09349486	0.195282995	0.55755766	0.103150062	0.371536541	0.356728581	0.184662673	-0.117343944	0.362938465	0.33624805	0.242329025	0.255125965	-0.007634909	0.208089052
C1559C_count	-0.200436943	0.160223787	0.252944827	0.146788296	0.186379966	0.386840441	0.499857514	0.393917891	0.120888837	0.177767177	-0.090009169	0.249989398	-0.035724188	0.296041143	0.037570935	0.197174783	0.343862741	0.065409013	0.343657154	0.311543833	0.142271841	-0.144700478	0.328533581	0.179044118	0.110977459	0.147966283	0.023539561	0.132369039
C1570C_count	-0.050167328	0.099108899	0.366727622	0.193320574	0.218373338	0.36252868	0.53609915	0.419307156	0.139742259	0.293457002	-0.148211075	0.269914019	0.079327095	0.340534123	0.127020738	0.133687461	0.444423516	0.022715331	0.344169791	0.35535963	0.106531083	-0.06702778	0.363440737	0.235691928	0.129562883	0.181966432	0.0072904	0.154235019
C1601C_count	-0.086760275	0.19359677	0.332934148	0.188714444	0.250455864	0.368771995	0.542685657	0.386661756	0.111492413	0.281303003	-0.050920942	0.264028233	0.082180426	0.307299042	0.059898995	0.076199726	0.446118494	0.086556492	0.359006891	0.308819495	0.112018687	-0.230968152	0.335639405	0.266500311	0.171575417	0.170043426	0.016816478	0.15899965
C1636C_count	-0.130151446	0.070005355	0.315247716	0.194148201	0.253855443	0.29368726	0.520858139	0.43659058	0.194438647	0.310633265	0.012715526	0.293667916	0.038932886	0.353305228	0.192630325	0.363389439	0.467368887	0.070794004	0.357168089	0.370406898	0.166337164	0.004111729	0.39694759	0.337098031	0.266917875	0.204841338	-0.020410616	0.120321668
C1648C_count	-0.043137198	0.252892862	0.302093685	0.250128527	0.219828913	0.392643155	0.567930693	0.422402641	0.218712563	0.280830311	0.004406312	0.322312677	0.140848691	0.346043027	0.196878108	0.264347547	0.497135725	0.026783292	0.383445036	0.355213196	0.157245076	0.235296294	0.433456466	0.399282362	0.191596433	0.24529153	0.073131821	0.142135302
C1695C_count	-0.319335204	0.124071423	0.12141952	0.13520602	0.178203891	0.318289753	0.47117927	0.331416165	0.017804716	0.079739349	-0.210949364	0.216954862	-0.173990353	0.292831416	-0.080272653	-0.133496437	0.210947231	0.165041225	0.407625691	0.19941665	0.069281241	-0.117243863	0.269853937	0.131220668	0.057066857	0.081562603	0.033333308	0.083840985
C1701C_count	-0.044180867	0.329538094	0.389381336	0.203511256	0.198619076	0.35278714	0.533951965	0.365867092	0.098629159	0.261437753	-0.180083264	0.313820977	0.061132781	0.308494702	0.081616084	0.056735729	0.472479184	0.068918067	0.354644535	0.274635803	0.119077562	-0.126381306	0.340864994	0.245504607	0.155009562	0.130684649	0.033935229	0.076151901
C1737C_count	0.058491596	0.103385384	0.33203025	0.185310773	0.241523145	0.345279799	0.531170888	0.349927534	0.096084145	0.225155877	-0.078533838	0.242719536	0.087912183	0.292638561	0.013331166	0.000209253	0.362055672	-4.06E-05	0.365230787	0.265418303	0.015845328	-0.129658326	0.328540712	0.173954263	0.10416276	0.147051604	0.065757943	0.08570138
C1790C_count	0.359466064	0.331727075	0.560468188	0.226478069	0.239662887	0.33275734	0.578516269	0.373689963	0.182093644	0.40448537	0.032543348	0.334684533	0.437684529	0.321472362	0.146135532	0.264523973	0.588080174	0.109346179	0.416991804	0.378639004	0.197581845	-0.135921787	0.392813307	0.364611183	0.299404844	0.293033953	-0.02152345	0.120066054
C1803C_count	-0.041345758	0.139603973	0.29668937	0.228674643	0.209866809	0.393886071	0.553349464	0.401979926	0.12028583	0.221851126	-0.165122751	0.275116274	0.02670495	0.29727633	0.061005664	0.082853479	0.405596761	0.060659112	0.35690332	0.302847823	0.097698982	-0.029230416	0.317516851	0.211113753	0.13088686	0.176935885	0.069493497	0.079378662
C1846C_count	0.068965429	0.10138537	0.42557101	0.185581553	0.227371647	0.313077935	0.546846231	0.389047028	0.233140546	0.345138995	-0.045080665	0.289967823	0.191159685	0.30361416	0.139476708	0.25531444	0.482330903	0.068289788	0.368709807	0.356913889	0.177884982	-0.163784109	0.403124607	0.343504339	0.225549133	0.255632056	-0.047781733	0.115294247
C1936C_count	-0.014661777	0.180387034	0.43057246	0.194857004	0.235476294	0.356700091	0.555827694	0.365724135	0.233422216	0.337733417	0.070769301	0.302572768	0.087071826	0.337124587	0.141587174	0.319539639	0.477216089	0.092489258	0.349603774	0.377414891	0.165379196	-0.144220655	0.384239998	0.326662169	0.238820596	0.246042818	-0.053905511	0.173759775
C1944C_count	0.078407702	0.029691148	0.361731017	0.177048456	0.198399915	0.316662391	0.542518243	0.35276389	0.160111931	0.287714203	-0.055089908	0.20621915	0.155926658	0.324118435	0.060360602	0.200421238	0.460867716	0.033827835	0.364286871	0.357386265	0.123485374	-0.188682179	0.380795074	0.295813899	0.192498148	0.21138449	-0.058011988	0.116053333
C1954C_count	-0.068767013	0.057520772	0.337008696	0.166477004	0.253350014	0.378612364	0.534813624	0.3292857	0.083200516	0.190528596	-0.048606815	0.172288648	-0.011521705	0.284261373	-0.01343875	0.031080443	0.352179982	-0.053516809	0.343505276	0.285021542	0.041876969	-0.289947517	0.338573101	0.133810377	0.093069238	0.14830137	0.043254589	0.0643031
C1997C_count	-0.038107725	0.061838663	0.350922351	0.134318995	0.170995147	0.275250857	0.508534587	0.297104054	0.21441834	0.260688342	0.00714732	0.217368325	0.008121271	0.274552477	0.016866532	0.051819018	0.311818476	-0.010793449	0.326613368	0.33425622	0.136283201	-0.22881246	0.367641051	0.170762613	0.114745956	0.168692427	-0.079408909	0.172155393
C2003C_count	0.033537961	0.168758781	0.254552883	0.165704426	0.225156086	0.346159317	0.506437842	0.364760457	0.146820937	0.17585911	-0.060952987	0.263703385	0.071665219	0.291355413	0.01438611	0.011880678	0.284099222	0.089025463	0.343692932	0.2535766	0.040776679	-0.11573793	0.296383919	0.134917322	0.087511254	0.132882967	-0.00184574	0.153719236
C2053C_count	-0.131616043	0.310270416	0.384627337	0.235265321	0.202129479	0.310848137	0.55893934	0.431117137	0.154860364	0.297718354	-0.077056429	0.343547313	0.097571358	0.376340416	0.153249736	0.181221906	0.509937666	0.085721187	0.326960198	0.392852505	0.196947289	0.047245457	0.364577547	0.421868965	0.212452564	0.207313024	-0.029187155	0.240892382
C2074C_count	-0.104309524	0.252942556	0.314162496	0.247845819	0.176434529	0.353702158	0.55743831	0.455461431	0.228859166	0.278624729	-0.026477478	0.320267321	0.090605896	0.375078979	0.168421514	0.210544602	0.51672346	0.101897414	0.345370779	0.360821886	0.183716116	0.149100457	0.388395682	0.398612873	0.166862655	0.224955915	0.008652254	0.200074148
C2181C_count	-0.053448705	0.187589701	0.326327076	0.169595571	0.225599641	0.366328341	0.519285508	0.349646248	0.089601725	0.174739339	-0.026094536	0.206796964	0.014126732	0.309134848	-0.026675887	0.012572155	0.30460247	0.040928784	0.326606321	0.243726765	0.025017329	-0.176284364	0.309960963	0.097563762	0.080240882	0.125765295	0.017450148	0.09266091
C2293C_count	-0.000407381	0.272469153	0.415051695	0.214793098	0.20243228	0.37538272	0.554226309	0.386855846	0.156353109	0.289366282	-0.079470383	0.279665326	0.071649409	0.326875129	0.092884391	0.049534198	0.436023955	0.12312784	0.360228307	0.315662095	0.068284949	-0.079406876	0.330631541	0.240052588	0.115869897	0.176650869	0.079486527	0.186449174
C2478C_count	-0.086570997	0.153261128	0.175994003	0.141945554	0.193549722	0.335080304	0.419556233	0.296434775	0.10704347	0.088136115	-0.167876544	0.228023054	-0.078269141	0.241019221	-0.059523616	-0.108402818	0.112799364	0.103610422	0.33191913	0.163232243	0.031968072	-0.218484992	0.238800063	-0.05561351	0.050840985	0.058112048	0.039037931	0.142619756
C2496C_count	-0.149415236	0.267535783	0.291185452	0.149803152	0.238362369	0.407890173	0.548057699	0.350368539	0.106078418	0.203677181	-0.103219944	0.234708527	-0.051354363	0.365920622	0.056320531	0.10613468	0.341033987	0.058771404	0.32647954	0.332424034	0.175647247	-0.333142137	0.303314889	0.209793836	0.152278202	0.172401999	0.016271054	0.171696427
C2532C_count	-0.242322694	-0.086665102	0.132499359	0.137780047	0.16225302	0.236728949	0.488248027	0.327437235	0.226315689	0.208172703	-0.00810941	0.227900061	-0.096483772	0.304586213	0.077970724	0.208136322	0.277336559	0.029014272	0.304766349	0.327308855	0.106908031	-0.254243837	0.36595844	0.238485503	0.116899173	0.133861846	-0.100394149	0.147271885
