# Supplementary material for: Association of the TGFβ gene family with microenvironmental features of gastric cancer and prediction of response to immunotherapy
Source: Front Oncol. 2022 Sep 2;12:920599. doi: 10.3389/fonc.2022.920599 (PMC9478444; doi:10.3389/fonc.2022.920599)
Supplement: Supplementary file 1 [file DataSheet_1.zip › 4.Immune cell infiltration (ssGSEA)/GSE26253.csv]

sample	Activated B cell	Activated CD4 T cell	Activated CD8 T cell	Activated dendritic cell	CD56bright natural killer cell	CD56dim natural killer cell	Central memory CD4 T cell	Central memory CD8 T cell	Effector memeory CD4 T cell	Effector memeory CD8 T cell	Eosinophil	Gamma delta T cell	Immature B cell	Immature dendritic cell	Macrophage	Mast cell	MDSC	Memory B cell	Monocyte	Natural killer cell	Natural killer T cell	Neutrophil	Plasmacytoid dendritic cell	Regulatory T cell	T follicular helper cell	Type 1 T helper cell	Type 17 T helper cell	Type 2 T helper cell
GSM644519	0.126961496	0.080069556	0.094898468	0.166866371	0.013067771	0.257280758	0.406181172	0.197999627	0.174457678	0.171860802	-0.055117074	0.035852724	0.103627406	0.156160429	-0.000659464	0.260419769	0.331885183	0.278154639	0.347880336	0.066162798	-0.010876473	-0.199227177	0.27437791	0.02682112	0.248320948	0.074020468	-0.083055883	-0.025010021
GSM644520	-0.026559749	0.004225186	0.028978094	0.100782419	-0.028649878	0.225315002	0.406893256	0.187678403	0.101786248	0.150844894	0.05882803	0.059135618	-0.127534341	0.228546916	0.08096648	0.360569629	0.334304962	0.134712522	0.32720184	-0.018154407	0.051512672	-0.219487166	0.299700334	-0.029203008	0.254669015	0.063182229	-0.130875791	-0.074783483
GSM644521	0.075439364	0.11296251	0.175870798	0.197594959	0.039218382	0.34644232	0.371303042	0.212968451	0.047110058	0.253988867	-0.203218025	0.117389435	0.079804137	0.206763174	-0.018338857	0.265847317	0.371880444	0.105293173	0.400817979	0.09066794	0.064747733	0.123335813	0.208048469	0.079142847	0.217069416	0.103300673	0.064030067	-0.014121329
GSM644522	-0.139246716	0.042352357	0.128105974	0.101241402	-0.002675458	0.361562277	0.378315293	0.249295071	0.076224233	0.229524507	0.035344442	0.044994145	-0.019117643	0.214474829	0.009808916	0.261208241	0.350088654	0.126014131	0.277167803	0.009968168	0.056847911	-0.091399748	0.322111167	-0.070868628	0.271652694	0.037698426	-0.114382424	-0.042372502
GSM644523	0.000445164	0.010504773	0.053076173	0.120084468	0.038623213	0.228066809	0.370817376	0.205317553	0.010624512	0.172910513	-0.003789135	0.009734045	-0.089891525	0.223237775	-0.041113629	0.304847417	0.301436113	0.135791485	0.392195208	0.040568078	-0.023904153	-0.12951405	0.251449199	0.037330887	0.269993837	0.054406795	-0.206761346	-0.095748166
GSM644524	-0.0086772	0.027347193	0.013244406	0.179830563	0.035939099	0.301326616	0.357637696	0.1649536	0.095247184	0.181416184	0.086689348	0.029564345	0.04306476	0.22994796	0.010446424	0.335279224	0.373253937	0.233724441	0.343411597	0.084559498	0.007719808	-0.042286955	0.244767314	0.112348731	0.239593689	0.102116979	0.199909543	-0.080258525
GSM644525	0.09928742	0.070030296	0.100773281	0.117840373	0.070136477	0.274307991	0.320751863	0.213234837	0.082030442	0.225978414	-0.171423741	0.022349223	-0.061110987	0.220860085	-0.014012668	0.249144537	0.283215037	0.215567958	0.407358537	0.088995193	0.009262084	-0.273090391	0.240956871	0.054274946	0.218380653	0.121119933	0.094115018	-0.017535566
GSM644526	0.045138077	0.114061795	0.112070208	0.161019825	0.066017075	0.305488709	0.371655855	0.271944134	0.054532665	0.168098821	-0.063767859	-0.001000459	0.041132358	0.147248286	0.070565905	0.275077731	0.323899984	0.184043092	0.367158849	0.040832306	0.012413397	-0.174680121	0.261822284	0.081914485	0.275227067	0.066604345	-0.153152779	-0.114287455
GSM644527	-0.154304915	-0.023382686	0.062379418	0.140544971	0.04616807	0.284433826	0.387641836	0.20157812	-0.008519183	0.244691775	0.037935276	0.037480645	-0.062279178	0.25852507	-0.036087723	0.252182404	0.260164464	0.16272425	0.402356059	0.014868363	0.077045271	-0.015146228	0.307211717	0.050365914	0.231115957	0.069091803	-0.004748779	-0.075976201
GSM644528	0.039744907	-0.023495637	0.061622699	0.09708397	0.011089381	0.25900174	0.391362561	0.154640137	0.069467564	0.14929405	0.041208299	0.023635575	0.007691456	0.244624665	-0.062935126	0.375508154	0.29852663	0.127366734	0.350941227	-0.015507999	-0.004233559	-0.019320662	0.279001357	-0.119812983	0.22834222	0.005453335	0.014313138	-0.105673377
GSM644529	0.019053733	-0.021473998	0.172581361	0.123764215	0.015832905	0.20524664	0.379266678	0.213648352	0.049464665	0.254765737	-0.029762811	0.013082385	-0.130449329	0.2279968	-0.022992928	0.235700001	0.377120751	0.109883058	0.343733649	-0.012801644	0.103526976	-0.107087541	0.240469606	0.042296072	0.289956928	0.056288368	-0.126436832	-0.143561138
GSM644530	0.009714231	-0.023732831	0.071587686	0.055240999	0.044658711	0.203387687	0.323408637	0.197928156	0.041981645	0.106799586	0.08725472	0.014325346	-0.103611147	0.216308395	0.001634594	0.322590919	0.296770584	0.12019139	0.311009035	0.025313106	0.055561688	-0.3321407	0.240891285	-0.051637116	0.273713246	0.042216321	-0.100610159	-0.187657495
GSM644531	0.086133354	0.039543168	0.03237908	0.127251831	0.003236841	0.218691362	0.391629981	0.24544287	0.047469426	0.174808799	0.13401239	0.05917894	-0.010011587	0.260835045	0.060578493	0.326381141	0.349384204	0.088227339	0.321630084	0.001690579	0.082550571	-0.014199485	0.261423099	-0.024112599	0.231142488	0.085716913	-0.097148976	-0.096639978
GSM644532	-0.10822014	0.053027415	0.061310251	0.121283172	0.0327833	0.231039118	0.357206462	0.20200064	0.029407333	0.203920999	0.073293349	0.075563351	-0.146014744	0.285675626	-0.005948571	0.278842782	0.349656635	0.10002824	0.304773507	-0.025832838	0.079341838	-0.157579649	0.295143082	-0.032656277	0.214247832	0.003372015	-0.121634865	-0.029829967
GSM644533	0.143168037	0.035005765	0.079421314	0.153429601	0.036282928	0.215156448	0.361263794	0.128939234	0.061320518	0.155024558	0.0038316	0.013395857	0.063818428	0.256023486	-0.037198596	0.232006085	0.292209215	0.124455651	0.293269421	-0.015099184	0.106941271	-0.107544043	0.292419538	-0.146562272	0.205957459	0.051918275	-0.113207106	-0.072240724
GSM644534	-0.109855072	0.003644761	0.099246636	0.126483542	0.033296827	0.281232903	0.356207459	0.243552306	0.056237897	0.125530888	0.072078023	0.000844812	-0.14677677	0.245248813	0.07906827	0.29542398	0.323579233	0.127417769	0.358965442	-0.004977661	0.11314138	-0.086433363	0.240872443	-0.041326874	0.244881551	0.023598409	-0.0795354	-0.079131896
GSM644535	0.072331118	-0.014671017	0.109242853	0.148370114	0.04209591	0.209004159	0.387142663	0.16177391	-0.008818313	0.149980906	0.047191739	0.031354537	0.020814935	0.249975605	-0.059503708	0.340546772	0.320430759	0.111738371	0.342869727	-0.029978987	0.065278287	-0.209838974	0.275925096	-0.053958167	0.229847182	0.041176445	-0.041095382	-0.109325839
GSM644536	-0.076202119	0.003162164	0.049690292	0.086215441	0.089298609	0.271776696	0.393108058	0.192545479	0.026896944	0.146357615	0.019079912	0.037350107	-0.122727312	0.198830786	0.007812748	0.259067667	0.349460154	0.143177159	0.298532668	-0.032133478	0.154640137	-0.133415925	0.272704872	0.026169029	0.206620476	0.039758233	-0.113626132	-0.084637258
GSM644537	0.156802157	0.047396279	0.16181237	0.157956966	-0.00432435	0.259887319	0.363041599	0.238308958	0.001295857	0.24621946	0.066357836	0.051442092	0.125205539	0.203686357	0.141725099	0.379880632	0.36942088	0.073374888	0.367548072	-0.020060718	0.087281327	-0.244937963	0.258642467	0.015906906	0.297014099	0.122848999	-0.056056237	-0.093642123
GSM644538	0.152728224	-0.018826406	0.068652754	0.205656906	0.077463338	0.288733775	0.333038888	0.077263415	-0.05590772	0.263850113	0.037070654	0.020321492	0.189003009	0.26788477	0.11540159	0.315830736	0.372358205	-0.119502259	0.335434277	0.02548128	0.103056938	-0.089660908	0.299665885	0.223825234	0.19023184	0.123157679	-0.269093145	0.060372889
GSM644539	0.115841216	-0.049932209	0.044822096	0.139293979	0.049217631	0.162162658	0.39031371	0.192942091	0.096249601	0.252651434	0.014856778	0.124524113	-0.074575453	0.184557554	0.043765596	0.314480156	0.365271639	0.165047561	0.336527891	0.016948468	0.065325625	-0.160311978	0.301199782	-0.032344822	0.252610036	0.04475345	-0.205089911	-0.059877978
GSM644540	0.164433127	0.069957407	0.086836324	0.139455062	0.035924143	0.225556929	0.386705329	0.220293257	-0.023064757	0.178008415	0.002056891	0.078061133	0.043804521	0.21561039	0.084909421	0.370709916	0.324552342	0.058693226	0.290947576	-0.0277962	0.132641739	-0.320029128	0.287209301	-0.064788143	0.255140596	0.093421499	-0.223048458	-0.085935765
GSM644541	0.119901448	0.04393352	0.100561725	0.126715914	-0.003284713	0.342265634	0.334898542	0.265889721	0.098916182	0.294573379	-0.021710253	0.028279264	0.041028617	0.180867031	0.083575205	0.409199244	0.292802471	0.072809976	0.328270236	0.082479022	0.121362899	-0.299864404	0.207130823	0.008353009	0.295296332	0.052601263	-0.076114034	-0.096716177
GSM644542	0.112986764	0.01719603	0.144219249	0.117508719	0.060494	0.275707665	0.390133604	0.214430287	0.038651349	0.208125649	0.04695126	0.095912748	0.019484128	0.214845684	0.048577551	0.368179026	0.311335204	0.055831304	0.34630313	-0.037557771	0.111929938	-0.073172417	0.267717338	-0.059621185	0.250628566	0.104585121	-0.099982067	-0.10779278
GSM644543	-0.01784904	0.125420714	0.182460378	0.212636535	0.033115584	0.251208718	0.391330105	0.163208485	0.066309847	0.267727713	-0.017225153	0.041537241	-0.026128021	0.232698455	-0.093818246	0.309372845	0.31214791	0.178069954	0.295591124	0.02540917	0.162669533	-0.091995274	0.261133025	0.044803357	0.178457729	0.103005232	0.032486988	-0.045511573
GSM644544	0.20017138	-0.025693032	0.149151101	0.111073178	0.003446316	0.274211076	0.358826194	0.215984112	0.101315234	0.261903452	0.080798311	0.057207142	0.025652557	0.251308853	0.07147889	0.342354586	0.364034971	0.079636133	0.359134557	0.001895813	0.079648806	-0.028664642	0.244625408	0.092038157	0.226243916	0.111685812	-0.090263095	-0.043211129
GSM644545	-0.084420316	-0.025238358	0.016843716	0.178766358	0.024363898	0.273948537	0.383690335	0.188077354	-0.063113757	0.173307479	0.112167445	0.072222991	-0.015042503	0.230303587	0.089910806	0.391444669	0.408277624	0.057658787	0.291847991	-0.004814952	0.123102881	-0.107130774	0.281391821	-0.039982257	0.198087693	0.069716448	-0.154917863	-0.100343794
GSM644546	0.085282444	-0.071435574	0.07870795	0.09205604	0.007486813	0.265893234	0.389436009	0.216486259	0.041280851	0.27920393	-0.198001324	0.030797496	-0.063950551	0.151496155	0.110117902	0.285045893	0.216879422	0.135106677	0.413899676	0.071181699	0.046052833	-0.021781394	0.164482005	0.008910688	0.172266572	0.069578995	-0.017284507	-0.132925923
GSM644547	0.064878203	0.008892192	0.107622413	0.155919236	0.019627236	0.259144841	0.371035487	0.196291571	-0.009964511	0.216665914	0.020168099	0.03662515	-0.030229908	0.209800902	0.051959406	0.26035084	0.328485349	0.025922503	0.300920883	-0.003729849	0.124023631	-0.334844506	0.259289616	-0.052116353	0.241320127	0.062563117	-0.066334619	-0.060124639
GSM644548	-0.113634124	0.049939338	0.124472895	0.11232339	0.085418129	0.323644958	0.376866691	0.246989774	0.005845587	0.137742562	-0.07389871	0.018306307	-0.158877102	0.268998927	-0.016592583	0.263293412	0.339296749	0.079891927	0.334017419	-0.057108227	0.125757653	-0.213296713	0.238370403	-0.055031866	0.190468075	0.025596117	-0.097035216	-0.038139593
GSM644549	-0.141392307	0.1215202	0.111130658	0.071303207	0.026781531	0.290232122	0.390467268	0.143279748	-0.099610805	0.017601862	0.027375763	-0.003318543	-0.129718009	0.200739754	-0.039108284	0.099975947	0.291099302	0.041953053	0.308037466	-0.052792223	0.051788558	-0.124731385	0.295443172	-0.065794558	0.19195212	0.038011642	-0.075694786	-0.079506059
GSM644550	0.048319585	0.063764268	0.202582989	0.153147156	0.03701307	0.308581701	0.388740287	0.217826581	-0.018595085	0.263786624	0.101117309	0.083387844	0.019669617	0.246836196	0.059309259	0.301663376	0.362537376	0.091015286	0.337423013	0.086102759	0.100027014	0.006411061	0.334021684	0.060557605	0.21742676	0.065538319	-0.096720678	-0.060890832
GSM644551	0.003327876	0.062223453	0.091006941	0.183624718	0.04653271	0.292811909	0.396686312	0.220610113	0.003659308	0.181128054	-0.017483652	0.00211002	-0.012653982	0.255237995	0.039294042	0.278390764	0.356289987	0.161995438	0.296683146	-0.025060488	0.084123151	-0.152508582	0.303786519	0.069090911	0.228924074	0.093463891	-0.14270094	-0.105514502
GSM644552	0.111247386	0.016514687	0.192357351	0.163095786	-0.005357221	0.395367945	0.332400566	0.236684007	0.121748569	0.257239184	0.025290844	0.0328649	0.017308619	0.183073061	0.034830256	0.360482245	0.321498999	0.05412935	0.373397501	0.060764234	0.076375617	-0.283462849	0.225325497	0.056970573	0.25056155	0.120674846	-0.026524242	-0.127563278
GSM644553	0.109987331	0.122834846	0.241717871	0.180852428	0.044096634	0.296635255	0.348607883	0.273340014	0.046978567	0.270409089	-0.013832398	0.058195937	0.090741518	0.247601394	0.030798057	0.226557653	0.378798292	0.16368058	0.286073048	0.021531692	0.158445987	-0.137377145	0.269560249	0.035149116	0.21968308	0.070441033	-0.055557355	-0.028852728
GSM644554	0.16970258	0.066011782	0.178511878	0.137984882	0.022083801	0.293235589	0.391217504	0.201768137	0.02798278	0.27460647	0.010172624	0.075183737	0.149326481	0.225066691	0.09183562	0.308916168	0.372336696	0.030970698	0.343120068	-0.032022494	0.089140899	-0.180420161	0.289513782	-0.024304275	0.285375903	0.070008076	-0.13964738	-0.063448064
GSM644555	-0.003797522	0.123275452	0.147364451	0.167374901	0.060249631	0.322025288	0.385781144	0.222505836	-0.045947059	0.205469981	0.017003044	0.112743526	-0.097954526	0.228027462	0.042166716	0.282260124	0.363329783	0.182375028	0.298511225	-0.014677422	0.131362245	-0.15500459	0.283952748	-0.024385587	0.222832557	0.030879063	-0.200440034	-7.07E-05
GSM644556	0.150887015	0.169055965	0.18525697	0.149415042	0.091437984	0.235712246	0.353660084	0.233790533	-0.092546126	0.210896066	0.070806742	0.068065535	0.008729683	0.228869309	0.102597998	0.335589276	0.345060734	0.091205885	0.359430099	-0.016727286	0.121040436	-0.149827747	0.29617897	-0.014446886	0.256828832	0.105814012	-0.092281381	-0.082418952
GSM644557	0.130777006	0.019546616	0.227940118	0.152915703	0.05078007	0.311293772	0.363962478	0.233624105	-0.015973167	0.211941821	-0.019129028	0.055097225	0.117650926	0.199291507	0.048490414	0.376954579	0.317652429	0.118076933	0.36112332	-0.021838171	0.104917203	-0.478990655	0.286687089	-0.060315678	0.277558278	0.107529659	-0.094138577	-0.116933845
GSM644558	-0.17868875	-0.13855376	-0.033082822	0.08405681	0.033653123	0.17618148	0.378603013	0.165820975	-0.010786547	0.097118381	-0.115132225	-0.002758375	-0.216554385	0.268932183	0.022860174	0.113830498	0.285881017	0.054560924	0.298697355	-0.033211522	0.058765526	-0.341819987	0.274334286	-0.076031131	0.163756599	0.041096441	-0.176195162	-0.077400964
GSM644559	-0.039278562	0.13434013	0.249603089	0.174942698	0.074594987	0.307898505	0.40660256	0.266083864	0.039447829	0.200307863	0.028022305	0.109060982	0.002805306	0.255880208	0.11281959	0.303124207	0.385690573	0.200277925	0.33965447	-0.011697816	0.177154037	-0.353981103	0.272156856	0.073088925	0.235734546	0.086721306	-0.16603983	-0.031672717
GSM644560	-0.050776988	0.117982607	0.221429216	0.246693651	0.032814891	0.236507019	0.406034931	0.243126287	0.02323289	0.2019978	0.041335461	0.067647887	0.064336757	0.245605705	0.035604669	0.370776461	0.40686891	0.135332035	0.349817644	0.023073633	0.15876719	-0.055815386	0.27721043	0.131056763	0.273518513	0.110264157	-0.088784369	-0.068461044
GSM644561	0.01772976	-0.089652715	0.032400869	0.17529778	0.067181193	0.289851055	0.394647251	0.270632172	0.022246075	0.192987274	-0.068901327	0.067291123	-0.131341663	0.226474267	-0.020261293	0.362358378	0.380522327	0.030002549	0.352993217	0.026028582	0.136657915	-0.176173047	0.284150041	0.043289617	0.227698141	0.052375513	-0.21096366	-0.083545141
GSM644562	0.04634721	-0.061515357	0.081214095	0.054426751	0.092054626	0.214138927	0.343261987	0.203033597	-0.048630403	0.137896339	0.059311757	0.033308038	-0.089766934	0.221658994	-0.02512663	0.33387814	0.414183369	0.102267306	0.338245391	-0.010095087	0.006705649	-0.108882103	0.231620169	-0.129360218	0.232516424	0.028078786	-0.101310634	-0.15904754
GSM644563	0.006651903	-0.018035027	0.09137303	0.072301348	-0.011976159	0.221184095	0.379535042	0.197765374	0.036994507	0.194573838	0.046247639	0.022977646	-0.052663426	0.227220342	0.015215864	0.324711426	0.350336462	0.063968809	0.340715738	-0.039244366	0.075153986	-0.339043461	0.265386543	0.039566106	0.234523228	0.052947531	-0.049580115	-0.110487719
GSM644564	0.082532283	-0.042455343	0.075918607	0.064458954	0.011284711	0.287893836	0.360657118	0.203846769	0.025347738	0.19094318	0.123613028	0.032579362	-0.142322627	0.245243983	-0.032018708	0.273982493	0.321255687	0.0973762	0.361156569	-0.017022958	0.011360835	-0.286296287	0.262162464	-0.099375863	0.240488857	0.050597225	-0.052314556	-0.094659839
GSM644565	-0.027422582	-0.01903754	0.117057736	0.086506946	0.020726034	0.267722324	0.388103563	0.212103541	0.029294406	0.159198328	-0.008435743	0.071674178	-0.139348758	0.231355046	0.015533526	0.277039925	0.308858993	0.071343171	0.346938085	-0.043968311	0.095224399	-0.183811897	0.274762091	-0.041252919	0.234859259	0.050162786	-0.151383644	-0.093156243
GSM644566	0.011844041	0.007200526	0.093225023	0.091104121	0.035062929	0.179437179	0.367542726	0.233508663	0.050463547	0.22391428	-0.04686217	0.017365274	-0.116960403	0.24137626	-0.001295786	0.319752902	0.324512499	0.11982665	0.313494411	-0.010911813	0.04745062	-0.399421093	0.276531652	0.011812961	0.227258114	0.088334258	-0.122911204	-0.071730746
GSM644567	-0.036517405	0.004265371	0.050417182	0.10604325	0.036211429	0.338955761	0.377026695	0.183551268	-0.015347085	0.165422164	-0.039889043	0.046072451	-0.090804997	0.21953322	0.008713745	0.249405713	0.297519429	0.130863527	0.316625457	0.041453213	0.09127965	-0.189309719	0.211644331	0.004162673	0.248466374	0.058966102	-0.147385834	-0.113754292
GSM644568	-0.088220096	0.104210849	0.140093869	0.151365993	0.019343432	0.23010053	0.401906901	0.228278998	-0.024986863	0.142425993	0.084764487	0.101786309	-0.098843737	0.283722381	0.15624449	0.310873671	0.402365807	0.054815434	0.340154487	-0.002233539	0.122419156	-0.357961404	0.299074632	0.146932646	0.275980932	0.08724789	-0.197968858	0.020410271
GSM644569	0.004398823	-0.093567231	0.019034053	0.063796506	0.091034977	0.247961666	0.34208388	0.221014556	0.036642799	0.170396713	0.036181123	0.028110567	-0.053406403	0.20272113	-0.002433805	0.325591032	0.305595441	0.00980328	0.348627648	0.016627775	-0.038186712	-0.312568739	0.265542361	-0.039116516	0.269700823	0.046137635	-0.154073733	-0.111648558
GSM644570	0.129947376	0.047783936	0.172174735	0.114432688	0.021761967	0.236680182	0.39108386	0.219777721	-0.092812977	0.258729416	0.005556391	0.030400456	0.101853252	0.227989031	0.040475151	0.323640536	0.376976114	0.08049715	0.351736555	-0.038299447	0.080651708	-0.361347734	0.266196061	-0.039764353	0.260702529	0.104843242	-0.153847446	-0.105541947
GSM644571	0.015271097	0.027719063	0.066863469	0.142247551	0.056330449	0.262197303	0.375216917	0.198299116	0.04771778	0.213150413	0.03333189	0.089084595	-0.063397917	0.181212689	0.045971971	0.336655286	0.355654393	0.110851922	0.313743523	-0.000568167	0.106954045	-0.098581111	0.262791	0.025029991	0.256845376	0.042844295	-0.134213164	-0.058272255
GSM644572	0.100886374	-0.024725652	0.108934567	0.141844364	0.033417874	0.309084382	0.3521112	0.190407695	0.079089584	0.215398784	0.029046826	0.001463028	-0.062560245	0.17395489	0.063497076	0.340603326	0.320115397	0.154474621	0.358627427	0.002008987	0.135761108	-0.1339854	0.24267117	0.03475423	0.317047088	0.053959878	-0.044460891	-0.066514014
GSM644573	-0.092753363	-0.028539191	0.043295524	0.114179642	-0.000721704	0.158868606	0.392907184	0.188580993	-0.064804128	0.216202218	0.002241612	0.038107783	-0.061071209	0.22632565	0.031723294	0.343298405	0.348090513	0.14818976	0.327621525	0.011328214	0.117359044	-0.197292598	0.27075679	0.050848433	0.293025834	0.089356453	-0.191096051	-0.130914124
GSM644574	0.089949331	-0.003488651	0.140308128	0.097219083	0.02741128	0.269830491	0.391976832	0.235089426	0.175426932	0.197466387	-0.03049016	-0.004857947	-0.054520588	0.235111915	-0.006604745	0.321421286	0.258945881	0.03595249	0.342746705	0.044656845	0.114092732	-0.008964528	0.296812072	0.015333417	0.313053354	0.069746276	-0.044124307	-0.067117407
GSM644575	0.059547091	0.057565539	0.157901737	0.143850357	0.035719549	0.265345483	0.366868456	0.209293039	-0.009101059	0.194939904	-0.008143406	0.084983488	0.062596586	0.23042763	0.133098211	0.286848742	0.338007532	0.159643455	0.352653322	-0.024145055	0.159148952	-0.013244532	0.282313285	0.090410249	0.255736572	0.041835697	-0.033844217	-0.144094473
GSM644576	-0.036148552	-0.087880718	0.046193273	0.1018286	0.040702424	0.253389297	0.351622405	0.214445511	0.018964051	0.184867121	-0.055077578	0.069640745	-0.184717444	0.258215169	0.040229766	0.260211217	0.283377802	0.079885586	0.327199505	-0.043466906	0.100537836	-0.171629537	0.244740575	-0.064233925	0.167015696	0.01524549	-0.098238005	-0.052032948
GSM644577	0.052920688	0.100283512	0.127666914	0.1665705	0.004591937	0.21866997	0.370722459	0.230765559	-0.054581312	0.16616115	0.075146227	0.050415795	-0.046384325	0.254603548	0.11688003	0.334822987	0.37827081	0.069974032	0.308227472	-0.087694278	0.143329419	-0.135861619	0.278066806	0.078901717	0.26176444	0.080882543	-0.198897611	-0.038942906
GSM644578	-0.012712235	-0.02750729	0.042437937	0.105774402	0.052541764	0.202181848	0.390633898	0.212933297	0.015723061	0.218401305	0.079494344	0.128275865	-0.167607412	0.251804567	0.064015949	0.386135094	0.343106324	0.033787335	0.326164106	-0.068295027	0.162101531	0.01868476	0.293591699	0.029824777	0.241054058	0.102385235	-0.13589428	-0.049465143
GSM644579	-0.038431908	-0.054561198	0.094802553	0.093777739	0.022876224	0.203393766	0.351834197	0.211526687	0.038083084	0.20537734	0.113638453	0.107089916	-0.100836479	0.25282047	0.070266515	0.37686649	0.366699201	0.010929023	0.292332083	-0.069224313	0.139109144	-0.042992255	0.298808071	0.051847085	0.226089638	0.094974639	-0.229791925	-0.096019301
GSM644580	0.037634613	-0.102884075	0.068841349	0.084487664	0.004724493	0.267365335	0.326959261	0.211703441	0.00817381	0.158656043	0.103755115	0.002472657	-0.073209687	0.210157725	0.007726483	0.299702852	0.307226945	0.045756469	0.324601081	-0.048432331	0.009799398	-0.227049875	0.289909447	-0.062335337	0.304443708	0.0352054	-0.024133881	-0.160871518
GSM644581	0.108044494	0.013770012	0.149469934	0.156601864	0.064887751	0.241295428	0.3650881	0.240562269	0.093165493	0.229351504	-0.011772758	0.031823154	0.001133081	0.208351723	0.010303694	0.338579006	0.301280954	0.087623496	0.340008897	-0.005159986	0.082614491	-0.122944259	0.24178213	-0.057260582	0.258392397	0.091903852	-0.119866571	-0.067035681
GSM644582	0.071553941	0.027745404	0.154244461	0.149772074	0.016868995	0.202318406	0.396564301	0.244819153	-0.02708368	0.236001415	0.044813911	0.029227381	-0.004961472	0.208143404	0.053011817	0.406418491	0.360849225	0.112001588	0.367417931	0.000265223	0.064271589	-0.115280545	0.284387544	0.006917279	0.284635358	0.102014249	-0.04428939	-0.091457409
GSM644583	-0.068228403	-0.042148871	0.097680201	0.108811504	0.01811849	0.186772464	0.375090025	0.245753105	-0.020624271	0.19260357	-0.067060301	0.050893869	-0.063779124	0.258226048	0.057604339	0.305164775	0.325465967	0.021646344	0.321482816	-0.081116452	0.097653161	-0.248863694	0.293127784	-0.022971435	0.23928755	0.058792564	-0.205994679	-0.118344757
GSM644584	0.090857421	-0.060811081	0.081966239	0.167305653	0.044954908	0.270328837	0.339952424	0.206498318	0.153188466	0.25306409	-0.018538491	-0.052355042	-0.081765873	0.200883743	0.054776145	0.339160711	0.217206833	0.090204791	0.422268861	0.069565929	-0.016759055	-0.185596019	0.178350032	0.030165217	0.281711956	0.096734268	-0.014086136	-0.094733236
GSM644585	0.078498059	0.059249072	0.129687814	0.096455309	0.000148749	0.276443553	0.376772119	0.248982583	-0.025025331	0.190052397	0.095744026	0.026553945	-0.004306596	0.260675913	0.068481585	0.367650089	0.369552242	0.078752196	0.349386767	-0.067126736	0.044024396	-0.045019767	0.272800759	-0.050770654	0.260024308	0.087636543	-0.068836821	-0.103877632
GSM644586	0.236763011	0.079997201	0.167561736	0.108821695	0.080067445	0.254878973	0.359915356	0.223822267	-0.037036581	0.210176373	0.083910911	0.069263075	0.171221937	0.235005153	0.04860166	0.305647483	0.337077736	0.14299442	0.320780084	-0.11222666	0.059226426	-0.31000077	0.28193628	-0.077220652	0.269595222	0.101063047	-0.196232762	-0.09773324
GSM644587	0.250958287	-0.044443391	0.23933211	0.146984351	-0.014544792	0.313530346	0.364811286	0.164924715	0.063125616	0.313193755	0.029747734	0.060029253	0.058732768	0.177730171	-0.016512702	0.415224199	0.30950838	0.069355131	0.32944051	0.1103301	0.046572859	-0.100997444	0.206063351	0.029877726	0.301546539	0.050103342	-0.136945657	-0.118646742
GSM644588	0.006340722	-0.078749684	0.056946717	0.13510313	0.01504999	0.208245272	0.382898592	0.158501055	0.047223658	0.20147144	0.038757193	0.070216768	-0.167358276	0.250321605	0.018697906	0.373563012	0.334746313	0.0157737	0.304897994	-0.044505814	0.064352114	-0.117043796	0.290654326	0.008539086	0.299358932	0.020631157	-0.165737598	-0.082996887
GSM644589	0.068757813	-0.022877986	0.175823792	0.046499498	0.029238915	0.241424028	0.385615224	0.193427184	-0.003277083	0.212266243	0.065915665	0.104085529	0.070160601	0.221960819	0.05951325	0.314868056	0.341263916	0.079745049	0.34530376	-0.060156064	0.060148184	-0.344605596	0.263268361	-0.087155237	0.286002122	0.076365443	-0.108398858	-0.068776476
GSM644590	0.051747374	0.002682343	0.161776942	0.160792453	0.025450247	0.206370752	0.350709757	0.212154612	-0.046724582	0.221414396	0.031645637	0.035875862	-0.027100605	0.213659346	0.097227756	0.318496253	0.330397413	0.005707554	0.327989365	-0.052949002	0.075669001	-0.317363636	0.276365334	0.005531319	0.257504445	0.065700413	-0.160582201	-0.112714861
GSM644591	0.240148574	0.030198966	0.189454049	0.164250687	-0.010066468	0.312790443	0.356510329	0.203472321	0.083724644	0.281372629	0.143118311	0.042036652	0.149863145	0.223465582	0.077572824	0.386263069	0.352244873	0.165416993	0.411034793	0.064134959	0.084128559	-0.163173613	0.264402137	0.083548967	0.27023952	0.102396591	0.101468058	-0.076774466
GSM644592	0.025443225	0.03436082	0.184480124	0.100847834	0.076114653	0.194932425	0.363606046	0.267910581	-0.05239498	0.222679406	0.005281361	0.023146108	0.0248864	0.253904606	0.051032674	0.316279292	0.441937172	0.062311703	0.353924711	-0.050444273	0.064466092	-0.115723266	0.264971812	-0.039708238	0.26728412	0.106151876	-0.207974256	-0.098450651
GSM644593	-0.157509778	-0.088144885	0.05167569	0.035307898	-0.007219152	0.270485753	0.354993357	0.234864193	-0.025159994	0.195229178	-0.02397668	0.004950898	-0.257100746	0.21246692	0.006961292	0.233272686	0.32339974	0.061249713	0.314349903	0.007674367	-0.003678877	-0.198698912	0.266753723	-0.064819816	0.233278113	0.043391853	-0.12246854	-0.065687555
GSM644594	0.058585058	-0.052852306	0.082823018	0.201453612	0.02853978	0.319223858	0.380692795	0.270557712	0.050558578	0.273215885	0.007162104	0.068866125	-0.097954998	0.17302128	0.048273888	0.362838429	0.329506277	0.235391557	0.327979523	0.183796872	0.052257111	-0.131028118	0.216291478	0.032137123	0.206536354	0.087620036	0.015334335	-0.103884902
GSM644595	-0.035774817	0.053736595	0.020986808	0.104402443	0.000176248	0.186349739	0.374266213	0.234061148	-0.079002007	0.127741424	0.051486252	0.053337382	-0.117088565	0.199836315	0.03463716	0.20547605	0.353667295	0.107403677	0.219276311	0.014728138	0.076688175	-0.089518047	0.272211924	0.048959246	0.16794124	0.02020273	-0.193957024	-0.084256776
GSM644596	-0.092221796	-0.033347894	-0.130605743	0.063789838	0.046153361	0.285980252	0.405546124	0.185722884	0.039249725	0.148203517	-0.063966982	0.096460102	-0.188320812	0.280599659	-0.036701998	0.271683315	0.27013114	0.032146748	0.335428104	-0.01401135	0.003645687	-0.087313102	0.311261551	-0.069610786	0.155994495	0.011517156	-0.070475935	-0.087668598
GSM644597	-0.035710916	-0.059878621	-0.001223168	0.112294268	0.105464618	0.223208451	0.356274308	0.170218863	0.04069588	0.161793539	0.033709252	0.104337633	-0.124239723	0.22527171	-0.036919041	0.459599162	0.323165882	-0.230798256	0.354541269	0.049668204	0.08226269	0.008646521	0.341254511	-0.056521237	0.242002305	0.06609009	-0.106049825	-0.077419225
GSM644598	0.03093052	-0.033051731	0.053770843	0.117295575	0.081317255	0.217959859	0.347845188	0.189211066	0.135602817	0.269211603	-0.011508489	0.020936656	-0.177399294	0.174247117	-0.072392522	0.323394435	0.301494769	0.036786998	0.338494693	0.082204468	0.115269297	-0.167503084	0.284925802	-0.065095197	0.166752785	0.094371047	0.080091162	-0.158142396
GSM644599	-0.079804278	0.012320672	0.070577533	0.190635522	0.057088684	0.327640198	0.359872183	0.180526425	0.09105294	0.157410664	-0.100109752	0.06249692	-0.052112792	0.284035305	-0.065972353	0.338995372	0.4098262	0.149233754	0.317803681	0.044686835	0.172327491	-0.017637266	0.311114426	0.098923299	0.176265059	0.021213224	0.094003103	-0.012547863
GSM644600	-0.009326908	-0.000532939	-0.05754173	0.079854867	0.030446233	0.277651555	0.422767091	0.202006725	0.052971247	0.219316068	0.098315751	0.059522515	-0.128823119	0.234280966	0.001627432	0.272319272	0.336745067	0.182833912	0.323075588	-0.00566697	0.006270262	-0.073441431	0.302384546	-0.018231978	0.242514148	0.027458088	-0.208201502	-0.08241124
GSM644601	0.155614032	0.11233265	0.08703394	0.140802283	0.041266081	0.286262855	0.403946168	0.21590437	0.05802384	0.228961134	0.102031747	0.056938733	0.019230821	0.174726453	0.061652074	0.300338426	0.407334752	0.126332386	0.370310871	0.024127702	0.091449607	-0.135692349	0.266279148	-0.010489803	0.267598056	0.004055212	-0.118079217	-0.036527627
GSM644602	0.023473343	-0.018002429	0.084761422	0.143974027	0.12598784	0.207192447	0.354563277	0.282868031	-0.077572228	0.303502798	-0.021478423	0.109788751	0.029018584	0.222160978	0.130027355	0.254635925	0.380038067	0.009682188	0.345798624	0.096374514	0.120729938	-0.238788035	0.2691687	0.002651079	0.197368038	-0.019540102	-0.133372799	-0.160662324
GSM644603	0.202951963	0.086213121	0.196933796	0.180074343	0.111650435	0.214421831	0.389809026	0.196561224	0.027909157	0.295586791	-0.102315993	0.057917311	0.199140432	0.095738954	0.067800195	0.367378101	0.299842252	0.237243101	0.355556154	0.127882184	0.026220993	-0.068070694	0.269911062	-0.120749254	0.188334224	0.08093779	-0.059851075	-0.106447335
GSM644604	0.023148548	-0.00918968	0.099003874	0.112900326	0.038927127	0.355600519	0.416213985	0.207509724	0.107170067	0.23627511	-0.013591477	0.096491176	-0.132842933	0.2204849	0.044526322	0.284085882	0.343449259	0.117748769	0.379486219	0.040060393	0.041335126	-0.066615492	0.238564023	-0.146105455	0.092419626	0.034231559	-0.184491385	-0.167633816
GSM644605	-0.056787765	0.046866245	0.01712762	0.138748749	0.026352157	0.294410277	0.359996467	0.065446253	-0.062679951	0.211525351	0.045581951	0.074489261	-0.117732726	0.175844614	-0.11735427	0.384879508	0.29713443	0.036193904	0.344117543	0.017031356	0.069172717	-0.221846206	0.241321884	-0.007156539	0.161705816	0.031723659	-0.13443944	-0.046839668
GSM644606	-0.079715254	-0.077591916	0.016738981	0.103112593	-0.026062265	0.331218988	0.418643534	0.184511311	-0.040961401	0.153489574	0.002883076	0.044833858	-0.083580949	0.235975661	0.027285497	0.269554936	0.333624642	0.046109483	0.300569035	-0.040353967	0.119996297	-0.113912891	0.284803259	-0.028181568	0.210289721	0.049165626	-0.202886047	-0.045319112
GSM644607	0.120170019	-0.070181638	0.113799779	0.164990114	-0.003315747	0.33057167	0.313857746	0.227129984	-0.03413983	0.204679603	0.000431043	0.117868541	-0.111543845	0.258089679	0.043284376	0.274487001	0.32950889	0.248156548	0.310198428	0.033536208	-0.026351607	-0.187846406	0.250996746	0.058203944	0.215419354	0.065183534	-0.021441652	-0.210408773
GSM644608	0.068421067	0.057593894	0.08122538	0.185589726	0.026587017	0.285982578	0.380396418	0.177751475	-0.013554866	0.177754239	0.09895247	0.017742819	0.168840237	0.213236141	-0.038140922	0.347210419	0.354091795	0.185468252	0.329606245	0.05676675	0.001192505	-0.136696442	0.31438774	-0.061605141	0.15088486	0.071847892	-0.033084291	0.080815405
GSM644609	0.008364553	0.153470393	0.04467528	0.160603935	0.050630424	0.310740144	0.349998257	0.17533937	0.056599493	0.180869376	0.039771406	-0.018620807	-0.198107689	0.255408155	0.070513218	0.364169761	0.281074729	0.140541767	0.339036905	0.028057997	0.076030772	0.025023956	0.342157158	0.144093573	0.229778507	0.050654582	-0.207014558	-0.024179576
GSM644610	0.14802114	0.088397677	0.140539732	0.206894011	0.026195109	0.256951612	0.389200557	0.243857768	0.0669295	0.219811802	0.008759676	0.018094026	-0.023900991	0.225295299	0.042086979	0.27576144	0.301539034	0.161602066	0.333270515	0.040657023	0.030371969	-0.115154061	0.30276784	-0.069941892	0.283653154	0.100026418	0.092757033	-0.074231823
GSM644611	-0.022203186	0.014668447	0.106279926	0.119300679	0.088706852	0.295223544	0.395791009	0.209581834	-0.093936305	0.17479279	0.029393788	0.052247313	-0.049221467	0.236943246	0.00611552	0.302041623	0.295618297	0.127715534	0.324630454	-0.034198928	0.027228507	-0.187173853	0.29743578	0.029768676	0.270023128	0.047297376	-0.033332296	-0.002116175
GSM644612	0.042659837	0.130797917	0.20785202	0.24544251	0.083833693	0.310085769	0.361481758	0.275648464	0.032335989	0.28610595	0.023083642	0.104872119	-0.043872723	0.285116713	0.059621355	0.411837528	0.361939798	0.035728348	0.343721547	0.020317657	0.135989729	-0.093215872	0.283847275	0.106273599	0.296509569	0.112579522	-0.040267893	0.012294234
GSM644613	-0.168124388	-0.022017425	0.143314338	0.150943158	0.009971124	0.270522401	0.403385112	0.272192362	0.049307387	0.197407795	-0.007476344	0.110871645	-0.080476834	0.230828952	-0.066189807	0.306558119	0.334126217	0.11953253	0.309701082	0.024911808	0.086493598	-0.178960163	0.330786635	0.019078104	0.230411201	0.02053033	-0.139867166	-0.125093108
GSM644614	0.001304674	-0.074139023	0.082835707	0.198381499	0.074877607	0.255778121	0.377095866	0.13721996	-0.045637124	0.192834126	-0.010601936	0.119725813	0.053554011	0.191478089	-0.003789026	0.402636002	0.376235268	0.069613626	0.381994978	0.066975418	0.064430634	-0.003415551	0.225078897	-0.048527793	0.186413345	0.035390023	-0.053167593	-0.066855598
GSM644615	0.082694937	0.011829674	0.075294979	0.118603713	0.027888143	0.240601942	0.358724761	0.19691463	0.096670717	0.151019404	0.10968585	0.123341699	-0.027269393	0.266436416	-0.117549149	0.382008876	0.311064942	0.136860593	0.206941019	0.100389088	0.090617818	0.008636275	0.320362162	0.045283472	0.253065851	0.018147845	-0.135287328	-0.040463301
GSM644616	-0.09279319	0.034029045	0.077762279	0.08926365	0.031436102	0.26403124	0.391834012	0.182060563	0.007498485	0.112536485	-0.022842247	0.012932899	-0.089921494	0.273189689	0.038738359	0.305835083	0.375934575	0.135026129	0.347290682	-0.019136645	0.056264311	-0.101467642	0.299328017	0.003246099	0.240308131	0.022163704	-0.031277988	-0.106044046
GSM644617	-0.046286079	0.060209148	0.023145498	0.129626478	0.058150002	0.278890316	0.367471487	0.199001739	-0.044084148	0.142039731	-0.020329117	0.039516319	-0.114838056	0.278192508	0.020107372	0.203129126	0.375893589	0.086947161	0.341973255	-0.038495695	0.086685987	0.003216892	0.336924203	-0.002543464	0.231345052	0.004690823	-0.053643215	-0.021812666
GSM644618	0.041537889	-0.009013583	0.145638949	0.103484011	0.034758146	0.26760746	0.405911527	0.093013375	-0.036981192	0.304943519	0.071052255	0.028629897	-0.205654246	0.170574439	0.072185782	0.28393059	0.27941197	0.006067453	0.363029715	0.114035043	0.075088289	-0.144191499	0.328906833	-0.043743927	0.270448691	0.02950202	-0.105397501	-0.096472676
GSM644619	-0.019095541	0.109742007	0.140557301	0.156840285	0.053224802	0.309754895	0.379678022	0.277907681	-0.030299228	0.251049243	-0.052579731	0.060267383	-0.034967322	0.276578752	0.048112714	0.27689967	0.381336859	0.153356725	0.386899857	0.016754992	0.118205801	-0.008965189	0.296080228	0.147907039	0.294474563	0.075664164	-0.058361935	-0.026601568
GSM644620	0.08807359	0.016657363	0.212715114	0.13919583	-0.009762523	0.253588136	0.347125969	0.124982092	0.006947625	0.259802945	0.153221711	0.061051137	-0.117884838	0.218394366	0.065145311	0.396986495	0.338234279	0.175264548	0.399011862	0.012535895	0.053496725	-0.272402695	0.278093893	0.047136797	0.263437353	0.083898769	-0.1059411	-0.071839773
GSM644621	0.080753292	0.104785067	0.086647866	0.168666306	0.073779457	0.301670171	0.425154222	0.114272727	0.017043913	0.189513763	0.039730541	0.101469353	0.101455034	0.276761913	0.060217258	0.371422895	0.350653219	0.053499931	0.332700283	0.053539776	0.127604819	-0.129672401	0.276038826	-0.017142219	0.291850489	0.102529804	-0.204967165	-0.050360644
GSM644622	0.050828915	0.015625578	0.070366391	0.131663307	0.062980006	0.302295731	0.365361592	0.212248488	0.060984878	0.250775566	0.061954437	0.081741085	0.044766595	0.284012905	0.043985019	0.358039394	0.38423277	0.047301996	0.299573974	0.00062965	0.118640152	-0.070111546	0.274464608	0.09942851	0.230525549	0.048677011	-0.126120735	-0.079297247
GSM644623	-0.000795891	0.011320431	0.108539062	0.134256056	0.066301198	0.229614225	0.404912654	0.253840059	0.002672288	0.140441905	0.065614409	0.053249193	-0.058450869	0.246013096	0.066916793	0.292190989	0.331858362	0.008374873	0.334941825	-0.030047326	0.086448449	-0.043522328	0.307646936	0.063654391	0.266280027	0.061782808	-0.147568068	-0.092123149
GSM644624	0.019510866	-0.028325033	0.108226192	0.132390084	0.038670314	0.254522719	0.386118855	0.238747882	-0.020518491	0.19279476	0.011467872	0.064651585	-0.090773494	0.217321988	-0.011056283	0.261213148	0.311289501	0.008176924	0.308817352	-0.002842085	0.059017226	-0.15324676	0.276722397	-0.061655751	0.251280702	0.074957399	-0.101345359	-0.090638101
GSM644625	-0.128164128	0.020689999	0.0514746	0.085643368	0.052996482	0.274643253	0.375366148	0.27793911	-0.070230404	0.161517457	-0.029528324	-0.008333084	-0.133549538	0.258334368	0.05542551	0.155907607	0.287847231	0.049807747	0.339517368	-0.066576612	0.058913624	-0.200832302	0.250985882	-0.070384307	0.233455339	0.032906415	-0.058745341	-0.096561699
GSM644626	-0.122035146	0.08072549	0.045111446	0.110098832	0.038947173	0.320265494	0.397372402	0.151547794	0.001685881	0.171146971	0.173741384	0.065782904	-0.163608697	0.263262539	9.26E-05	0.298333487	0.372023998	0.091686089	0.32693959	-0.013490978	0.084613116	-0.005543757	0.286630979	-0.053818643	0.196692262	-0.000951968	-0.175118108	-0.011959661
GSM644627	0.039846771	0.046948938	0.046113613	0.193475924	0.044033713	0.338153366	0.336136372	0.272405762	0.080949143	0.09942899	0.035061267	0.112353323	0.041541386	0.264331865	0.046732667	0.3312689	0.295905798	0.116053942	0.308084959	0.039400531	0.15014824	-0.13546655	0.321688097	0.005383399	0.172433391	-0.019849453	0.001933705	0.001975516
GSM644628	-0.053848823	0.085275318	0.055761944	0.113620323	0.046044979	0.267548286	0.408043351	0.17369259	0.074481616	0.07612929	0.127159426	0.124555069	-0.095949896	0.193100285	0.040008689	0.306247842	0.408094482	0.063596245	0.284708846	-0.033656899	0.13280354	-0.131401248	0.315903837	-0.10729503	0.194002742	0.054300735	-0.241137393	-0.070899773
GSM644629	0.015944875	-0.049496429	0.015111565	0.084715009	-0.002025853	0.299569779	0.322852132	0.246659854	0.071036251	0.181532829	0.066735435	0.044203694	-0.161373447	0.212398053	0.015796165	0.366029445	0.269992969	0.086128553	0.339459355	0.03258195	-0.001170461	0.032158076	0.246719337	0.019433349	0.263629173	0.088768138	-0.072138588	-0.047121431
GSM644630	-0.009220974	-0.01199319	0.139803145	0.167873347	0.084887732	0.27289997	0.407827328	0.234099156	0.081551404	0.210796969	0.023958294	0.078739787	-0.06626699	0.244146347	-0.009056376	0.390977372	0.278240494	-0.035725261	0.316126803	0.035969274	0.086708789	-0.175044378	0.310954592	-0.053187213	0.219793358	0.059086923	-0.082364928	0.027898483
GSM644631	-0.000892026	-0.102618909	0.030850722	0.141691803	0.077401861	0.23752214	0.353081706	0.159277811	0.064280048	0.22876563	0.015690667	0.082759515	-0.114248463	0.270003174	0.064377524	0.295268425	0.356360168	0.069184263	0.335615749	0.018351348	0.047894463	-0.116135583	0.269365945	0.086013028	0.289424188	0.014750168	-0.186267953	-0.08786524
GSM644632	0.044001667	-0.026963113	0.106957123	0.128149657	0.024308432	0.272513262	0.375371242	0.228073637	0.021481101	0.246477335	0.078837302	0.082342441	-0.113596437	0.258668659	0.042598414	0.301154138	0.364569116	0.112057164	0.307846765	-0.022771591	0.099991775	-0.127108696	0.310451651	0.015149939	0.248928484	0.056747965	-0.267375031	-0.070548172
GSM644633	0.005945962	0.000411163	0.085185843	0.139852521	0.016550542	0.261487336	0.343006527	0.28673792	0.010460064	0.262346164	0.08211343	0.061913291	-0.094865463	0.213129829	0.110039615	0.412022309	0.391529149	0.040531701	0.337509781	0.05640922	0.09676651	-0.0598363	0.265517503	0.083306197	0.281545891	0.131426085	0.030167488	-0.248138878
GSM644634	0.125040412	0.081912168	0.115851438	0.121979616	-0.039513131	0.247676293	0.354072079	0.273685275	0.093671607	0.27591402	-0.059343841	0.081192058	0.038317123	0.173438531	0.101440914	0.208969797	0.331890091	0.031284441	0.357341667	0.140353609	0.054807744	-0.037208879	0.245552658	0.059720183	0.228269427	0.060640865	0.003994497	-0.141724013
GSM644635	0.104213852	0.03462247	0.160665229	0.249473776	0.046144536	0.337900347	0.400900862	0.134195159	0.020772292	0.313354696	0.1727626	0.057728208	-0.017742131	0.20134821	0.073347553	0.462834026	0.393013696	0.169367406	0.327771672	0.081678193	0.101830693	-0.021487036	0.312819462	0.04230946	0.28593094	0.142870984	-0.009830553	-0.064910862
GSM644636	-0.03579894	0.114301859	0.297595026	0.161252708	0.07622398	0.329609801	0.38395618	0.278255808	0.047852762	0.321434699	-0.021287785	0.046374934	0.023423768	0.250543496	0.039600606	0.236757767	0.368657448	0.091941081	0.359187068	0.055277539	0.183148527	-0.248929973	0.261734461	0.088518882	0.248816781	0.107281953	-0.168005945	-0.039734732
GSM644637	0.09739325	0.094421162	0.16261824	0.150929384	0.037176413	0.348423315	0.372723627	0.200254036	-0.035040801	0.229207547	0.0855757	0.072144731	0.08025526	0.294189589	0.088888606	0.333622827	0.372791636	0.152433584	0.33763219	-0.046242288	0.14733019	-0.129295066	0.315863552	0.04591289	0.27244743	0.076011933	-0.056928361	-0.00930035
GSM644638	0.092490793	-0.010389907	0.11073178	0.160058643	0.010503003	0.256795587	0.368114123	0.235617187	0.003199588	0.215617194	-0.025389878	0.038011042	0.016733947	0.249813624	-0.005623591	0.285411816	0.31048374	0.140216692	0.334271581	-0.027544529	0.045843357	-0.281636642	0.271606738	-0.025300734	0.245781116	0.101115253	-0.080080132	-0.051812792
GSM644639	-0.095295645	0.083216741	0.078307578	0.123730873	0.035827599	0.308781418	0.39244696	0.13458474	-0.085968005	0.067333187	0.048927855	0.099338143	-0.136077075	0.231251831	1.71E-05	0.230647313	0.364433286	0.04888681	0.319358153	-0.025455642	0.126556668	-0.171555502	0.294874233	0.029158031	0.270743549	0.034038437	-0.25022869	-0.056680396
GSM644640	-0.194590358	-0.013520852	0.022550988	0.106510486	0.026998666	0.309268948	0.355412776	0.25633951	-0.010019766	0.180936428	-0.072305294	0.03136603	-0.267496112	0.218859293	-0.020993174	0.344932658	0.285019821	0.120485206	0.320009417	0.009918401	0.024381237	-0.290062985	0.280670742	-0.002537619	0.284251372	0.059420639	-0.051639372	-0.074378267
GSM644641	0.103386077	0.134435363	0.120279581	0.17552376	0.102689325	0.275309732	0.344851265	0.197741054	-0.050124136	0.137970877	-0.054075393	0.097827667	-0.055378319	0.237566454	0.114789405	0.267230961	0.343752496	-0.01917886	0.308585525	-0.050451426	0.237853146	-0.059540928	0.31556063	0.074575681	0.293492862	0.013099129	-0.208578293	-0.106654239
GSM644642	-0.029340351	-0.058677914	0.059990344	0.112397954	0.001397749	0.327511428	0.379703837	0.18399538	0.05244402	0.165205169	0.201126447	0.03412776	-0.087385986	0.196086361	0.073650992	0.359754788	0.338521953	0.022145718	0.343882065	0.002643827	-0.009331159	-0.057572461	0.250625267	0.007225289	0.248004269	0.009048608	-0.006484762	-0.099243125
GSM644643	0.051596946	0.068620242	0.104001622	0.155629244	-0.119172198	0.393674567	0.363753552	0.210196815	0.102179407	0.261857021	-0.01739078	-0.001229393	-0.020046652	0.133653624	0.056607196	0.411462012	0.320494131	-0.00210768	0.391090489	0.079448515	0.074002864	-0.044970839	0.171454918	0.028325727	0.215228015	0.142872859	-0.02471462	-0.028848489
GSM644644	-0.252259082	0.066746965	0.097587921	0.087503617	0.012661534	0.314206396	0.37514099	0.236446601	-0.140087628	0.080193189	0.034808538	0.086123863	-0.224875519	0.244040253	-0.009023942	0.265693946	0.324825849	0.23858166	0.316552728	-0.05983844	0.095138591	-0.114761558	0.266330589	0.033821412	0.259884226	0.02768121	-0.079092341	-0.163008371
GSM644645	-0.002933603	0.017677123	0.197168061	0.18952799	-0.013153065	0.256532561	0.360279526	0.232864589	-0.040390558	0.160791015	0.060233169	0.049149351	0.012958946	0.268861591	0.090285712	0.287068667	0.318642883	0.044458737	0.370784556	0.017869351	0.104504286	-0.32068534	0.305562605	0.004229059	0.238756214	0.046518658	-0.020119677	-0.087834548
GSM644646	-0.03558815	-0.092691996	0.091157906	0.11959343	0.054778457	0.259383778	0.367903892	0.231369815	-0.024664713	0.180324317	0.086518794	0.069087615	-0.124768909	0.23334181	0.071459093	0.272860537	0.424155235	0.043920677	0.319563155	-0.077468098	0.125050043	-0.085569621	0.26585812	-0.036430846	0.288620167	0.052592538	-0.177380972	-0.172598836
GSM644647	0.040507105	0.043667495	0.143650444	0.165930171	0.059661816	0.301302271	0.396106325	0.28422739	-0.087074889	0.217787693	0.082050981	0.134569756	-0.057541921	0.254454371	0.154726787	0.380081681	0.386566286	0.017438953	0.295012563	-0.00399023	0.175891258	-0.030490304	0.287779875	0.042475219	0.266539403	0.037733575	-0.222368141	-0.021083358
GSM644648	0.099928504	0.032751687	0.153653396	0.155871263	0.029067284	0.294534533	0.382503878	0.255018689	-0.008246415	0.151838028	0.121196866	0.083398608	0.08465947	0.238347295	0.06067898	0.316553584	0.313842218	0.04776465	0.342594232	-0.019951183	0.140359647	-0.287307229	0.293899408	-0.016675935	0.273766248	0.087031652	-0.089259792	-0.059771375
GSM644649	0.029833322	0.076430654	0.141206245	0.161584554	0.047640646	0.279242989	0.374150806	0.268107979	-0.032803734	0.174009534	-0.008278849	0.077309248	-0.064647708	0.25906787	0.083680798	0.287224993	0.385275885	0.009371077	0.346763685	-0.039363738	0.091433322	-0.042468526	0.255891199	-0.032176693	0.270352271	0.07757003	-0.062619332	-0.118913827
GSM644650	0.015202534	0.053876626	0.149960017	0.220951437	-0.019808881	0.361154487	0.366181045	0.270662792	0.027734128	0.178654318	0.012294396	0.010188001	0.025659657	0.248394232	0.150927991	0.295036626	0.371356416	0.119443503	0.376572234	0.025510598	0.114394082	0.040901764	0.255460747	0.068844927	0.305785684	0.020766407	-0.213957666	-0.162099117
GSM644651	0.271907668	0.142578316	-0.103101655	-0.018319401	0.004109946	0.222879282	0.300497576	-0.012205269	0.185961004	0.278754305	-0.166086305	-0.061776839	0.008170629	0.212107027	0.05739597	0.407356067	0.283381694	0.03148738	0.473850204	0.036973715	0.12940834	-0.16585539	0.233353895	-2.35E-05	-0.032176183	0.11861795	0.024730137	-0.10041764
GSM644652	0.215811143	-0.023801217	0.132177659	0.181108545	0.040834345	0.408176008	0.291354924	0.195705351	0.026328328	0.200289578	-0.034374964	-0.045358492	-0.006673634	0.077016067	0.091134355	0.408039867	0.301015726	0.031790435	0.392307252	0.047936677	0.118416638	-0.353669305	0.221285493	0.087405901	0.271810167	0.039305148	-0.068676435	-0.191668131
GSM644653	0.191724995	0.020176858	0.180286323	0.13909609	0.031639234	0.324346644	0.309064088	0.251244677	0.021137474	0.248977657	0.148732386	0.027177235	0.094291106	0.177665862	0.088585004	0.352285712	0.307923363	0.071601092	0.309092315	-0.06950961	0.155053608	-0.215915937	0.262326658	-0.047469266	0.280335682	0.05357686	-0.152887562	-0.17671617
GSM644654	0.158283743	-0.074473582	0.065287609	0.190508416	0.024926464	0.296194749	0.317993179	0.241099686	0.004947912	0.157455622	0.10684583	-0.044334157	-0.015629257	0.089107037	0.191346165	0.409408331	0.300379565	0.15265568	0.338266597	0.009534407	0.212201785	0.014205549	0.175453534	-0.027716054	0.210265773	0.117440261	-0.142876162	-0.168491742
GSM644655	0.011897712	0.084179449	0.178967474	0.16963263	0.028984976	0.324650499	0.353078736	0.237770619	0.081781362	0.197467067	0.01416865	0.079146134	0.086477522	0.153706312	0.096487949	0.388387044	0.318940247	0.111538532	0.355836918	0.00522487	0.168246715	-0.462465286	0.263807377	0.004310787	0.291047154	0.081873327	-0.030829151	-0.144786563
GSM644656	0.157989807	-0.030650272	0.081520479	0.074017844	0.025858089	0.352482323	0.343911138	0.144024165	0.068234111	0.163334199	0.163297056	0.047165742	-0.061088347	0.204826853	0.03424083	0.366037829	0.329421468	-0.079182435	0.333637795	-0.012361693	0.172879293	-0.161711337	0.225505372	-0.08381302	0.255419308	0.072094242	-0.133739841	-0.194066432
GSM644657	0.150738767	0.007427566	0.133062833	0.144557324	-0.005489117	0.289964332	0.373056413	0.145168377	-0.031024089	0.232300386	0.043872559	0.037042001	0.037183545	0.217338952	0.059085972	0.365119879	0.297202626	0.036867866	0.375640556	-0.082330072	0.162444379	-0.265512046	0.240858357	0.005358538	0.273105912	0.062634355	-0.213332802	-0.096707864
GSM644658	0.189378063	-0.046661592	0.087697885	0.128111783	-0.015667854	0.33611075	0.318675228	0.261446713	0.010905883	0.204793973	-0.015311644	0.000199847	0.040844217	0.182915868	0.011225388	0.343196506	0.311105768	0.142184319	0.377463752	0.006389921	0.122147232	-0.10452689	0.225485061	0.001120903	0.297971549	0.03082057	-0.066555967	-0.128463451
GSM644659	-0.064303877	0.055586465	0.116283667	0.167390313	0.030376037	0.308376678	0.396889319	0.268730537	0.080778299	0.214374441	0.000565215	0.123394763	-0.194031385	0.256269171	0.063350567	0.364431288	0.342645598	0.104106668	0.337631894	0.04646313	0.08376074	-0.229040784	0.22590728	0.133981416	0.256429818	0.091921053	-0.007646184	-0.048872623
GSM644660	-0.007802459	0.003324983	0.230808618	0.172100404	0.008818866	0.273972117	0.385350255	0.231874961	-0.173867966	0.221756482	-0.014318696	0.025707607	-0.149486206	0.174202532	0.019659641	0.279410677	0.322909045	0.187764733	0.245601579	0.075352618	0.135411408	-0.106144511	0.198531294	0.088198699	0.135886781	0.056348145	-0.141040848	-0.065961661
GSM644661	0.00728623	-0.011385944	0.166876613	0.085958506	-0.001029174	0.273399707	0.366373952	0.21303411	-0.024776677	0.217938325	0.046427699	0.066550604	-0.036168318	0.197024048	0.104753951	0.343827712	0.34204363	0.006136227	0.381114188	-0.049522733	0.071552786	-0.219497417	0.259123547	-0.033319501	0.272421488	0.036653821	-0.160035541	-0.128928752
GSM644662	0.093405	0.008582375	0.204436983	0.13263215	0.022487253	0.282582592	0.360677332	0.25232276	-0.023847029	0.225648614	0.079157828	0.099841742	0.004228687	0.242283069	0.125287034	0.323167016	0.332829609	-0.064374042	0.325398877	-0.067834487	0.114728938	-0.164514554	0.259451692	0.042360656	0.249859132	0.074925842	-0.14301531	-0.081661546
GSM644663	0.074546525	0.118078921	0.277902127	0.203524968	-0.009492337	0.340801575	0.409251175	0.250877712	0.004857195	0.262756679	0.143200836	0.043871534	0.046203304	0.176750272	0.116953523	0.389900098	0.37720244	0.14790313	0.377960925	0.025696423	0.133471218	-0.085526174	0.281583475	0.007007518	0.309338588	0.111127853	0.057741849	-0.004882899
GSM644664	0.141201752	0.021510413	-0.037704276	0.094656856	-0.038723064	0.38548554	0.337908597	0.12453466	0.052009421	0.266718675	0.05289043	0.047459052	-0.097061375	0.176129657	0.020857953	0.30498719	0.245840458	-0.055444063	0.33660281	0.149458292	-0.010330222	-0.226782911	0.221168797	0.101017538	0.151777645	0.06246539	0.011666401	-0.077269393
GSM644665	-0.066845209	-0.164285481	0.087873063	0.100438139	0.118520096	0.316798465	0.325245254	0.210890819	0.002353589	0.246041565	-0.141453426	0.01192059	-0.058039756	0.158948711	-0.027263325	0.28168036	0.253071829	0.049758962	0.312482965	0.095769738	0.100726175	-0.140091828	0.190376578	0.033280041	0.237584042	0.081294216	-0.009881346	-0.102067711
GSM644666	-0.09856051	-0.036704747	0.14859052	0.129572196	0.041208074	0.323395297	0.386224216	0.243977003	-0.08182326	0.172275014	0.000778704	0.069469052	-0.160334923	0.199728274	0.047913842	0.28539802	0.319968965	0.048213492	0.306939232	-0.004553124	0.085209841	-0.157162054	0.2747458	0.077577531	0.257709658	0.036472941	-0.195603371	-0.030033075
GSM644667	0.115709921	0.065700807	0.235835321	0.183615394	0.104616512	0.316748012	0.375091612	0.230119485	-0.083382766	0.236449762	0.148292905	0.060962044	0.060987726	0.308436712	0.21611584	0.365589442	0.394701254	-0.002857326	0.362303796	-0.011917875	0.146702761	-0.152680375	0.322954103	0.116451232	0.31043339	0.099783154	-0.116218123	-0.122764473
GSM644668	0.053094633	0.014995135	0.119043907	0.063390034	0.025701277	0.278832555	0.365946791	0.264659562	-0.083777196	0.202525403	0.040396037	0.066435523	-0.046372187	0.228861626	0.033743674	0.268798149	0.289328012	-0.014913744	0.322931548	-0.057143332	0.06491897	-0.189927539	0.272207298	-0.018228266	0.239108322	0.085254074	-0.114177766	-0.106093855
GSM644669	0.022125338	-0.055733649	-0.022741825	0.062108494	-0.023651843	0.249531205	0.325629098	0.120691723	0.037984528	0.195167751	0.014135297	-0.039212233	-0.023848815	0.218606249	0.000606164	0.29917047	0.189997559	0.048992894	0.306544554	0.004438516	0.066369143	-0.305260052	0.190196301	0.026780001	0.223012673	0.093594947	-0.03279218	-0.112937209
GSM644670	-0.010797796	-0.026717433	0.059364525	0.127157563	0.021747522	0.312296722	0.368078478	0.244736733	0.003443945	0.137754662	0.0515332	-0.021632017	-0.222942566	0.192041882	0.172149864	0.267788934	0.310344954	0.133220676	0.352521295	-0.000578808	0.143613385	-0.077372018	0.21922774	0.034298482	0.286049979	0.056473433	0.028966634	-0.132977333
GSM644671	0.085688891	-0.085862556	0.04489123	0.110766198	0.020693891	0.345868334	0.328087567	0.054864424	0.081114784	0.203833966	0.143420982	0.037121627	-0.191107812	0.274315707	-0.05897366	0.364093973	0.247932654	-0.173648379	0.356831227	0.034373516	0.136390468	-0.035231509	0.250684572	0.060467811	0.165397128	0.093231063	0.150279977	-0.10673664
GSM644672	-0.141665639	-0.015820009	0.078767138	0.179224929	0.049187378	0.231414194	0.384610542	0.260034629	-0.030155768	0.143124028	0.070914271	0.109150005	-0.140278755	0.298735991	0.032281924	0.376114247	0.344434694	0.115720398	0.298188575	-0.000647784	0.119810234	-0.119833179	0.294846923	0.00959243	0.286694382	0.0650544	-0.149276033	-0.068613372
GSM644673	0.05190746	-0.046451432	-0.000934981	0.210968476	0.087054901	0.240587786	0.398739038	0.165749985	0.030481805	0.251492899	0.064894247	0.095927173	-0.088027052	0.252236802	0.12308733	0.291866312	0.313272893	0.022928743	0.361694057	0.003361681	0.077786639	-0.140911947	0.243291692	-0.064231143	0.216384655	0.028066681	-0.105959892	-0.101086542
GSM644674	-0.025303173	-0.035277625	0.162492816	0.199301161	0.071200242	0.289198088	0.452932995	0.193201398	-0.106005543	0.226824267	0.033009506	0.111672366	0.063089365	0.305130362	0.065768209	0.320460028	0.409522046	-0.169361932	0.250893819	0.126087544	0.128720845	-0.08762454	0.147991678	0.070372524	0.153601167	0.07094344	-0.064844114	0.023926063
GSM644675	0.036453275	0.028279043	0.096560303	0.116184711	0.030294502	0.300979982	0.340401506	0.209697896	0.082874069	0.190164343	0.089237942	0.043371487	-0.136636564	0.233290337	0.08857164	0.290219792	0.407178801	-0.072504207	0.292083151	0.078117445	0.10088586	-0.054321492	0.23107338	0.100445136	0.144621577	0.079609756	0.031205055	0.012336893
GSM644676	0.143477498	-0.032613387	0.180156424	0.158843621	0.074045392	0.267436429	0.311897569	0.206931397	0.147372435	0.310765559	0.090372573	0.078603375	0.085422573	0.213211381	0.019066885	0.399303608	0.439583451	-0.055448632	0.402523176	0.169699626	0.035659816	-0.137675594	0.239389569	-0.044068143	0.190049131	0.112466735	-0.03571686	-0.093634186
GSM644677	0.0619082	-0.114732866	0.226724105	0.065822434	0.060735483	0.26342781	0.365010155	0.151515117	0.068630502	0.200075761	0.130278067	0.106351444	-0.084974592	0.212411675	0.100572879	0.355564169	0.340583807	-0.125364447	0.290281909	0.102244466	0.034297501	0.284723739	0.225144823	-0.009654468	0.1785906	0.063149949	-0.02621854	-0.021683095
GSM644678	-0.293787088	0.082570901	0.067858859	0.158700628	0.062986395	0.346710141	0.367285059	0.127871399	-0.031873	0.280849492	0.14912488	0.099119482	-0.214430729	0.240198622	0.073759824	0.258300479	0.353923552	-0.139520883	0.286101882	0.141236908	0.130766469	0.115565891	0.224512167	0.121292052	0.158005568	0.079207775	-0.068319996	-0.036155973
GSM644679	-0.073838687	-0.007123777	0.066696464	0.127222781	0.050707338	0.325834519	0.329779788	0.163550744	-0.102602087	0.211856927	-0.048429058	0.034523341	-0.129788245	0.084556785	0.044706027	0.158897011	0.338202237	-0.063836986	0.340125656	0.111058405	0.024181149	-0.15720341	0.203018391	-0.049129373	0.223001968	0.10395235	-0.02746061	-0.132263584
GSM644680	-0.075970827	0.003072369	0.092053012	0.234888607	0.067647911	0.272444502	0.372249536	0.145858834	0.076628766	0.306333309	0.116408509	0.113474405	0.056253228	0.145034558	0.116572755	0.261188783	0.336005106	0.029632025	0.286237395	0.17489043	0.080938468	-0.174887148	0.217267267	-0.025103565	0.222876721	0.093734416	-0.082839102	-0.243399723
GSM644681	-0.376066673	0.001521036	-0.057632447	0.001494803	0.014238531	0.294396443	0.358626562	0.096231022	0.06968293	0.114720777	-0.102032295	0.033305949	-0.231797443	0.182423161	-0.062722528	0.210404933	0.256793718	0.21936003	0.208643089	-0.010599864	0.035562658	-0.071358513	0.235797152	-0.065603398	0.147786944	-0.052457063	-0.050890429	-0.141997778
GSM644682	-0.085155657	-0.043868354	0.12175116	0.048431207	0.014064477	0.275717648	0.379105753	0.139239225	0.049681504	0.252439955	-0.051896286	0.087385801	-0.121642744	0.192706934	0.088486532	0.263701027	0.382310058	0.108933336	0.361635941	0.115460406	0.01603192	-0.108180244	0.272757683	0.076805498	0.175541329	0.0750875	0.017091426	-0.011452574
GSM644683	-0.017123879	-0.037915371	0.173028209	0.101448072	0.06213646	0.309370547	0.367321769	0.184346626	0.002406271	0.218059602	0.095370415	0.109856031	0.074420976	0.249985296	0.127023118	0.365072264	0.370171674	0.060174749	0.278243001	0.103126177	0.084067311	-0.008375862	0.230726558	0.050303082	0.212889937	0.074075489	-0.014861881	-0.14016755
GSM644684	0.139926	-0.008920154	0.153117916	0.089943624	0.017632575	0.245100657	0.374343496	0.033475805	0.119353981	0.284882158	0.017704224	0.078085731	0.053293329	0.142338607	0.089755157	0.309449831	0.411271758	-0.060223838	0.404930654	0.11870898	0.03715375	-0.063467548	0.238270836	-0.017658007	0.284523604	0.096322643	-0.139785901	-0.064674374
GSM644685	-0.136446628	0.024218102	0.07033834	0.021262473	0.042118624	0.334074649	0.331253725	0.215866943	0.049783526	0.111891223	0.092787943	0.019229063	-0.181158578	0.244368436	0.08252518	0.207936814	0.385289272	-0.055613833	0.270122946	0.066349069	0.087380152	-0.273336687	0.209245776	-0.095656985	0.240183242	0.049498359	-0.179947653	-0.013305013
GSM644686	0.044914234	-0.076202438	0.175596299	0.167180191	0.035677508	0.372242326	0.348017174	0.081715982	0.000211419	0.239633806	0.000611571	0.063135371	0.015113692	0.193586134	0.023941887	0.18122666	0.396867816	0.081472669	0.236716642	0.117464334	0.103634573	-0.206912977	0.275125496	-0.012589927	0.214152328	0.13396478	-0.065043535	-0.093594482
GSM644687	-0.044154342	0.030960775	0.081951643	0.105500925	0.021398426	0.319733666	0.361738858	0.104325846	0.087905102	0.229354495	0.026395558	0.10340566	-0.176451561	0.179526669	0.009529203	0.267020157	0.308306803	0.027903071	0.309283336	0.148265531	0.108534018	-0.01344214	0.135548161	-0.102987859	0.197518623	0.030038733	0.051698638	0.011077237
GSM644688	0.000699161	0.007693705	0.093446137	0.055343772	-0.010007964	0.255368773	0.330180741	0.119452689	-0.06582716	0.215746209	0.015418314	0.089625241	-0.148086393	0.188992651	0.034448726	0.278099627	0.358798817	-0.000876847	0.243718461	0.132559121	0.120677274	-0.174315272	0.2533647	0.078388589	0.203158362	0.083251349	-0.086811545	-0.097638831
GSM644689	-0.007806098	0.129570839	0.209498139	0.104012877	0.075247348	0.289554852	0.343563656	0.209323574	0.018609924	0.221578441	0.094717434	0.079032684	0.080395849	0.189767401	0.121994341	0.323697137	0.410466759	0.049792371	0.266634973	0.107113206	0.098846454	-0.107500993	0.189574373	-0.026588153	0.192511282	0.047060121	-0.046674974	-0.020326768
GSM644690	0.100874753	0.150639831	0.292352358	0.203363847	0.015771342	0.272686103	0.3966274	0.209412272	0.008475092	0.280882848	0.116307283	0.042553958	0.101153306	0.239094958	0.185715054	0.385737153	0.438854186	-0.033003565	0.398176735	0.098991593	0.077695524	-0.120632441	0.214608251	0.031336471	0.256284023	0.096043122	0.059647476	-0.044884565
GSM644691	0.150372704	0.041123282	0.211781041	0.126872279	0.045830091	0.307192655	0.314425101	0.059478589	-0.047392718	0.171321479	0.163534757	0.115513283	0.068909442	0.249060742	0.073001492	0.383849255	0.415428453	0.087659889	0.32431368	0.137136229	0.086736471	0.16118872	0.243747186	0.017666786	0.179881383	0.124439961	0.077124573	-0.014538476
GSM644692	0.078987502	-0.068485951	0.196564983	0.10831723	0.056306113	0.238784342	0.383975569	0.192328487	-0.04608932	0.228371517	0.092862647	0.043686607	0.090476172	0.274480637	0.100057298	0.295704835	0.480478241	-0.04466144	0.370614889	0.064991795	0.001189888	0.072998839	0.219648319	0.000415992	0.246820952	0.113311871	0.021357594	-0.00243735
GSM644693	-0.095751714	-0.016731664	0.14162449	0.12419311	0.026430635	0.398120092	0.435517908	0.134525356	0.023090414	0.21011069	-0.006958717	0.140720523	-0.080906393	0.2331678	0.061677405	0.240946404	0.374736372	0.15231769	0.387858239	0.109314501	0.072541145	0.023482677	0.23263145	0.046411069	0.121094647	0.020861118	-0.024171469	0.067494957
GSM644694	-0.144066892	0.187482913	0.17160517	0.175586257	0.092965186	0.314843961	0.315515454	0.07407207	-0.086759534	0.231027386	0.081487076	0.101465189	-0.120228512	0.107045246	0.154075365	0.305512575	0.383402594	0.170467097	0.363509732	0.121096223	0.157660673	0.042420786	0.298667557	0.206567241	0.215003863	0.087226658	-0.160779924	0.067059805
GSM644695	-0.214656521	-0.01620061	0.196711581	0.187579553	0.036900187	0.314309456	0.414109671	0.167757662	-0.052289183	0.302729126	0.054038719	0.083024175	0.02220859	0.249121064	0.111222721	0.220785245	0.407538669	0.0391138	0.258958124	-0.026178686	0.113021934	-0.140999439	0.25853895	0.100879152	0.173721403	0.059370734	-0.078554294	-0.004299719
GSM644696	0.050746687	-0.051491818	0.091522877	0.101091356	0.043785975	0.314990547	0.400219011	0.11581508	0.013713943	0.182950222	0.015781745	0.019600798	0.032085883	0.273499076	0.058515701	0.330318433	0.348577969	-0.11290947	0.282269637	0.055928055	0.067047252	-0.026365353	0.209455304	-0.006949378	0.233285203	0.085629013	-0.142365346	-0.06775265
GSM644697	0.099387682	-0.026379625	0.11708606	0.169111036	0.110430165	0.260096072	0.392041321	0.160742204	0.056427475	0.157610559	-0.068815368	0.04549109	-0.099118661	0.255197904	0.023805521	0.254901314	0.340294868	0.134705371	0.38147638	0.10411625	0.091202555	-0.098238507	0.20040052	0.00831945	0.156579119	0.129280379	-0.000287228	-0.073117234
GSM644698	0.024651651	0.075722354	0.229842035	0.189948559	0.040428635	0.258071173	0.385229209	0.199737983	0.089194047	0.202395773	0.092256716	0.103343734	0.004293811	0.262853315	0.219952435	0.333662574	0.427977634	0.074680743	0.343699153	0.080128245	0.118881625	-0.034156116	0.256866089	0.138247339	0.250151726	0.089369456	-0.026401138	-0.031923734
GSM644699	0.166071307	-0.122526286	0.103120546	0.07972079	0.062913784	0.264967857	0.361196339	0.059738274	0.155913424	0.252349008	0.080900499	0.059788301	0.123814729	0.236294729	0.042322979	0.359694546	0.395038816	0.035725099	0.272483027	0.113209983	0.019530461	-0.123884075	0.179904027	0.018152739	0.203534049	0.071034077	-0.05725924	0.010638919
GSM644700	0.025552319	0.118378705	0.149962672	0.110580265	-0.000159774	0.314701201	0.365265105	0.088734063	-0.099180132	0.21087054	0.079842376	0.112347403	0.042937946	0.220992137	0.003644352	0.318894896	0.413834786	0.011639777	0.33169533	0.129957562	0.119299311	0.098175248	0.203015354	0.021723524	0.252605041	0.077585354	-0.158481776	0.01972107
GSM644701	-0.010962834	0.024720865	0.109207667	0.115908004	0.045752794	0.339919012	0.349386884	0.220689207	0.01479068	0.251084963	0.131699664	0.005607019	-0.244813545	0.226250415	0.090966269	0.228269194	0.379997737	0.149728341	0.299075447	0.075321073	0.06862417	-0.244170683	0.225606663	-0.044243595	0.099025342	0.03599869	-0.129600834	-0.041623574
GSM644702	-0.22462787	0.022769299	0.004537407	0.165949598	0.113965693	0.250874716	0.38813098	0.270838986	0.074201421	0.208576398	-0.056448648	0.092400224	-0.317328298	0.216055495	0.042283994	0.290066212	0.373079838	0.067913717	0.222234762	0.150252202	0.021839965	-0.072566125	0.228171728	0.033580784	0.202794093	0.070909779	-0.066750716	0.004522679
GSM644703	-0.06587574	-0.011921838	0.052595945	0.231936879	-0.01508989	0.347014093	0.361545992	0.216302416	-0.0115768	0.126326191	0.077901231	0.049485609	-0.232567404	0.275338598	0.089692687	0.269994646	0.393272956	0.02713355	0.302582009	0.064142174	0.099285712	0.178665504	0.220100281	0.049068841	0.138205347	0.085584303	-0.078995011	-0.051600543
GSM644704	-0.263565377	0.037337411	0.124134349	0.065252741	0.037461592	0.264713381	0.307970526	0.190744539	0.081376148	0.171817647	0.007934584	0.133960512	0.027708067	0.287111017	0.110279786	0.342758883	0.366008879	-0.070142292	0.372947708	0.073948729	0.13407461	0.03140145	0.215703612	0.07203077	0.182849559	0.033334529	-0.069638675	0.021528704
GSM644705	0.053007754	0.155736245	0.137562994	0.176842949	0.064946891	0.341341973	0.374608025	0.166815838	0.050309104	0.15573655	-0.019944319	0.075823758	-0.090429321	0.100743229	0.019258141	0.217115407	0.25914779	0.161502136	0.166517348	0.093323783	0.094434818	-0.012796542	0.174880776	-0.031957942	0.209297441	0.08081126	-0.020967466	-0.077776371
GSM644706	-0.108670275	-0.03893875	0.108259792	0.076224845	0.002336722	0.383155474	0.342357223	0.118050203	-0.061559383	0.212719827	0.020494118	0.0254519	-0.201098533	0.148998558	0.033544578	0.227873426	0.336548542	-0.130175839	0.38210104	0.120803326	0.059954517	-0.16366941	0.120263888	0.089325981	0.219196888	0.014876106	-0.008001974	-0.070782616
GSM644707	0.039862098	-0.057542772	0.15901099	0.117137229	0.018934257	0.326972855	0.403718556	0.244246991	0.00960579	0.304603856	0.087057682	0.032502679	-0.015674637	0.237645415	0.06604673	0.361414376	0.29420809	0.093861529	0.326549011	0.143915615	0.021511008	-0.104366385	0.189699203	0.019106013	0.213047884	0.09238731	-0.010567064	-0.130724921
GSM644708	0.077272298	-0.027389711	0.077412449	0.139934039	0.020369453	0.390453702	0.336534775	0.116768177	0.050426246	0.204429459	0.06598603	-0.011939569	-0.022513737	0.19773053	0.043373124	0.250568166	0.380561056	-0.05455525	0.38876219	0.130551831	0.092616848	0.110042266	0.209799565	0.012499858	0.231952264	0.107284126	0.068364369	-0.052846263
GSM644709	0.188454925	0.02787884	0.18351833	0.100183606	0.021550261	0.303673625	0.341398199	0.17794882	0.029969944	0.267653571	0.091990424	0.0974886	0.017315232	0.229251473	0.143767027	0.267827843	0.423764681	0.004316194	0.38111014	0.036786	0.074718627	0.0682756	0.175599554	0.014893084	0.227362189	0.081667629	-0.109042644	-0.011521942
GSM644710	-0.103950271	0.043928188	0.045261849	0.154102075	0.039424477	0.348160203	0.354396119	0.199653202	-0.028936118	0.165675995	-0.069047374	0.079018659	-0.032706026	0.22117861	0.054450469	0.31663717	0.374392852	0.052460616	0.329253684	0.045491161	0.076032803	0.111324345	0.214378499	0.099190452	0.211355883	0.072156464	-0.081841817	-0.090489504
GSM644711	-0.033939366	-0.011558507	0.169028076	0.136639092	0.035323025	0.369207012	0.343776696	0.20725318	0.0316563	0.198805729	-0.033318021	0.04912896	-0.078566022	0.164001083	0.03277554	0.27178699	0.373144559	0.023043966	0.287494593	0.118069917	0.117240871	-0.159679301	0.27090349	-0.026503596	0.237340301	0.062496569	-0.154229136	-0.149111984
GSM644712	0.091778288	-0.114756424	0.162391327	0.075361694	0.001041663	0.306720721	0.372772249	0.165025446	0.005213167	0.223811095	0.080691171	0.059299817	-0.044153615	0.265369412	0.011008278	0.33172372	0.378097594	0.072900945	0.332149809	0.028086344	-0.032286072	-0.288618041	0.164845343	-0.030793638	0.268328157	0.06011907	0.081948673	-0.198565205
GSM644713	0.234814924	-0.035879404	0.133425419	0.073017167	-0.034969729	0.319446029	0.334436937	0.17716255	-0.02163494	0.221033409	0.039109841	0.003102056	-0.011745208	0.166662473	0.067238078	0.149127712	0.384858825	-0.013230803	0.338291624	0.07710505	0.065805522	-0.036990337	0.19168066	0.029678314	0.271332833	0.085352117	0.023261052	-0.103371074
GSM644714	-0.069013968	-0.096635758	0.046623387	0.104685861	0.057948996	0.296761042	0.343752424	0.115878291	0.061817812	0.13651192	-0.069714066	0.084642429	-0.067018882	0.192323864	-0.051812814	0.161065486	0.205480409	0.037582674	0.308628205	0.146019202	0.045869419	-0.329854795	0.251513649	-0.081388286	0.124788983	0.058511515	-0.150013985	0.012312303
GSM644715	-0.079072471	-0.103259484	0.118941623	0.060311563	-0.000826636	0.322031974	0.373075475	0.096245404	-0.016182426	0.182214737	0.195485728	0.005654732	-0.178715134	0.279149229	0.027462362	0.308454061	0.298072988	0.012982381	0.342907297	0.11690645	0.060142053	-0.009906557	0.185566256	0.04108195	0.208904618	0.042347479	-0.113168034	-0.058092509
GSM644716	0.252918134	0.05542748	0.154844878	0.086110217	0.027013193	0.337777699	0.39708702	0.183246804	-0.030086754	0.213286546	0.138252906	0.023611409	0.145229416	0.2836539	0.106328247	0.260942327	0.442530742	-0.00518784	0.284046357	0.036572428	0.082352551	-0.151519563	0.178047998	0.049755643	0.229731482	0.068508348	-0.013041924	-0.051329078
GSM644717	-0.139075412	-0.011087354	0.106530311	0.141681057	0.035613684	0.280327941	0.361523436	0.18906617	0.084389086	0.176500913	0.119726594	0.092666161	-0.115350207	0.250863306	0.137064672	0.277152798	0.411654773	-0.01176876	0.340518734	0.096547624	0.097299338	-0.11263885	0.276311091	0.1530666	0.288683159	0.064194666	-0.176198707	0.016256334
GSM644718	-0.016734832	-0.09517267	0.133870137	0.109066927	0.003705366	0.308467919	0.334199338	0.102837683	0.139604874	0.213893919	0.15982373	0.094147412	-0.20744077	0.137754047	0.05765899	0.149769797	0.316058021	0.11572971	0.255873855	0.096538474	0.094970846	-0.137990177	0.224646189	-0.083247112	0.194357765	0.053224353	-0.025572389	-0.064215883
GSM644719	0.130246094	-0.105939438	0.116567132	0.120208872	0.025510745	0.315780422	0.351045603	0.177752574	0.068936634	0.289257549	0.050425902	0.030349123	-0.044916151	0.194543628	0.145738385	0.289894587	0.367344155	0.008440553	0.361091762	0.104770864	0.03638373	-0.097308549	0.219355022	0.110269678	0.296148943	0.094299715	0.005291831	-0.11011197
GSM644720	0.108556611	-0.103497206	0.068725125	0.08135763	0.057619394	0.344769385	0.309658537	0.125392481	-0.113366247	0.270793231	-0.190056335	0.011267683	-0.097293057	0.19650938	0.110238834	0.330959371	0.274524187	-0.092747115	0.388582093	0.130488684	-0.048319772	-0.031315581	0.173972782	-0.066517361	0.216618037	0.098617484	-0.001325284	-0.155135528
GSM644721	-0.114379193	-0.123562173	0.154190206	0.116459478	-0.02869102	0.3047553	0.288495426	0.227152854	0.074179619	0.212592183	-0.01233425	0.025769253	-0.415202025	0.212610381	0.056305801	0.211938344	0.289035814	0.084390964	0.364319175	0.095669247	-0.012344977	-0.164453561	0.124911571	0.044328578	0.106382624	0.074185987	-0.012080943	-0.172266091
GSM644722	0.024542733	-0.074240106	0.149531758	0.117673746	-0.002480832	0.305577672	0.343057349	0.188177695	-0.081825389	0.199924148	0.13212166	0.061374356	-0.094878962	0.279631615	0.130191799	0.24219347	0.360120378	-0.071919773	0.324174818	0.029955705	0.070399593	-0.049084283	0.196457361	0.022860165	0.306520456	0.069150971	-0.319408574	-0.06000842
GSM644723	0.075491679	-0.062003523	0.112834	0.073486612	0.007191645	0.347117689	0.373455841	0.093751892	-0.037168986	0.182974002	0.072258795	0.006553668	-0.034353127	0.227127558	0.061594596	0.256604491	0.372724298	-0.099401244	0.351406031	0.029891965	0.002832997	0.101514415	0.189092948	0.030618343	0.190707866	0.068932243	-0.118283476	-0.03895082
GSM644724	0.000773731	-0.03355412	0.089753766	0.038700328	0.033874801	0.287562208	0.33541725	0.217080022	-0.041921985	0.21721801	0.040077453	0.085687963	-0.020203487	0.279918169	0.056734858	0.326944339	0.333103815	-0.151724435	0.382938605	0.015628191	0.037751907	-0.063932469	0.225908352	-0.045946599	0.253961303	0.065249682	-0.082519223	-0.116618162
GSM644725	0.070072777	-0.007907294	0.254991424	0.137282371	0.017502509	0.329640207	0.36709359	0.201955623	-0.067064017	0.268261099	0.008370288	0.044112701	0.094148372	0.274805372	0.107791233	0.257709434	0.450521733	-0.016291353	0.353604773	0.062625767	0.082296767	-0.037138584	0.218199044	0.142596059	0.283165705	0.0956114	-0.075197704	-0.087241459
GSM644726	-0.214102811	0.037277367	0.089922898	0.138140433	0.099385147	0.245111435	0.364042698	0.24538145	0.051810889	0.210573145	-0.008412231	0.031184352	-0.128878105	0.311833675	0.116715014	0.286873241	0.433015345	-0.011366867	0.317152723	0.032948	0.084789837	-0.090381331	0.262899649	0.135565816	0.241279677	0.038486797	-0.150318071	-0.040330334
GSM644727	0.099331163	0.020453035	0.101704915	0.113873207	0.065632252	0.31931636	0.380627724	0.259096255	-0.041922526	0.229423878	0.157294905	0.027370619	-0.036979482	0.243413888	0.095831821	0.277155127	0.413752798	-0.056986605	0.387265855	0.010473064	0.054794785	-0.05547611	0.214075209	-0.042409592	0.209724684	0.07022972	-0.014332901	-0.060970927
GSM644728	-0.065942147	-0.031414645	0.183657417	0.170576971	0.044514968	0.297663431	0.395485824	0.12913422	-0.104501617	0.176552363	0.120393739	0.059669049	-0.157240153	0.186084559	0.122563624	0.298373976	0.409463319	-0.094191071	0.237488386	0.141873848	0.087059522	-0.004467209	0.267100248	0.098946263	0.229603178	0.082091234	-0.167367125	-0.0262804
GSM644729	0.213678649	0.068795121	0.329314569	0.17280106	-0.022542773	0.253789186	0.371639989	0.180215079	0.004448842	0.270079348	0.171262722	0.086911947	0.179056732	0.313349702	0.173283327	0.319429408	0.450745104	0.148683615	0.326084663	0.094484426	0.101317829	0.013931955	0.212387384	0.180113635	0.310672469	0.109778072	-0.085799741	-0.058313014
GSM644730	-0.071453503	-0.024832444	0.15404368	0.111138	0.074006133	0.365063523	0.392730875	0.237052925	0.064648036	0.113236988	0.152411959	0.076487412	-0.091275166	0.29456932	0.110330911	0.227849038	0.369173281	-0.018533019	0.241899388	0.07693794	0.097597647	-0.092011457	0.257220754	-0.041120856	0.178720603	0.079061797	-0.040317715	-0.003861095
GSM644731	-0.100002629	-0.039499954	0.109538621	0.111052765	0.046320114	0.289904139	0.373929522	0.215070584	-0.059675121	0.15436724	0.07213456	0.073189831	-0.077291396	0.29936899	0.013270541	0.275463908	0.375410983	-0.004488285	0.292579756	0.082519841	0.069369912	-0.132294207	0.240319831	-0.038189383	0.185770598	0.005095338	-0.142141112	0.00873993
GSM644732	-0.202043106	-0.003668125	0.073893913	0.100991001	0.02670881	0.265197388	0.350456431	0.162265111	-0.104133991	0.139699201	0.002159849	0.02000645	-0.229838097	0.280573623	0.121483544	0.272851943	0.363610008	-0.090623273	0.341853356	0.032266713	0.072186757	0.004322839	0.221039464	-0.061853086	0.153182949	0.068144297	0.066184544	-0.084391135
GSM644733	-0.084136357	0.035041674	0.214183934	0.143722562	0.081681494	0.337597516	0.417370431	0.135690633	0.062784467	0.137076638	0.04676276	0.061907642	-0.085435734	0.229262785	0.143902511	0.374925344	0.397470545	-0.126488696	0.35132285	0.042342453	0.129665467	0.101997756	0.264986406	0.021750356	0.242505836	0.074421993	-0.245586683	0.034641247
GSM644734	-0.101972427	-0.067062427	0.144143894	0.173157223	0.097775034	0.335848611	0.407315472	0.105624392	0.148921821	0.219342624	0.064778337	0.086384109	0.009838667	0.19762932	0.13591379	0.222509775	0.411104614	-0.011346041	0.349862664	0.122854756	0.06128228	0.147489892	0.272066363	0.050155411	0.200296822	0.069504287	-0.038536704	-0.077245682
GSM644735	0.023762282	0.084779457	0.1180542	0.117387773	0.035499347	0.312807774	0.371735302	0.18843303	0.025228349	0.2306595	-0.141481711	0.053626581	-0.017128723	0.169045511	0.099344356	0.221079364	0.390364483	0.041553092	0.32752037	0.065364104	0.111929638	-0.078411296	0.183217873	-0.07605893	0.157181058	0.071983344	-0.114454266	-0.050445218
GSM644736	-0.076620852	0.049096653	0.155481263	0.147140882	0.004372141	0.344396556	0.34568429	0.106389525	0.125928055	0.207602289	0.098962435	0.083708595	0.028023925	0.211580573	0.19118458	0.248395318	0.363004532	-0.006510799	0.239216755	0.042456548	0.12223849	-0.069514588	0.279587006	-0.014330314	0.232899407	0.052657377	-0.113831786	0.051436985
GSM644737	-0.12695854	0.065951826	0.220552636	0.111998881	-0.003896417	0.33117523	0.333155817	0.189054642	0.102711753	0.288920965	0.157927591	0.084167988	-0.110609286	0.181496728	0.117008746	0.283325046	0.331547729	0.161587095	0.259035995	0.071732611	0.060524865	-0.103847647	0.209817437	-0.005980111	0.141998987	0.037971292	-0.028170561	-0.110109961
GSM644738	-0.055814032	0.032068976	0.073797838	0.058806126	0.052004282	0.27112568	0.402397558	0.172785348	0.007091847	0.23433481	0.103850139	0.118841235	0.058349391	0.261773442	0.122540547	0.337738114	0.362563516	-0.034902275	0.232163843	0.07228613	0.115973979	0.008415868	0.204485161	-0.019799303	0.22886274	0.053824573	-0.12245768	0.011270037
GSM644739	-0.054122021	-0.046622135	0.040683672	0.103414065	0.033027456	0.309686579	0.386282885	0.152152678	-0.001188908	0.208004568	0.131133342	0.081717481	-0.067581438	0.286520107	0.097812885	0.283595417	0.375903756	-0.095697487	0.306817825	0.052016928	0.070939785	0.006698952	0.221532086	-0.028925292	0.215562722	0.085751467	-0.135829124	0.017513757
GSM644740	0.041330672	0.13801165	0.155467144	0.142393063	0.11740416	0.219449266	0.386979413	0.151450275	0.094806882	0.21399494	0.063109946	0.040752758	0.071365929	0.229854514	0.028551988	0.269201565	0.475282822	0.106829651	0.321428155	0.094964801	0.069578431	0.050034974	0.300652863	0.110611284	0.219927783	0.052324528	-0.13510193	0.005532595
GSM644741	-0.146881002	-0.072871095	0.138089319	0.119816258	0.076098865	0.192972402	0.342401648	0.094265874	0.168969795	0.23581374	0.011267987	0.025950485	-0.150847294	0.125754577	0.002122034	0.330460078	0.30089546	0.031575691	0.453176533	0.119875789	0.036696047	-0.082441306	0.222872088	-0.095584483	0.218161805	0.070198009	-0.001521051	-0.008974937
GSM644742	0.128800384	-0.008392494	0.100870358	0.128184444	-0.009999566	0.27865075	0.41226035	0.190093406	0.036600667	0.322927033	-0.099868278	-0.01534785	0.05392902	0.140313438	0.039461223	0.183551446	0.368237977	0.048324316	0.308880816	0.088039848	0.031529513	-0.182885547	0.146142929	-0.009888834	0.170371799	0.091609791	0.008975539	-0.078855025
GSM644743	-0.072503771	0.206144338	0.258500134	0.269065879	0.055383349	0.303290098	0.345355123	0.214076795	0.066724165	0.295301509	-0.22103108	0.137968771	-0.05070484	0.268496146	0.042996768	0.226144806	0.346599965	-0.089987862	0.339359055	0.179101261	0.092446764	0.007731684	0.254500409	-0.041577521	0.081610825	0.084743785	-0.177855713	-0.009239138
GSM644744	-0.093080067	-0.204485016	0.079594224	0.139658768	3.49E-05	0.233194885	0.359721716	0.170366001	0.037395366	0.202142199	-0.006626351	-0.04168593	-0.035217362	0.262703425	0.012088858	0.213659989	0.380199845	0.100294512	0.340436203	0.106126694	-0.006297656	-0.168373679	0.249367182	-0.047721359	0.181041802	0.083856964	-0.029067639	-0.041267966
GSM644745	0.133199993	0.049580724	0.270947848	0.164356926	0.092146406	0.307763643	0.384470057	0.223229584	0.097646522	0.343101442	0.036827464	0.066153829	0.025240441	0.134922722	0.064873119	0.302291493	0.460453153	-0.024389044	0.487586447	0.109718567	0.002151948	-0.087248641	0.142492473	0.032572479	0.334372569	0.107709772	-0.058455224	-0.037054437
GSM644746	0.144488338	-0.004669855	0.207889302	0.202133208	0.054587745	0.176280027	0.334989653	0.158737934	0.188862011	0.375473359	-0.285081909	-0.054309524	-0.004700547	0.042346289	0.127539151	0.004157818	0.387773478	0.390423754	0.321752285	0.139051448	0.102805492	-0.116022992	0.274682468	0.166933757	0.122886733	0.179614072	0.026877318	-0.11412994
GSM644747	0.061096254	-0.034834394	0.204446352	0.095360834	0.100883997	0.13748927	0.357586488	0.063227358	0.147023408	0.262881668	-0.160979757	0.055070248	0.00578586	0.080945395	-0.020945433	0.220829534	0.338091079	-0.01916519	0.304779241	0.105308585	-0.116123714	0.081764195	0.225602228	-0.039139474	0.126979949	0.076145577	-0.056790206	-2.54E-05
GSM644748	0.038950128	-0.032938418	-0.006832139	0.11288907	0.011035386	0.248796181	0.361388278	0.139875207	0.078725544	0.201617271	-0.050466123	0.096424819	-0.027354954	0.246814362	-0.089640121	0.206877659	0.330987948	0.216832262	0.339494895	0.121768643	0.061480667	0.034831724	0.204035429	0.075310398	0.191678931	0.158328686	0.009356075	-0.034691646
GSM644749	0.24418005	-0.060569191	0.225315049	0.188651017	0.056642584	0.31055202	0.346074988	0.17525405	0.276892719	0.355806244	-0.157086556	0.06287605	0.051637927	0.054830738	0.11947548	0.221167861	0.384722616	-0.145017273	0.331749266	0.131068054	0.145678216	0.029779122	0.163382876	-0.009393836	0.178893728	0.133103961	-0.027135142	0.046264203
GSM644750	0.085454988	0.077818379	0.141495146	0.11519779	-0.066093856	0.241056532	0.329317498	0.134000266	0.089094812	0.354576209	0.042887217	0.067199793	-0.103859668	0.18247669	0.017011021	0.298136521	0.390512947	0.020760791	0.255230454	0.143581739	0.022601955	0.095846361	0.128876619	0.063872199	0.136206594	0.210913	0.077613892	-0.043816828
GSM644751	-0.090447308	0.01902767	0.071528471	0.082440879	-0.003917724	0.184782237	0.345265157	0.252858123	0.101427729	0.12937518	-0.05529941	-0.049083292	-0.226980687	0.155364903	0.041315503	0.145240038	0.304097456	0.073382952	0.3413631	0.075294024	-0.039028333	0.024875365	0.217296506	-0.023267235	0.086435638	0.055473046	-0.021467599	0.009617883
GSM644752	-0.020063247	-0.073767318	0.142760852	0.20732057	-0.010790222	0.144558825	0.311253361	0.268661884	0.111382377	0.313148196	-0.168423968	0.028829521	-0.087751501	0.204908883	-0.019903389	0.165264205	0.343231461	-0.009220208	0.333558466	0.08331813	0.073490132	-0.243208339	0.226856735	0.073479349	0.292727996	0.140432546	-0.114272262	-0.063424546
GSM644753	0.073872428	-0.173388054	0.11124232	0.195982256	0.08174403	0.247605719	0.342969949	0.156574928	0.136910408	0.36794485	-0.163690563	-0.039994174	0.108232151	0.097017121	0.011939901	0.138764602	0.286983003	0.107646418	0.359263722	0.182360066	-0.020934516	-0.05701125	0.171352259	0.023177525	0.246847934	0.180257667	0.121583408	0.015918001
GSM644754	0.095898607	-0.117837623	0.155841231	0.231966579	0.060589099	0.267772542	0.387808887	0.286413514	0.161364819	0.340234728	-0.121324997	0.008291927	0.199952979	0.255805976	0.181211262	0.058705024	0.366974094	0.237570257	0.340449061	0.160669143	0.001908231	0.047329769	0.241898256	0.047730908	0.23252521	0.163668671	0.052503587	-0.044526824
GSM644755	0.214056287	0.022562232	0.194887065	0.296203104	-0.043278361	0.1874632	0.283082938	0.076240019	0.117566152	0.221219204	0.086623279	-0.049776176	0.017859436	0.085967304	0.047827541	0.22113602	0.232229149	0.122083547	0.263910803	0.18803016	0.03893905	0.062160659	0.278730519	0.040382819	0.170883137	0.117452911	0.260717622	0.042093433
GSM644756	0.16766271	0.092932067	0.043381772	0.139836949	0.014637025	0.160469031	0.367782876	0.335624362	0.086822656	0.252796256	-0.061886224	0.129351737	0.014667035	0.037732052	0.009323231	0.090751845	0.41046265	0.076625004	0.116689864	0.184678475	0.108370925	0.001623131	0.252882081	0.222464807	0.283497307	0.165448759	0.118247801	0.002589893
GSM644757	0.057609194	-0.105791924	0.118835202	0.12661622	0.070907761	0.221446004	0.349363804	0.120507452	0.177281504	0.273313694	-0.1510591	0.023663941	0.085338772	0.117581492	0.001378922	0.226906757	0.298221872	-0.077835353	0.22410073	0.127109186	0.077565749	-0.052039696	0.165437157	-0.147234153	0.212913355	0.088715156	0.102869155	-0.17901312
GSM644758	-0.048382103	-0.030928416	0.152362204	0.079505326	0.037517381	0.261691831	0.389018252	0.156842653	-0.090666403	0.247914377	-0.217261735	0.044249956	-0.041124873	0.231345399	-0.030385627	0.251847618	0.332543276	0.010635102	0.413147749	0.163399428	0.103695542	0.020679058	0.290343372	0.005213821	0.230404431	0.069042784	-0.062272349	-0.075571089
GSM644759	0.083230267	-0.140212076	0.138215105	0.1461088	0.005882103	0.256311607	0.374277627	0.088556725	0.129226121	0.179063006	-0.016381239	-0.004934362	-0.053737639	0.081546302	-0.033216021	0.22027918	0.352168754	0.210195846	0.325118782	0.156999902	0.036269395	-0.28288334	0.298110426	0.001915861	0.129952671	0.064369194	0.00716619	-0.064719244
GSM644760	-0.013894878	-0.049336938	0.071579424	0.134704349	0.013300974	0.247217082	0.368697562	0.150275947	-0.010130047	0.294297341	0.04870849	0.083252001	-0.209996873	0.228054606	-0.001364674	0.313880896	0.386119744	0.084073349	0.247039174	0.1185932	0.06902347	0.040734359	0.244933259	-0.009979808	0.229547868	0.086268885	-0.059150827	-0.057860176
GSM644761	0.120651114	0.017348397	0.113522676	0.139318097	0.005191495	0.286506338	0.363045859	0.055704959	0.16594477	0.370351885	-0.195665369	0.048799001	-0.043464424	0.161411237	-0.020920312	0.31354749	0.382458394	0.051682859	0.419784837	0.140976001	0.048551332	0.088420046	0.266327999	-0.056027771	0.240728823	0.17630447	-0.098112665	-0.015003683
GSM644762	0.110775958	0.11323118	0.218030272	0.150881402	-0.01809529	0.191911668	0.393608082	0.23547989	0.161505897	0.298485006	-0.037865736	-0.001579511	0.148367033	0.250752839	-0.015896741	0.287475757	0.416773609	0.022679074	0.393102964	0.069457052	0.028274052	-0.07425666	0.17347259	0.034610008	0.185877641	0.142115191	0.030715216	-0.011789011
GSM644763	0.044230947	0.086378716	-0.003678027	0.243609828	0.053270298	0.309829226	0.369971869	0.187757967	-0.024531905	0.245960922	-0.142189332	-0.010270195	-0.019714545	0.10737764	0.045574856	0.233017283	0.286009848	0.153483858	0.293977191	0.094621126	0.148309427	0.296105004	0.217618881	0.028974263	0.175433116	0.178928904	-0.026007787	0.004907055
GSM644764	0.193398331	-0.056683582	0.245616345	0.228788607	0.025428564	0.232360694	0.342877255	0.164449263	0.049799628	0.356086654	-0.094420494	-0.005826827	-0.064656624	0.202385623	0.040387316	0.224722276	0.298617547	0.172233176	0.491999174	0.160775189	-0.072471633	0.022973654	0.167305284	0.109250574	0.019349877	0.209143681	-0.017244636	-0.102233023
GSM644765	0.019765005	0.065141272	0.288509376	0.224896976	0.125504176	0.256375986	0.300779551	0.092607765	0.103858278	0.367036869	-0.013473585	-0.064233609	-0.013239351	0.171268787	0.109983316	0.173016617	0.343832643	0.258783626	0.388864341	0.159605154	0.148548525	-0.028217312	0.22280519	0.180753623	0.266951759	0.151779194	-0.05664413	-0.047948677
GSM644766	0.177582458	0.042123261	0.147051283	0.182117087	0.03582767	0.271228489	0.365687915	0.179366333	0.095379348	0.282481006	0.041076203	0.090107685	0.15207159	0.218610574	0.098076577	0.319590358	0.407009593	0.08315294	0.47602651	0.111539305	0.125519492	0.002706548	0.174173178	0.16730808	0.252891385	0.122609174	-0.067855974	-0.091053554
GSM644767	0.083687596	0.057748845	0.170564509	0.071038706	0.029614383	0.259657611	0.351717184	0.169242915	0.092470383	0.244421399	-0.033504193	-0.007132587	-0.038525025	0.229678408	0.027598708	0.335648319	0.425298709	0.06473591	0.380274159	0.010077312	0.017610063	-0.099946633	0.219418217	0.009240133	0.305893099	0.138669638	-0.003439639	-0.034554741
GSM644768	0.143313859	-0.002047522	0.108512457	0.198736925	0.052395711	0.237339878	0.37861588	0.205633806	0.180998804	0.332247171	-0.082074775	0.047260155	-0.148408568	0.160193752	0.047487493	0.269177589	0.320781702	0.182820872	0.386983631	0.172896462	0.113662046	-0.104988728	0.211143607	0.090497533	0.214311104	0.196174875	-0.178970969	0.021933087
GSM644769	0.043218525	-0.081268805	0.164641048	0.165001954	-0.025356264	0.112476725	0.317887051	0.207749309	0.104176631	0.218346679	-0.381135313	0.04065491	-0.0209992	0.086704392	0.04915786	0.080638269	0.304366351	0.157669065	0.298522842	0.159934278	-0.104279104	-0.296351475	0.178086077	-0.035659416	0.182500917	0.157242922	0.081799552	-0.208655243
GSM644770	0.107913552	0.098298975	0.209570812	0.103409604	0.036086131	0.246142933	0.382247772	0.172464844	0.0491119	0.25757372	0.078272378	0.074556345	-0.022580191	0.187764675	0.072388158	0.253947604	0.457111165	-0.014598786	0.381504822	0.038137344	0.075238982	-0.109427635	0.272630417	0.07879271	0.258775397	0.116790751	-0.087679015	0.015614153
GSM644771	0.038793925	-0.046383707	0.091872005	0.113985547	0.013625642	0.250695128	0.279884791	0.163626286	0.058865147	0.276638964	-0.039186186	0.021909456	-0.22633168	0.215901403	0.088308731	0.047862085	0.242799118	0.011005846	0.344876949	0.126804882	0.006345589	-0.213426614	0.120702711	-0.082145233	0.22249997	0.056056943	0.05014102	-0.053845537
GSM644772	-0.172905841	0.027077909	0.085079084	0.082835821	0.006060423	0.228367903	0.380771739	0.168093446	0.007307446	0.196697796	0.02340143	0.068969912	-0.084145641	0.234795493	0.04488973	0.27973002	0.367999059	0.017601926	0.339938838	0.074426016	0.125687092	0.058205534	0.179268736	-0.036430652	0.170890797	0.117531418	-0.09649872	-0.02895176
GSM644773	0.088289831	-0.049155144	0.16789672	0.102207375	-0.035346475	0.221168353	0.310836587	0.163383973	0.105847615	0.288500513	-0.066724485	0.019347604	-0.175254885	0.166434598	-0.024844128	0.274817377	0.361375997	0.14253777	0.412154989	0.052883724	-0.037181566	-0.110515048	0.202703229	-0.021879747	0.241303836	0.162066892	-0.048324238	-0.076862154
GSM644774	0.023323936	0.01929581	0.155681769	0.12921254	0.046977411	0.277913756	0.34503756	0.124579061	0.182794663	0.168556111	-0.018479543	0.030760028	-0.012260832	0.147553769	0.010085807	0.357394325	0.432428408	0.185251368	0.354236358	0.11299091	0.123793347	0.060319881	0.346114129	-0.056409412	0.288513442	0.149756964	-0.111913026	-0.066328946
GSM644775	0.147008203	-0.120218522	0.058934585	0.127719192	-0.078619495	0.277153207	0.316505151	0.231010227	0.083489009	0.240464958	-0.112797994	0.022876341	-0.067822783	0.173565301	-0.081629997	0.149568137	0.326483595	0.039112981	0.399562547	0.032483773	-0.042906726	-0.090007999	0.17564335	0.040073625	0.199328235	0.076548099	0.043904783	-0.091841101
GSM644776	0.086481607	0.008167547	0.108204932	0.151729044	0.018521101	0.239797869	0.318095326	0.207425982	0.026368924	0.224000968	-0.05151636	0.037137921	-0.044043299	0.149523754	0.039789704	0.142056812	0.381052259	-0.031869562	0.381314494	0.044613281	0.018357466	-0.034537481	0.260291704	-0.027881794	0.236017642	0.092014237	-0.034652875	-0.070305152
GSM644777	0.080508654	-0.093296071	0.071221782	0.131964266	-0.005033808	0.207514113	0.351481527	0.199242392	0.083056313	0.330235123	-0.13641434	-0.025659482	-0.117451369	0.183212289	0.083519202	0.155587231	0.330943168	0.052974387	0.333689609	0.140561294	-0.061117847	-0.267146908	0.179314181	-0.033150668	0.234897977	0.131570459	-0.021994424	-0.193513771
GSM644778	0.355617706	0.099838704	0.366902298	0.194757422	0.037456299	0.228322806	0.38390674	0.213052515	0.083936593	0.36755874	-0.104581605	0.152147872	0.093980231	0.247521154	0.120316655	0.187928394	0.440033205	0.113398229	0.467193753	0.121548987	0.073074208	-0.186550499	0.195870403	0.181271393	0.355778267	0.191769577	-0.139900991	0.050542862
GSM644779	0.140435813	0.038942282	0.232761682	0.123554928	0.031306054	0.259716377	0.359310123	0.162792982	0.102355149	0.25626932	0.112526544	0.039649288	0.10022318	0.222148399	0.042802192	0.274046456	0.419777647	0.148266909	0.429956345	0.084556274	0.091170115	-0.249883264	0.230718374	0.028314288	0.265201708	0.132082954	-0.085720305	-0.006996454
GSM644780	0.203716795	-0.111696591	0.064230796	0.260625629	0.023284036	0.262389692	0.31534457	0.185045595	0.108325533	0.404449106	-0.069102196	0.067664128	-0.055145207	0.174470638	0.194749498	0.208026135	0.362826283	0.164538344	0.448126905	0.169789973	0.035945368	0.042480925	0.232196659	0.14186647	0.225374466	0.195199887	0.149443008	-0.125207171
GSM644781	-0.033738346	0.001785118	0.160934302	0.144788705	0.075742773	0.276359985	0.328333026	0.271011628	-0.169153783	0.294497944	0.130102869	0.050451457	-0.035526428	0.191329353	0.166144565	0.155371759	0.345779859	0.271256206	0.364770041	0.166140678	0.158911644	-0.30875654	0.251154753	-0.093267108	0.161019506	0.117798618	0.082934782	-0.087329515
GSM644782	0.104732019	-0.007788583	0.155393712	0.133204876	0.020499324	0.238941498	0.383327293	0.114513113	0.102604447	0.287768308	0.089370784	0.068557938	0.070266833	0.172640181	0.07519593	0.32566376	0.415906478	0.000395436	0.351458905	0.086654147	0.103080948	0.073721138	0.256993572	0.060755071	0.28479299	0.134907515	-0.135520296	-0.00682888
GSM644783	-0.124696915	0.098728634	0.115339942	0.151263047	0.057228704	0.281734332	0.390403645	0.230622158	0.010328859	0.2218189	-0.045411093	0.054546189	-0.039582394	0.247098005	0.038473284	0.187362972	0.37981102	0.172261057	0.332032591	0.059321499	0.081302962	-0.232716449	0.214658879	0.041793299	0.21786133	0.108924308	-0.056474148	-0.017729012
GSM644784	-0.049066597	-0.066942263	0.094056917	0.111197783	0.005980612	0.299587817	0.312668467	0.212983165	0.127401739	0.149477737	0.082683737	0.053712915	-0.247350944	0.244731828	0.027360905	0.242750938	0.352348604	0.128894512	0.364063302	0.034981058	0.031266918	-0.05617934	0.225798681	0.095361632	0.22989498	0.068003685	-0.106687176	-0.06983403
GSM644785	0.062768013	0.043129527	0.153766684	0.144079363	0.061853736	0.23058399	0.379106833	0.180577315	0.02582218	0.200603485	0.05452343	0.01257542	-0.068954471	0.266018618	0.012453404	0.276027873	0.387335236	-0.057156712	0.357654397	0.100673973	0.080047182	-0.10569556	0.236584512	-0.072077647	0.241150497	0.091834745	-0.078840578	-0.071801462
GSM644786	-0.031030024	0.048551845	0.023864684	0.15936602	0.026523959	0.276595631	0.367598921	0.212576951	0.081504097	0.217067575	0.087747357	0.065601276	-0.164989057	0.289825521	0.081193822	0.27362867	0.405330328	0.052943088	0.391192554	0.062218977	0.07030016	-0.013192402	0.23903798	0.101191134	0.228797055	0.143290777	-8.50E-05	-0.068618489
GSM644787	0.073992603	0.000502811	0.163660418	0.151784955	0.030899887	0.291980452	0.338947203	0.216241422	0.083836033	0.243674746	-0.113156786	0.054333173	-0.209768061	0.199048006	0.125122041	0.237689077	0.418633509	-0.017213929	0.371238343	0.137369771	0.060405284	-0.162012415	0.113597465	0.086480448	0.2531406	0.105598421	-0.044120408	-0.003856326
GSM644788	0.131035663	-0.044822543	0.136573703	0.147350126	0.070308011	0.257445331	0.34302178	0.154405141	0.126172312	0.241616431	-0.038572879	0.030865902	0.079621506	0.234111945	0.03858922	0.145382358	0.383715466	0.199813526	0.416446651	0.077148941	0.079868779	-0.086568603	0.227427112	-0.052007523	0.218954168	0.138615625	-0.015285608	-0.108234985
GSM644789	0.125024248	-0.042668913	0.133654526	0.085910187	0.037565489	0.229054075	0.338365104	0.141936825	0.061153146	0.204515659	-0.033527962	-0.012609368	0.056761807	0.244125088	-0.010417248	0.150355947	0.389764728	0.069841279	0.320133395	0.0780834	0.046061294	-0.13566474	0.207288007	-0.039496561	0.22019927	0.154837879	-0.164751084	0.01420234
GSM644790	0.121030355	-0.090097807	0.10594211	0.100437078	0.04047303	0.268184084	0.348067908	0.238000735	0.205389	0.331067405	0.057130053	0.007876422	-0.167103489	0.242863027	0.005790996	0.196788034	0.380531586	0.001905409	0.363904698	0.114875174	0.09365342	0.133156842	0.282758465	-0.022599786	0.297924361	0.126814021	-0.001477268	-0.082696747
GSM644791	0.216148994	-0.053066818	0.203622217	0.104596613	0.073706846	0.191591753	0.362548034	0.225066722	0.088676804	0.257121482	-0.009363358	-0.00972583	0.066094203	0.178261138	0.040006078	0.278995148	0.355384089	0.12234927	0.409035808	0.037923261	-0.026142093	-0.224225984	0.202890544	-0.018403527	0.280359812	0.18602817	-0.078670806	-0.092617105
GSM644792	-0.125152876	-0.190059079	0.047279701	0.049672066	0.056228855	0.277890445	0.335963233	0.174444491	-0.00694748	0.182534849	-0.066643619	-0.020361243	-0.181583751	0.244735502	-0.012510524	0.177908748	0.320310633	0.050383786	0.316627682	0.050422841	0.050560316	-0.282560091	0.190697516	-0.149208859	0.120178478	0.045184302	-0.056036032	-0.1181665
GSM644793	0.008680341	-0.07224952	0.136951547	0.122668272	0.06948151	0.230264387	0.324615693	0.241017775	-0.103083702	0.276571242	0.02567843	0.016724668	-0.036487479	0.219005643	0.041735865	0.272124605	0.370236088	0.172542383	0.301528417	0.097885234	0.061407127	-0.242438183	0.220743233	-0.021171351	0.295418748	0.093376595	-0.086207966	-0.040066678
GSM644794	0.040276011	-0.016342501	0.079133023	0.076827605	0.047573231	0.312220182	0.387832653	0.11546799	-0.028362823	0.234077127	0.020954236	0.00148449	-0.036981052	0.202417856	0.044543986	0.223975969	0.401539044	0.026589643	0.386721454	0.061520404	-0.003934802	-0.110055782	0.213026734	0.025896793	0.294273522	0.082581204	-0.054600651	-0.041189677
GSM644795	-0.005632465	-0.055122693	0.169016251	0.100504628	0.02228211	0.216903551	0.350784336	0.118674642	-0.031765246	0.239777086	-0.019295311	0.04826087	-0.007023033	0.233345336	0.054845483	0.301770704	0.377340277	0.079802509	0.407052801	0.043941581	0.070355309	-0.275584506	0.228688268	0.036820674	0.311747859	0.127888099	-0.01462074	-0.114097762
GSM644796	0.02014628	-0.130763636	0.043806722	0.099364556	0.039536219	0.278838149	0.334831689	0.241248212	0.098022716	0.207570495	-0.019141483	0.090515691	-0.030063627	0.23230622	0.088966603	0.280086367	0.339889946	0.10964688	0.312958631	0.101909679	0.06771597	-0.285957666	0.258403185	-0.089081446	0.228891524	0.092325179	0.019826302	-0.045726931
GSM644797	0.21580272	-0.063645334	0.184707674	0.139251144	-0.010606389	0.25245094	0.350378211	0.120023996	-0.002810021	0.152533944	0.07190457	0.105429368	-0.056352065	0.224526714	0.056428424	0.301716862	0.283443488	0.088775424	0.344902015	0.097138159	-0.042167147	-0.126884721	0.261295092	-0.086521701	0.137859036	0.168683398	0.071727422	-0.030626645
GSM644798	0.035288182	-0.092779879	0.176256775	0.143828063	0.038153538	0.156486489	0.34549444	0.22081209	0.07968914	0.267028794	-0.009257628	0.029542121	-0.065767075	0.265684397	0.112542043	0.333106027	0.375372613	0.019597969	0.375051801	0.028143001	0.006199338	-0.072439634	0.22338671	0.042020038	0.276775299	0.136927625	-0.006174279	-0.023976872
GSM644799	0.0079186	-0.141548315	0.122152881	0.083784637	-0.013194533	0.180468346	0.301518087	0.202654321	0.032877298	0.227633584	-0.128411592	0.032842386	-0.123143728	0.219656623	0.029590252	0.162506091	0.35841033	0.114359321	0.398674493	0.061538116	0.031895055	-0.24265362	0.189199308	0.009235798	0.274820466	0.099906197	-0.022643543	-0.128138784
GSM644800	0.19981743	0.050449737	0.126408291	0.246466258	0.053498692	0.135398116	0.361714675	0.240244607	0.071052156	0.318433619	-0.081701439	0.069414596	0.087321745	0.197430694	0.100640909	0.180797547	0.377184966	0.257048463	0.521009345	0.110574628	0.058636886	-0.030913603	0.182039221	0.1885234	0.210605589	0.163333473	0.133373006	-0.111130496
GSM644801	0.18018837	0.066321671	0.066619712	0.154151708	0.084452268	0.263844386	0.163789736	0.184941037	0.175932071	0.196936579	-0.128927205	-0.048231723	-0.174237531	0.013880426	0.054871487	0.055688176	0.327457921	0.304114489	0.422568246	0.126176286	0.02648208	0.118787276	0.164597102	0.087916642	0.240179006	0.111622037	0.075746053	-0.102843341
GSM644802	0.234613067	0.064219327	0.375462232	0.149634741	-0.004851598	0.202328372	0.37644671	0.2145879	0.091001069	0.349625682	0.020630531	0.067845316	0.223814834	0.226203615	0.089958418	0.213981222	0.441545234	0.098643341	0.471998739	0.093288635	0.051226723	-0.186704829	0.239777949	0.088966543	0.333003873	0.184625443	-0.018795981	-0.011204798
GSM644803	-0.055586069	-0.116239635	0.084791168	0.043672092	0.039902301	0.205656829	0.368874622	0.153575704	-0.053711232	0.154598406	0.062068283	0.052626242	-0.072714025	0.247371613	0.113124819	0.268748819	0.35632551	-0.090389878	0.347069273	0.017143116	0.020394272	-0.116277805	0.177025632	-0.017143383	0.165527241	0.086219005	-0.173798017	-0.05517551
GSM644804	0.030398826	0.018598903	0.167670592	0.12586652	0.048229999	0.126348567	0.279894881	0.174207986	0.113050239	0.320404511	-0.006464677	0.036706523	-0.090765392	0.239939397	0.08430637	0.108107796	0.347316616	0.154969047	0.352647248	0.149781635	0.067130336	-0.226366758	0.247489918	0.07719172	0.170551492	0.128021609	0.096984428	-0.096285383
GSM644805	-1.06E-05	-0.159419039	0.100443271	0.027534758	-0.022597148	0.21986245	0.304274639	0.134030522	0.053156783	0.208547431	0.018569108	0.045852187	-0.208224085	0.176674992	-0.01006102	0.221325727	0.281639655	0.168365516	0.363952014	0.057817587	-0.04803944	-0.15077029	0.196221953	-0.113339798	0.207958113	0.089058944	-0.092947168	-0.113100975
GSM644806	-0.147779374	-0.141409987	0.084090924	0.116647513	0.045130702	0.255235264	0.322021794	0.183947271	0.198780769	0.179705375	-0.105388758	-0.031228844	-0.334514135	0.160621622	0.002478622	0.161570044	0.282873078	0.166018713	0.345487322	0.027832106	-0.117550051	-0.313140083	0.129150749	-0.034544052	0.11520836	0.065564615	0.053354553	-0.067842957
GSM644807	0.21607492	0.015208967	0.189240786	0.250680096	0.03693939	0.184659196	0.299267392	0.146458609	0.20706702	0.288638892	-0.166837481	0.03026573	0.130281018	0.101431906	0.225479406	0.267567578	0.391589351	0.190965279	0.490897602	0.204906759	0.07107405	0.053734373	0.242046328	0.205419275	0.256830912	0.134060359	0.21458172	-0.112924647
GSM644808	-0.226557097	0.003637742	0.043198298	0.019890902	0.034922767	0.206712567	0.347052329	0.186268118	-0.020128665	0.222917552	-0.029381509	-0.015999552	-0.08902456	0.235572179	0.045067499	0.163277381	0.269470816	0.256259699	0.348592017	0.025062872	0.025611961	0.040823183	0.219554271	-0.063883689	0.273877588	0.119855431	-0.134569932	-0.05607789
GSM644809	0.038268946	-0.071186599	0.131041593	0.112383112	0.041621233	0.246431075	0.368022385	0.143765759	0.078069746	0.198482019	0.075278654	-0.004104081	0.185394988	0.285183104	0.027905771	0.227871272	0.329498557	0.127892261	0.349877315	0.073632097	0.124837155	-0.093481408	0.229357936	-0.09994897	0.237844046	0.065021184	-0.077183216	-0.096759291
GSM644810	-0.07547279	0.009667827	0.079500287	0.056014807	-0.046484801	0.243492856	0.337830533	0.233758377	0.099426993	0.174296388	-0.038145217	0.051902265	-0.155370904	0.256093697	0.001662343	0.056402711	0.336340516	0.069008195	0.366189801	0.044570787	0.029928847	-0.191140838	0.18842751	0.046446376	0.209791468	0.078376113	-0.129975723	-0.053086383
GSM644811	0.0775736	-0.061093117	0.116336026	0.115848865	0.088667018	0.335807997	0.309980063	0.168330009	-0.022456256	0.222391132	-0.000522359	0.024636587	-0.071593971	0.206762491	-0.047687312	0.2605643	0.341551967	0.173530808	0.366253096	0.174727593	-0.063650052	-0.1194337	0.194223335	0.140136587	0.179633194	0.043362269	0.019015635	-0.003060169
GSM644812	0.14316655	-0.001324132	0.287892154	0.166885401	0.025971991	0.321204735	0.33393131	0.189164669	0.061168669	0.343410703	-0.110182869	0.055304116	0.033409549	0.190859391	0.083666378	0.255797988	0.412263106	0.16583475	0.419579862	0.098566672	-0.001716519	-0.116443105	0.219706892	0.011613239	0.260240957	0.164554777	0.095962886	-0.106142333
GSM644813	-0.048375667	-0.12182428	-0.084269299	0.09185178	-0.01833832	0.123063256	0.363434501	0.133052436	0.003365185	0.251157043	-0.059584781	0.034647646	-0.094785263	0.140804453	0.037073947	0.21205804	0.259036061	0.27921988	0.428887413	0.0715449	0.078423768	-0.05126768	0.33266528	0.022346188	0.302710548	0.028519096	-0.09856421	-0.08134503
GSM644814	0.182659982	0.112807229	0.042455016	0.305212197	0.12853855	0.277418161	0.212039541	0.192447604	0.081314711	0.361291023	0.032334932	-0.134399355	-0.024516592	-0.008218844	0.215594852	0.325341521	0.339584698	-0.072559313	0.240900758	0.141632156	0.1498957	-0.014235832	0.19280201	-0.076342964	0.106623059	0.021743252	0.046757284	0.046023413
GSM644815	0.18710609	-0.041185594	0.094878042	0.091830015	-0.035264145	0.298183848	0.365387334	0.110495079	0.11369635	0.266592962	0.036731074	-0.098297301	-0.03563408	0.08725399	0.054706534	0.140712312	0.327719623	0.265066958	0.426747303	0.088799306	0.118112166	-0.1660833	0.127897472	-0.067550023	0.225531671	0.158033637	-0.110946309	0.008702087
GSM644816	-0.016182453	-0.0839359	0.024163328	0.144767199	0.040608719	0.139300408	0.321915976	0.168288553	0.113981985	0.227563712	-0.142433778	0.033006609	-0.025130705	0.190841305	0.021194277	0.280151465	0.328074598	0.025611034	0.398494541	0.067275205	0.070526176	-0.022808949	0.192418614	0.038647628	0.265639849	0.109052083	0.034958915	-0.041929499
GSM644817	0.09274924	0.051492861	0.125812119	0.075345724	0.11586274	0.260938886	0.37805802	0.190205709	0.013607302	0.267300604	-0.018496197	-0.024835871	-0.105675882	0.254614086	0.002873338	0.394455301	0.206596589	-0.126464374	0.330717887	0.111403333	0.067707459	0.001980821	0.224094243	-0.180927127	0.175561655	0.076978444	-0.173743386	-0.056733616
GSM644818	0.093671247	-0.017377566	0.058760207	0.154849431	0.021366108	0.130435514	0.271566973	0.218371644	0.09071289	0.265283586	0.007174976	0.144917181	-0.097968059	0.143796965	-0.022736139	0.139443298	0.27563999	0.225298963	0.268737155	0.145657783	0.017334776	-0.017324894	0.155207407	0.007034274	0.145401484	0.110330826	0.006702196	-0.135369069
GSM644819	0.155775606	-0.017591516	0.061162055	0.204804533	0.193306273	0.119247346	0.253554439	0.220951214	-0.002355635	0.336594169	-0.137024166	-0.026962035	0.060917857	0.027882467	0.242508737	0.175853116	0.36733236	0.009824379	0.312056219	0.051746448	0.092478226	0.223106572	0.260557176	-0.083543749	0.308097187	0.194539076	0.137318961	-0.087059702
GSM644820	0.231048114	0.149353817	0.065538946	0.076792204	0.095974187	0.124603839	0.230514236	0.147834178	0.078484182	0.366394376	0.13882106	0.033978321	-0.118145416	-0.036809946	0.204799142	0.184418684	0.303078569	0.189268071	0.24280411	0.172900071	0.15829395	0.11448702	0.15186209	-0.032268753	0.156859458	0.179664797	0.033513379	0.107368532
GSM644821	0.224658613	-0.004824959	0.217329178	-0.059943415	-0.063986723	0.184147816	0.372568909	0.055740387	0.016660012	0.241807828	-0.08819319	0.107178864	-0.077642385	-0.00975001	0.083437148	0.202710296	0.267113523	0.381205362	0.259070206	0.174288278	0.075802092	0.064300633	0.255667114	-0.108634736	0.168089175	0.032340596	-0.043266064	-0.032485237
GSM644822	-0.042377391	-0.050582876	0.031734848	0.121605188	0.050404236	0.186689005	0.310238718	0.13604338	-0.051126518	0.280248828	-0.214932072	0.112473408	0.00563147	0.064544191	-0.049413368	0.296449276	0.35402948	-0.017868375	0.298211655	0.121528022	0.056790878	0.109497325	0.147105773	-0.064965795	0.184034207	0.142009522	0.02093288	-0.009278023
GSM644823	0.112269426	-0.079424352	0.08996101	0.112897221	0.11471117	0.147377403	0.26100969	0.213029736	0.014352102	0.313165277	-0.11708652	0.027389981	0.105703766	0.122591275	-0.022836281	0.132050906	0.323218622	0.110228233	0.3635267	0.109600094	-0.027553171	-0.173289348	0.082838848	0.085083089	0.232803299	0.087931591	0.149513693	-0.135375024
GSM644824	0.038942953	-0.090542508	0.18912192	0.082027226	0.038953582	0.143852466	0.306861311	0.099765399	0.061631662	0.201766188	-0.033437072	-0.016883815	-0.142107858	0.217964734	-0.005746529	0.343290478	0.326705033	0.068366425	0.214954821	0.104830408	0.163383239	-0.039826424	0.142890938	-0.086594771	0.25438207	0.081158057	0.015351204	-0.041847148
GSM644825	0.253727257	0.059816168	0.199535737	0.16499925	-0.063516513	0.203148356	0.339822604	0.271234877	0.19820673	0.329476889	-0.091519411	0.053556795	0.256603798	0.128666456	0.085537107	0.194684108	0.447289445	0.127445513	0.469053457	0.093110547	0.03305959	0.103118038	0.184371172	-0.018966529	0.242952201	0.195784191	0.012630521	-0.124495615
GSM644826	0.018242633	-0.088100257	-0.001570511	0.164780246	0.103953373	0.103790023	0.327837082	0.124485686	-0.062413356	0.318025305	0.09250582	0.054971631	-0.017592691	-0.113891549	0.183042848	0.249298449	0.310504639	0.269554739	0.381052256	0.037793544	-0.000208676	-0.223875967	0.232338736	-0.227238914	0.087294596	0.120233504	0.100487362	-0.067969163
GSM644827	0.189347658	-0.176184969	0.148214678	0.228207634	0.057920793	0.197415808	0.250514149	-0.017621872	0.053808434	0.319995266	0.019031697	-0.128801599	-0.136117591	0.092494262	0.168276805	0.048647816	0.359467038	0.074957432	0.332670569	0.105571428	0.003023142	0.136921941	0.196893005	0.061883085	0.27042374	0.152652671	0.073432581	-0.13148963
GSM644828	0.286519169	-0.020228813	0.098988328	0.124857464	0.129084137	-0.038947304	0.242528309	0.22818639	0.049795229	0.332558953	-0.205233132	-0.029421024	0.003399203	-0.131847253	0.122119721	0.064718623	0.245786995	0.128910031	0.30563075	0.197382709	0.130709669	0.040755699	0.220121428	0.034670001	0.071678372	0.1520031	0.217982924	0.001673117
GSM644829	0.289269498	-0.046215129	0.226933478	0.298743293	-0.015203749	0.124043297	0.333503451	0.128298173	0.102419371	0.277149386	0.019406469	0.115041942	0.142066768	0.098585851	0.044496237	0.258829408	0.441529177	0.014711532	0.474366464	0.118999253	0.052490218	0.167712712	0.161574282	0.05890978	0.349041044	0.185868859	0.039247912	-0.042074281
GSM644830	-0.04935405	-0.083939933	-0.01066427	0.174978385	-0.017153733	0.253275628	0.318274575	0.203119574	0.190594644	0.201416158	-0.056067694	0.039100253	-0.081089584	0.228593957	-0.108638252	0.222138062	0.341773071	0.009629485	0.337157135	0.046691568	0.079463821	0.082444265	0.168198162	0.008035718	0.278980173	0.119746462	-0.017616269	-0.140672644
GSM644831	0.092620676	0.127300659	0.104171013	0.107361473	0.119720022	0.269967071	0.329454246	0.19707861	-0.012700947	0.283368269	0.022296584	-0.013383344	0.061726331	0.209647059	0.033028636	0.294222462	0.323272494	0.112799345	0.321901009	0.034255063	0.104798287	-0.164171818	0.218708734	-0.035270411	0.249108097	0.126428252	0.026790443	-0.117334594
GSM644832	-0.067608879	-0.069441717	-0.004220332	0.088264957	0.02367868	0.230727894	0.35853617	0.18617476	0.071923771	0.154173502	0.029246499	-0.012723448	-0.201252542	0.238377265	-0.05907307	0.173100012	0.292679163	0.008946567	0.359004366	-0.003842224	0.066716329	-0.146871885	0.25088755	-0.060470962	0.232649203	0.049977302	-0.044982317	-0.084182283
GSM644833	0.01635202	-0.017932761	0.059154741	0.114343666	0.053613024	0.106968021	0.303821102	0.228147561	0.053802194	0.181093602	0.029357405	-0.021030171	-0.048597341	0.125880113	-0.080288538	0.272764338	0.315800454	0.047970362	0.309293152	0.128826028	0.110305946	-0.085298544	0.186924678	-0.069611424	0.294497674	0.039166643	0.027429288	-0.016254708
GSM644834	0.066666234	-0.0423299	0.080959779	0.180291788	0.047411391	0.226788296	0.333482623	0.171710744	0.079119634	0.258679539	-0.047492124	0.058689314	-0.053428211	0.251469187	-0.061260551	0.276339659	0.310176408	0.150926612	0.350537447	0.095175656	0.044245374	-0.015155783	0.20250279	0.080844332	0.262551691	0.141566933	-0.050245519	-0.107427931
GSM644835	0.104064807	-0.106955543	0.061431245	0.174873626	0.065200079	0.003081224	0.256141013	-0.019004448	0.117994556	0.290345	-0.362145722	-0.148785587	0.001919813	0.090416189	0.033160791	0.141550462	0.246101882	0.168556248	0.382478075	0.061287301	0.022253834	-0.025613189	0.058554446	-0.020138526	0.044209807	0.188993077	0.13407587	-0.102248779
GSM644836	-0.009034003	-0.046312745	0.072723691	0.184143451	-0.029016797	0.192543484	0.233497103	0.186954521	0.120240623	0.308039715	-0.062502874	0.06103131	0.006428277	0.119797423	0.076747701	0.103223705	0.254397406	0.174414664	0.277420061	0.111124374	0.021787134	-0.136026448	0.140927159	0.077177208	0.141916147	0.137247826	0.086656611	-0.135609676
GSM644837	0.135410999	-0.157270801	0.122229533	0.18227617	0.025644493	0.243503957	0.321167235	0.159972665	0.059117432	0.327348616	-0.072509041	-0.03335363	0.080541387	0.126613913	-0.031872426	0.29966466	0.363220792	0.156420172	0.354254631	0.18472691	-0.008913273	-0.061873165	0.174332147	0.058369831	0.30687386	0.178707805	-0.1291227	-0.059526162
GSM644838	-0.048666738	-0.020060761	0.093117727	-0.000400633	-0.018002518	0.183142416	0.31750418	0.138611097	0.038468883	0.277054981	-0.009872835	0.011980667	-0.017575811	0.214672373	0.051480244	0.244207136	0.341835401	0.117214452	0.395645398	0.089110131	0.03330138	-0.087874354	0.201280492	0.035371349	0.270656304	0.073886305	-0.016777624	-0.161879907
GSM644839	0.206640925	-0.014916812	0.14931683	0.112821833	-0.024622154	0.254837182	0.330726791	0.187788821	0.129232855	0.377210973	0.03631515	0.035475887	0.053114482	0.174612099	-0.01007918	0.239530798	0.339289421	0.073281652	0.409867067	0.095879281	-0.033143313	-0.200124937	0.174719915	-0.053556393	0.27373532	0.170506065	0.114729515	-0.075359599
GSM644840	0.043278825	0.044045214	0.10259687	0.163891931	0.062008907	0.257857679	0.299624862	0.229275877	0.25147705	0.297530854	-0.065965756	0.122874403	0.014023063	0.184608259	0.082260101	0.124126658	0.378590977	0.082425649	0.278850259	0.147442007	5.86E-05	-0.137552613	0.22526053	0.108641939	0.299887525	0.22030191	0.068379612	-0.063249048
GSM644841	0.031036909	-0.017365333	0.103521771	0.194750157	-0.017380854	0.259545835	0.327322103	0.13487723	0.213980452	0.272514017	-0.132904654	0.016952596	-0.005336629	0.206591984	-0.015431631	0.138400628	0.347350229	0.13690379	0.271614619	0.066246173	-0.02660668	-0.087817952	0.212664203	-0.016813714	0.350417313	0.121440079	-0.057940188	-0.149494374
GSM644842	0.123171733	0.025451056	0.269374238	0.162953377	0.109265971	0.133234469	0.341818872	0.27790241	0.097551339	0.345461441	0.024900984	-0.021565225	0.163443106	0.198535447	0.085964179	0.092188406	0.378391885	0.189096475	0.413500288	0.145604562	-0.033618786	-0.023460518	0.227122405	0.156570796	0.245443989	0.182049839	0.123734785	-0.115365077
GSM644843	0.113281546	0.089218286	0.240389882	0.220811473	0.038918993	0.266572375	0.333635598	0.226511175	0.084903661	0.371196905	-0.077509394	0.08610625	0.068389998	0.151202044	0.05562474	0.153660003	0.398587526	0.132540643	0.410104954	0.150893042	0.028991516	-0.127640494	0.212240377	0.10142416	0.34418888	0.159230843	0.160518946	-0.109355285
GSM644844	0.110011851	0.010647624	0.199133928	0.099678685	0.01659255	0.321071121	0.320752974	0.181468907	0.158081512	0.229418828	0.021618481	0.040472141	-0.038032131	0.166555659	0.072110427	0.325290897	0.387669459	-0.05252459	0.389649189	0.040735072	0.034352332	-0.188620854	0.165711092	-0.027738734	0.296128495	0.14054462	-0.118451569	-0.099725685
GSM644845	0.091519996	-0.080851417	0.204858673	0.134960921	-0.019547285	0.290879688	0.284758011	0.195213134	0.252964343	0.32494069	-0.207198296	0.004129983	0.050476714	0.141378816	0.036730902	0.166713503	0.385380071	0.006864031	0.367148229	0.152326822	-0.027280303	-0.100248622	0.168621766	0.04545059	0.314342809	0.184311782	0.035042917	-0.162123979
GSM644846	-0.053836732	-0.102484093	-0.131118468	0.102371908	0.043162677	0.307661992	0.137563622	0.07977453	0.131487155	0.316538282	0.234356668	0.112617118	-0.035620901	0.033893414	0.054044519	0.024690306	0.344872118	0.091918101	0.237819209	0.158105909	-0.004441151	0.184247897	0.17648984	0.085009337	0.318774835	0.120201232	-0.04639549	-0.109685687
GSM644847	0.119544716	0.023888192	0.215448645	0.187778822	0.000861332	0.262670796	0.348727603	0.120005303	0.111310312	0.332017683	0.10565121	0.035437021	-0.039183572	0.147726905	0.077275033	0.208183991	0.413171082	0.228351085	0.294146757	0.104750944	0.103435646	0.047304286	0.243648384	0.027056593	0.164383859	0.180131051	0.228902213	-0.128505545
GSM644848	0.077901534	0.030273357	0.01405541	0.207105697	0.03627901	0.206781527	0.234067354	0.021889514	0.16392588	0.315073336	0.048976317	0.161449396	-0.080852253	0.200676137	0.152295292	0.146519068	0.33183401	0.159526725	0.264414696	0.204387506	0.036601741	-0.010114126	0.175437515	0.129572141	0.070224128	0.156256791	-0.000191525	-0.011805317
GSM644849	0.170740431	0.016716852	0.151506949	0.08518999	0.029418975	0.232685234	0.394377436	0.16919204	0.086716256	0.283671625	-0.098965864	-0.01509461	0.020725573	0.130175514	0.036451048	0.346477684	0.407109982	0.098063694	0.464840456	0.10271125	-0.004862583	-0.161339224	0.218550464	0.019891124	0.290554129	0.178018457	0.023694433	-0.096962332
GSM644850	0.058479619	-0.144980754	0.121083922	0.166745323	0.080913582	0.218430676	0.320957292	0.163454094	0.078685208	0.259973798	-0.210358711	-0.034546632	-0.031209213	0.152199936	-0.050421896	0.197562623	0.363021584	0.031202587	0.380624861	0.162458538	0.014094293	-0.233536932	0.186835014	-0.083518832	0.21942587	0.156258571	0.149197077	-0.184649674
GSM644851	0.217290905	-0.132831384	0.20967568	0.130156868	0.005759585	0.237199805	0.356865355	0.228295291	0.107257816	0.363945244	-0.054005492	-0.014291941	0.0325487	0.187882349	-0.011020481	0.165134358	0.342524261	0.214567608	0.373207762	0.122409751	-0.065621646	-0.149672754	0.235638487	0.127580217	0.25366891	0.179077392	0.082421332	-0.016881747
GSM644852	0.176456189	0.04313651	0.218081198	0.159823043	0.020301441	0.232185788	0.324009396	0.292665001	0.154846923	0.328524935	-0.106229134	0.019342964	-0.026209561	0.231587982	0.045918412	0.266590957	0.328898027	0.04513871	0.377789102	0.132978681	0.083144923	-0.248235994	0.175339907	0.057807407	0.305162666	0.170593115	0.089075788	-0.061136629
GSM644853	0.170385551	-0.037544057	0.190637525	0.152233774	-0.028607462	0.198701323	0.278102408	0.185451873	0.080788306	0.250385438	-0.008447297	-0.032737396	0.011869568	0.162416843	0.073717645	0.186282527	0.35831808	0.003876738	0.410800446	0.16374364	-0.01891395	-0.219143191	0.156416226	0.088169499	0.189607999	0.149723905	-0.086989676	-0.125307185
GSM644854	0.096865325	-0.020159456	0.190275177	0.175707559	0.014167384	0.278606686	0.324630023	0.219356365	0.131555721	0.240475148	-0.030231358	-0.018395846	0.012687928	0.160342363	0.123199154	0.281240224	0.381348099	-0.052606108	0.466303574	0.078818661	0.038958798	-0.134627436	0.194042138	0.063159994	0.293586109	0.158777634	0.056428851	-0.064374787
GSM644855	0.277773503	0.042132425	0.175986228	0.266804622	0.081336372	0.238317372	0.331889046	0.260580532	0.096274987	0.314400712	0.024569104	0.042201273	0.208108673	0.072778468	0.071373785	0.247185861	0.439870922	0.070383584	0.435161508	0.123894375	0.078842108	-0.143204494	0.179931228	0.061499474	0.310764678	0.154835401	0.003931832	-0.083189106
GSM644856	0.071534297	-0.124503338	0.064021112	0.086937325	0.010696121	0.321942623	0.336265303	0.205802106	0.070941898	0.26075282	0.035000474	0.030796916	-0.209207433	0.111862011	-0.023487058	0.27489468	0.316183084	0.064952737	0.24090629	0.087976175	0.020045198	0.109233908	0.255273955	-0.020198611	0.207507509	0.112374631	-0.007194649	-0.014297101
GSM644857	0.165960721	0.038838754	0.209904853	0.191319674	0.003409421	0.230605431	0.346010638	0.195934839	0.019494269	0.32999725	-0.062529648	0.052789981	0.151792917	0.164275173	-0.035942729	0.194975898	0.367172644	0.30137008	0.435582737	0.136444987	0.033519249	-0.182946175	0.160365004	0.067243213	0.33693238	0.171797689	0.103373546	-0.092207203
GSM644858	0.136080452	-0.033407523	0.107352495	0.186754356	0.041597782	0.274343145	0.252218096	0.147155995	0.116991082	0.31009654	-0.069984627	0.053542237	0.045098755	0.115028468	0.14976875	0.235887027	0.345625211	0.247043893	0.36454962	0.106620988	0.062823558	0.190775896	0.171886348	-0.082481973	0.079999282	0.103781855	-0.072416208	-0.044674117
GSM644859	-0.039255004	-0.049216524	0.014992792	0.053467804	0.035553434	0.229187264	0.310981272	0.100273712	-0.021602508	0.156682606	-0.000147012	0.065620565	-0.043467169	0.070474789	0.105125804	0.293950825	0.2720375	0.037750207	0.328408519	0.100008432	0.086227519	0.006039206	0.179123643	-0.105802003	0.286563243	0.058062706	-0.130438497	-0.041118467
GSM644860	0.20046621	-0.083821647	0.135797905	0.162586795	-0.002419773	0.171252272	0.332522782	0.133929835	0.088417007	0.342021168	0.039259428	-0.0297563	0.118148591	0.141712381	-0.034080464	0.217921189	0.345247186	0.118312829	0.364828174	0.086700249	-0.032634482	-0.050493751	0.181079302	0.049619507	0.324587722	0.165053643	-0.027627005	-0.122701583
GSM644861	0.229110664	-0.048548812	0.0490388	0.149544486	-0.017016441	0.197159928	0.288677008	0.14284441	0.125724523	0.351381539	0.04981353	-0.12640785	-0.00247906	0.170937117	-0.061335947	0.215482081	0.348695075	0.134078672	0.268167393	0.191942825	0.04393483	-0.026928446	0.088816455	0.128587411	0.30615436	0.107788808	-0.096714863	-0.019702449
GSM644862	-0.178680082	-0.039306395	0.097646866	0.13914695	0.017681841	0.213265742	0.284272793	0.115940099	0.057547773	0.28604213	-0.193455593	-0.030252033	-0.148099246	0.151398374	0.006135556	0.148922829	0.312560033	0.148725135	0.360217581	0.042894104	0.004681232	-0.22535187	0.19204271	-0.030032135	0.244381195	0.103956733	-0.026185751	-0.05924706
GSM644863	0.067290569	0.028534142	0.126147172	0.094167739	0.125431994	0.188951344	0.337943523	0.20165174	0.018243853	0.285237285	0.017415763	-0.014124165	-0.045754056	0.170644912	0.091909361	0.261239038	0.274609359	0.101925527	0.371209914	0.013143792	-0.032976566	-0.16752955	0.213364345	-0.052918293	0.207535248	0.077655207	-0.176936974	-0.054183394
GSM644864	0.093953062	0.037350774	0.123658049	0.072800786	-0.001321207	0.223786504	0.212706693	0.19186116	0.203484157	0.263526735	0.245049465	0.045269128	-0.300908872	0.151156417	0.083334964	0.267280425	0.296975156	0.244739758	0.172879433	0.099148026	0.093753586	-0.009743653	0.192629977	0.000935496	0.227939289	0.096232338	0.107799523	0.014810023
GSM644865	0.048986534	-0.055253419	0.059619948	0.163638705	-0.013519071	0.191237912	0.322705635	0.059295411	-0.015803248	0.292210279	-0.115696352	0.019764159	-0.200474906	0.154888297	0.052277949	0.16069295	0.352231245	-0.031410064	0.376211062	0.099564408	0.015191095	-0.240316044	0.134381388	-0.115247925	0.232567179	0.165811919	-0.009277223	-0.043433747
GSM644866	0.154607311	-0.142532655	0.060289007	0.161991355	0.065568245	0.230604833	0.297665849	0.189772426	0.104134704	0.298939789	0.07657875	-0.015939633	-0.019772377	0.171463754	0.058545452	0.134961952	0.369499124	0.011443701	0.356437899	0.086031236	0.059974391	-0.036293764	0.16112934	-0.019520208	0.2719012	0.157691733	-0.040648643	-0.144520061
GSM644867	0.173838916	-0.046798905	0.130386258	0.157718473	0.053388587	0.260946479	0.364409424	0.15842576	0.074107339	0.326889154	-0.132014573	-0.091641299	0.009599452	0.204758068	-0.006054152	0.294191265	0.370322613	0.036206029	0.429241157	0.093186081	-0.060872512	-0.123430048	0.21037294	-0.042714233	0.287475564	0.169137118	-0.086868989	-0.139056083
GSM644868	0.147817762	0.096162646	0.303233375	0.181813908	-0.009274857	0.282490546	0.345312747	0.272371123	-0.026663235	0.307487487	-0.165949282	0.091522522	0.081435013	0.25224456	0.04367019	0.13168198	0.424345223	0.1094458	0.385675867	0.044726882	0.137861116	-0.126197499	0.249301329	0.017397342	0.273255725	0.144974051	-0.069301041	-0.12280092
GSM644869	0.112213779	0.028562061	0.316778354	0.233079939	0.061593977	0.28452008	0.338065958	0.244882623	0.175597265	0.407631966	-0.10693906	0.17506007	0.166636826	0.206180282	0.056007914	0.234986106	0.45247608	0.180335892	0.474999165	0.172062324	0.041912552	-0.275528296	0.267291297	0.138983956	0.32403419	0.185325007	0.061172625	-0.100286149
GSM644870	-0.071823866	0.065788408	0.096333201	0.080631778	0.035887289	0.155090334	0.337924803	0.170863321	0.147323027	0.195114107	-0.206292103	-0.081818185	-0.202165115	0.190127661	0.024575513	0.067293078	0.27423852	0.140976623	0.343075494	0.020804062	-0.001120456	-0.255502759	0.173871623	0.010803596	0.103463844	0.085845815	0.086597652	-0.013068341
GSM644871	0.050672268	0.02164716	0.155387309	0.145806346	-0.001057692	0.241089517	0.340972928	0.2793878	0.030454239	0.29292796	-0.173356719	0.017865914	0.035218789	0.201225455	0.07480485	0.149359016	0.378675356	0.161252475	0.440943923	0.077771384	0.051829073	-0.047315006	0.289470851	0.015421269	0.241233654	0.129224541	0.06852943	-0.149421389
GSM644872	-0.077296879	0.005369789	0.047008045	0.230374672	0.006216186	0.193762471	0.280830559	0.21457352	0.088771158	0.283661002	-0.141048426	0.117580656	-0.133462647	0.171088745	0.133734881	0.110008266	0.276990718	0.334137344	0.337028722	0.163525067	0.108274586	-0.096069794	0.203000819	0.136806899	0.207340577	0.128343177	-0.039435003	-0.116971876
GSM644873	0.108916132	-0.128872962	0.116356617	0.070885442	0.012731418	0.302877032	0.302200477	0.100240036	0.03916005	0.272070374	-0.071626603	0.026206575	-0.08181323	0.187224099	0.082123112	0.290840914	0.361241396	0.130132533	0.395745819	0.115703117	0.004320155	-0.022955915	0.16740351	0.013836226	0.306013393	0.148473964	-0.039598112	-0.119124292
GSM644874	-0.065043138	-0.203047968	0.032333794	0.102510529	-0.033574333	0.21697226	0.357356497	0.143270524	0.133009991	0.311241057	-0.103294079	0.025139884	-0.077442627	0.226810972	-0.103526955	0.31032227	0.352422616	0.125535799	0.36878707	0.129985693	0.034166253	-0.091177018	0.188126096	0.011348138	0.241843751	0.109149845	-0.144735974	-0.080928034
GSM644875	-0.109035301	-0.072278542	0.13226238	0.160851762	0.089057372	0.312845733	0.36645474	0.151856623	-0.062362751	0.197457071	-0.041561518	0.009410421	-0.053615047	0.230748436	-0.004772668	0.335391426	0.363744684	0.068761257	0.322795281	0.119146637	0.062782136	-0.16578614	0.173896221	-0.029242155	0.242212591	0.051058713	0.003150835	-0.087445518
GSM644876	-0.169390751	-0.004782663	0.098399539	0.063112349	0.093416808	0.36094332	0.333661405	0.151141601	0.065929407	0.229312118	0.091169154	0.049781656	-0.073595639	0.219102693	-0.009517371	0.339656323	0.315307938	-0.012895074	0.298943574	0.100083705	0.110706762	-0.007771112	0.2433963	-0.074286565	0.114712809	0.076908256	0.119885717	-0.087993416
GSM644877	-0.106048671	0.057655409	0.035884841	0.083249297	0.024017712	0.261015878	0.383738121	0.141460355	-0.047437478	0.171928298	0.068666993	0.063400417	0.07436418	0.214622697	0.012647116	0.313410557	0.353993631	0.009381841	0.224473164	0.037952077	0.047682603	0.025346041	0.242899068	0.010492396	0.296754713	0.041322947	-0.032003141	-0.034280413
GSM644878	-0.237804137	-0.034362599	-0.059930833	0.089017877	0.016002616	0.285860376	0.382880264	0.122024772	-0.007587615	0.0991549	-0.103559489	-0.014542159	-0.284715753	0.25859025	-0.034190145	0.159540138	0.296436903	0.128031195	0.300707682	0.014892381	0.022553606	-0.208851688	0.166061193	-0.157360792	0.165976709	0.006377881	-0.117234636	-0.142151971
GSM644879	-0.172815075	0.051575131	0.19802619	0.170699099	0.070393095	0.162273808	0.404771179	0.250826498	-0.005318956	0.196579539	-0.117465656	0.087857594	-0.153164641	0.199353809	0.053372095	0.102658646	0.332098749	-0.008743627	0.306074247	-0.009310823	0.089685718	-0.061175964	0.271216836	0.196959789	0.261091662	0.049255936	-0.109647891	0.008160222
GSM644880	-0.136509397	0.083757333	0.177033241	0.228855645	-0.027033066	0.298702284	0.392255691	0.200248863	-0.098963409	0.274727733	-0.049848767	0.145473826	0.00034529	0.212648712	0.090838271	0.310222947	0.371190015	0.053767698	0.276242902	0.133784143	0.112122097	-0.137994378	0.170368139	0.124313232	0.245556444	0.043407792	0.061694055	-0.034852628
GSM644881	0.064900638	0.081357568	0.054623744	0.123815572	0.08233091	0.284553404	0.297626317	0.157438405	-0.130992474	0.20076762	0.06207673	0.096317902	0.179815879	0.288161002	0.072362588	0.360362143	0.377826171	-0.0431103	0.312739504	0.078900102	0.096607101	-0.015615645	0.270113023	0.027784115	0.180494694	0.075212508	0.005541689	-0.067762515
GSM644882	0.034201655	-0.012759405	0.100688622	0.137136013	0.01479899	0.24023374	0.372600368	0.172161469	0.057735409	0.20755245	0.083580605	0.028942369	-0.083991879	0.223613368	0.005438251	0.232862522	0.343011124	-0.081248471	0.295269344	0.092881273	0.024716459	-0.063644264	0.221754166	-0.016238648	0.178992584	0.083102133	0.05858117	-0.068641575
GSM644883	0.040958656	-0.059999058	0.082187098	0.124209813	0.023598769	0.296071668	0.366517516	0.11694751	0.048974554	0.196701253	0.099310126	0.02450866	-0.01800821	0.190701417	0.000490969	0.292081764	0.375791263	0.030770604	0.324506147	0.038250953	0.031130119	-0.272611343	0.193458107	-0.044417973	0.202035655	0.080801315	0.023711574	-0.088570923
GSM644884	0.050555692	-0.036323033	0.112494638	0.133097902	0.014288821	0.301791929	0.385238799	0.137221939	0.111239462	0.226210844	0.057314303	0.00350729	0.033126467	0.260638517	0.012251265	0.327718001	0.430737637	0.031113274	0.335309352	0.078549381	-0.01309922	-0.179584667	0.218831894	-0.05534053	0.25655749	0.067705512	0.027437663	-0.054430116
GSM644885	0.052428797	0.003898097	0.120562386	0.112766771	0.041112608	0.392803669	0.370969434	0.127541878	0.084289698	0.240826215	0.054596222	0.011273784	-0.183507262	0.091906292	-0.079353951	0.282526514	0.312139682	0.009995193	0.301111654	0.143425796	-0.118095185	-0.298745598	0.241646451	-0.093639441	0.187004552	0.102448158	0.088934098	-0.163110389
GSM644886	-0.005132061	0.020760238	0.076950398	0.122142073	0.06185958	0.290214321	0.382346737	0.183964947	-0.018049304	0.233640399	0.111243552	0.076140389	-0.048608762	0.288767689	0.003087729	0.192559089	0.372885647	0.122544104	0.359165526	0.093583023	0.012967187	-0.030158205	0.183771479	-0.000973895	0.22408165	0.077249116	0.035209078	-0.081341171
GSM644887	0.064345892	0.061441738	0.128461283	0.093273718	0.066407286	0.260025632	0.378682139	0.1288127	0.034870662	0.267769828	0.058703172	0.026007855	0.028162336	0.316323098	0.051452285	0.348654109	0.401590275	-0.063654989	0.282227147	0.098553107	0.056777079	0.105515338	0.195887762	-0.00955508	0.252828483	0.115672646	0.031893969	-0.123336117
GSM644888	-0.112724821	0.043384066	0.082383315	0.134547367	0.093058695	0.301267668	0.388884303	0.197257947	0.09324836	0.271069398	-0.058620628	-0.023979843	-0.103656709	0.239687223	0.097763108	0.302388325	0.387284383	0.041313153	0.280969228	0.083076742	0.036942833	-0.135761257	0.183221454	-0.0751857	0.263143156	0.146332474	0.005155013	-0.070740149
GSM644889	0.074172521	0.016875917	0.230857989	0.052196545	0.010298524	0.30247674	0.277866245	0.1541262	0.1538413	0.277460245	0.011680582	0.06184465	0.081586057	0.153690751	-0.026625634	0.431076817	0.451588937	-0.321189179	0.423718548	0.135855747	0.011257834	-0.017596352	0.226230047	0.051432506	0.242026526	0.132261368	0.012581489	-0.068440246
GSM644890	0.013425456	0.026000511	0.186368393	0.159883321	0.096170348	0.227430707	0.393715447	0.078875462	0.111923509	0.174643461	0.160356403	0.076571952	-0.05184356	0.146666626	0.078281119	0.313318694	0.415141588	0.053567451	0.376714759	0.078014198	0.100726073	-0.041610628	0.229363698	-0.031518658	0.260141201	0.103253138	-0.042673306	0.004834399
GSM644891	-0.165623912	-0.057187136	0.072256704	0.041056794	0.023897809	0.218604167	0.386872004	0.088752406	0.116893295	0.12472548	0.125688487	0.110996508	-0.24702398	0.213900748	0.027843801	0.289882494	0.209184387	0.124277517	0.301185164	0.154344641	0.050745833	-0.015775697	0.261331207	-0.055728791	0.145072324	0.021110407	-0.059043386	0.024321821
GSM644892	-0.081196259	0.011891901	0.21107869	0.235478057	0.136871847	0.409248103	0.402764789	0.148645651	0.091029557	0.270396691	-0.042137684	0.086900443	0.080652723	0.157143581	-0.040717335	0.458948913	0.385356058	0.112172298	0.329738173	0.180365671	0.169768115	-0.11721162	0.245569661	0.025376148	0.243865085	0.161229845	-0.053867152	-0.091501291
GSM644893	-0.06013493	0.001272369	0.090926347	0.070723729	-0.00159062	0.293608621	0.380791706	0.161530885	0.010804237	0.244983594	0.006841734	0.080029332	-0.189680906	0.176478526	-0.03430577	0.266872998	0.343713804	-0.20786256	0.297837217	0.148299444	0.017658129	-0.139383723	0.153734166	-0.025953261	0.089671286	0.053973351	-0.016812807	-0.188781815
GSM644894	0.052642423	0.02433732	0.011024083	0.08186883	0.064967826	0.286943583	0.376650407	0.08131355	0.042217894	0.247320901	-0.018901045	0.128981408	0.077819961	0.184200669	0.052957203	0.299565429	0.315488161	-0.023014351	0.31220488	0.091747593	0.093481758	0.108872318	0.187411749	-0.043058417	0.26201512	0.064878449	0.002953148	-0.04531168
GSM644895	-0.141092938	0.032024844	0.037803257	0.096514642	-0.012215775	0.311821765	0.321334327	0.0977657	-0.082027957	0.18968915	0.064602798	0.074445369	-0.211421462	0.328141127	0.070060335	0.382744942	0.370070783	-0.381772332	0.32487875	0.109703191	0.031105663	-0.071987975	0.221514815	0.076816713	0.172015145	0.038241503	-0.062358314	-0.062968881
GSM644896	-0.132486918	0.029448271	0.099526391	0.18120172	0.039781268	0.332209314	0.374384358	0.233206235	-0.034580055	0.185341284	0.10905976	0.066963369	-0.106301162	0.297509751	0.145894098	0.314893458	0.433816409	-0.02398272	0.353355099	0.067881704	0.051044614	0.071069769	0.23625683	0.071008269	0.277047943	0.064921294	-0.01061849	-0.074984965
GSM644897	0.114077946	0.029573534	0.122173646	0.108995781	-0.002506577	0.347729854	0.395149545	0.146788136	0.038708917	0.242283726	-0.016650487	-0.029224949	-0.109267798	0.172587358	0.059089707	0.349847444	0.342518813	0.076126128	0.281633096	0.097257073	-0.009580297	0.07741561	0.208092609	-0.028375029	0.217999407	0.121843364	-0.152124978	-0.162337886
GSM644898	-0.096265534	0.064145343	0.115372181	0.089928438	0.041619123	0.292880435	0.362155506	0.157301001	0.019564207	0.136635626	0.054881518	0.10032884	-0.108499698	0.272768094	0.017731773	0.176889368	0.379483779	-0.064358234	0.40849667	0.054331219	0.14144722	-0.017108642	0.232922755	0.076036665	0.229991228	0.036912028	-0.191031514	-0.028421641
GSM644899	0.012803061	0.076677534	0.146952058	0.199484218	0.057330967	0.398350403	0.349986856	0.117574781	-0.056972307	0.241374233	0.050238389	0.104108263	-0.205781786	0.245593628	0.160589461	0.314232682	0.411585442	-0.034554757	0.322449377	0.070849669	0.172849195	0.133392908	0.275255638	0.111110709	0.2743046	-0.011816803	-0.032332489	0.062254723
GSM644900	-0.02088607	-0.006990594	0.035810436	0.194275387	0.0080727	0.384109089	0.36369357	0.277726499	0.175423592	0.25163181	-0.222696078	0.04389464	-0.102696029	0.103134238	0.085197826	0.320681551	0.402036656	-0.061427305	0.279600276	0.141035877	-0.01842104	0.095875327	0.109528677	0.071814301	0.091808402	0.019216928	0.012958712	-0.085581248
GSM644901	-0.063186614	-0.055002966	0.122405536	0.0549236	-0.022062985	0.332651893	0.322195175	0.126786937	0.081882702	0.205635955	-0.040176176	0.004837521	-0.173468859	0.208964212	-0.024660781	0.284474403	0.30030124	-0.033111436	0.343765557	0.126115246	0.064074318	-0.128214866	0.182114372	0.059579646	0.176636275	-0.003799751	-0.021893309	-0.063617393
GSM644902	0.025589123	0.077016423	0.24555047	0.095337044	0.007561651	0.306003498	0.381770937	0.21019509	-0.023225142	0.296960905	-0.020968831	0.068047213	-0.047060794	0.257055116	0.158006294	0.227149932	0.389262979	-0.020721801	0.367927754	0.024300247	0.037259487	-0.204331217	0.218136019	0.041049558	0.28185817	0.0869098	-0.002999623	-0.08170188
GSM644903	-0.114397454	-0.04944727	0.075050884	0.125811054	-0.000420749	0.320653248	0.369814061	0.12326579	0.042262798	0.214115585	0.133758787	0.032771623	-0.226503218	0.294480109	0.124223346	0.371268865	0.403450163	0.082041998	0.330095187	0.073812179	0.089524907	0.135653092	0.218500282	0.110120463	0.22652328	0.041622447	-0.1004238	0.001389152
GSM644904	-0.001079212	0.011638563	0.13696868	0.196031179	0.090960579	0.328121419	0.361417446	0.165054098	0.077865973	0.254967244	-0.034015031	0.076030451	0.057929534	0.250199031	0.106181727	0.386314597	0.398717823	-0.024692416	0.360162153	0.07651532	0.110368513	-0.002469441	0.228003169	0.085054781	0.259674068	0.08393874	-0.01981444	-0.074958964
GSM644905	-0.116736133	-0.036537049	0.136524895	0.052931036	-0.000864979	0.274932816	0.389674047	0.207990803	-0.030085103	0.200600126	0.055999058	0.049974523	-0.122969097	0.27611947	0.060337944	0.299846891	0.38016429	0.114893611	0.292333469	-0.002933021	0.063266328	0.10114494	0.258460728	0.005113888	0.244501468	0.041556169	-0.135863684	-0.077840096
GSM644906	0.007517596	-0.09395649	0.187101995	0.046300222	0.023040242	0.263118297	0.372255819	0.179864938	-0.046731325	0.28487078	-0.04904134	-0.070434956	-0.044375943	0.241892137	0.093093239	0.2710432	0.369725729	-0.127517331	0.328250637	0.060858729	0.040206742	-0.288512974	0.212951277	0.005544088	0.271321636	0.079511457	-0.057436541	-0.07498264
GSM644907	0.039527093	-0.086176824	0.149627402	0.104588547	0.033871905	0.270863019	0.368952956	0.22465516	-0.022156893	0.260202511	0.160539913	-0.001058737	0.034612488	0.264440618	0.11205609	0.401003395	0.38267734	-0.002424972	0.356446521	0.05256088	0.042338217	-0.24244417	0.219261013	0.02263871	0.258742877	0.11582414	-0.051468172	-0.094270059
GSM644908	0.030253298	-0.081406412	0.063551656	0.029966285	0.072286214	0.260712961	0.37905514	0.226668603	0.151633159	0.252089137	-0.016574428	0.028664603	-0.308288925	0.189656057	0.062760278	0.390629033	0.388187233	-0.052695726	0.337344965	0.183492873	0.035230797	-0.10598545	0.254857503	-0.088385832	0.196570804	0.149029745	0.109437071	-0.149037347
GSM644909	-0.053406703	-0.024075494	0.20121526	0.196766015	0.07191501	0.267605063	0.358404668	0.163481739	0.039465457	0.269249699	0.101146856	0.093644861	0.08970693	0.279219641	0.211933777	0.334817573	0.394165693	0.028971542	0.370959873	0.090154116	0.113034964	-0.071056039	0.284376658	0.114451333	0.229706453	0.06759045	-0.147153047	-0.032818325
GSM644910	-0.088326101	0.033468793	0.070529551	0.071646517	0.035886617	0.301034957	0.356938598	0.214977324	0.026316254	0.137843217	0.084631555	0.079429813	-0.037113569	0.279520896	0.108992045	0.241072895	0.376325508	-0.12809624	0.388253677	0.040998634	0.10890218	-0.115732516	0.222098277	0.06838165	0.261319613	0.058468154	-0.087847264	-0.061043739
GSM644911	-0.214182374	-0.049578368	0.070523002	0.112627072	0.049349439	0.272868821	0.380986747	0.153666958	0.069520153	0.189259501	-0.059525636	0.082321271	-0.18659215	0.2658922	0.16039552	0.292826704	0.367370385	-0.118465693	0.32653946	0.078044509	0.063802186	-0.033988042	0.244816429	0.019933611	0.232503917	0.006654833	-0.11493122	-0.157399499
GSM644912	-0.028751061	-0.022526601	0.135486001	0.117234371	0.026014399	0.29697212	0.33579312	0.128392567	0.024089403	0.213529275	0.116438589	0.035232212	-0.067754077	0.278118454	0.075189269	0.308469925	0.385595332	-0.103348206	0.363944545	0.042106147	0.073371427	-0.159658325	0.219501842	0.067084866	0.270376204	0.087788006	-0.07356611	-0.042234111
GSM644913	0.081600572	0.004268982	0.073872527	0.038638303	0.069069529	0.31522686	0.322646478	0.192718438	0.054931481	0.287325823	0.066013196	-0.010182957	0.03155352	0.169886675	0.049203855	0.32381277	0.340589704	-0.070083074	0.396143075	0.049225093	0.023157277	-0.13651641	0.191330313	-0.047496516	0.257273989	0.113279521	3.58E-05	-0.195698844
GSM644914	-0.187412123	-0.105562788	0.112082896	0.101179457	0.051734889	0.25568787	0.376045521	0.181813632	0.058981697	0.213595754	0.072051311	0.024592223	-0.189990022	0.243352372	0.109992479	0.287526017	0.431939728	-0.122697167	0.322505664	0.004772578	0.052457978	0.02632424	0.209341549	-0.009869008	0.230969497	0.061104604	-0.122395525	-0.096322355
GSM644915	-0.069532399	-0.007720881	0.112451874	0.166292799	0.031858119	0.300088407	0.358109221	0.213595832	-0.028112155	0.198132182	0.126500804	0.066202166	-0.140268586	0.21786352	0.11638146	0.248167059	0.351932999	0.018634057	0.363619735	0.052037003	0.049826036	-0.107610135	0.252192655	0.031824306	0.220593759	0.036119309	-0.008805345	-0.061709039
GSM644916	-0.011742669	-0.167443309	0.048699587	0.037232143	-0.050419023	0.277367338	0.366159591	0.219183581	0.146620842	0.224916574	0.082151872	0.034074843	-0.144011438	0.250384482	0.070399023	0.267625801	0.35808481	-0.038541377	0.333210915	0.001383112	0.006503778	-0.107834226	0.202214989	-0.107616969	0.230038977	0.066347761	-0.152604424	-0.089864386
GSM644917	0.020210574	0.032414376	0.163387706	0.14307015	0.01609663	0.344703726	0.342505831	0.134360353	-0.031496951	0.276902534	0.081677787	0.004888057	0.080893833	0.237046585	0.057937086	0.323686508	0.402090779	0.104645795	0.410461259	0.072215956	0.068659304	-0.067924031	0.193144707	0.050998411	0.2406641	0.091243301	-0.030278393	-0.103223101
GSM644918	0.014888235	-0.035970772	0.116934992	0.114305049	0.022318878	0.296994551	0.336013598	0.150970419	0.038979582	0.222203172	0.085853434	0.055718986	-0.086740944	0.317958111	0.123500005	0.286364289	0.410910302	0.011672474	0.343192162	0.041668261	0.058151997	0.137912372	0.257658961	0.076161767	0.252026609	0.061156045	-0.102537225	-0.112502903
GSM644919	-0.023446305	-0.050110858	0.122720983	0.10132872	0.065272616	0.293455412	0.364959728	0.221254662	-0.143368123	0.262153644	0.150448079	0.082393108	-0.004739751	0.303521981	0.108647667	0.402046342	0.417269709	-0.012585284	0.380769636	0.027068408	0.037324168	-0.220673665	0.241394168	-0.025807394	0.3465171	0.067790056	-0.174284909	-0.134285149
GSM644920	-0.163400027	-0.005272609	0.170316312	0.129908814	0.035942509	0.299326157	0.394880633	0.243166486	-0.015672333	0.197427325	0.027133143	0.036283066	-0.080441833	0.233464586	0.074819578	0.275285776	0.396764215	0.037628304	0.338122304	0.06925029	0.109451264	-0.02811674	0.250986599	0.127715033	0.240112005	0.098300658	-0.035720337	0.03323993
GSM644921	-0.167165178	0.046441932	0.135731075	0.109174753	0.045265183	0.288556094	0.382214031	0.207963839	-0.000572273	0.172432467	0.037056653	0.05711716	-0.093096861	0.310304043	0.094129188	0.270331874	0.390322505	-0.066545453	0.300070816	0.065807737	0.08840643	0.031747254	0.257354946	0.114249501	0.237714688	0.055087937	-0.09973249	0.024373278
GSM644922	-0.213539085	-0.076854545	0.136074282	0.103310599	0.0618632	0.275007335	0.382924391	0.134833565	-0.065363039	0.207045054	-0.063508539	0.028529064	-0.055697235	0.276601308	0.056000833	0.369085374	0.328150731	-0.026908614	0.315625362	0.054446358	0.067715903	-0.148623895	0.212285903	0.047643827	0.291916463	0.082375381	-0.0782328	-0.066774267
GSM644923	0.127979655	0.014849271	0.138878216	0.003795652	-0.018869457	0.283540296	0.352883839	0.117005727	0.119771346	0.182687258	0.028062035	0.013653208	-0.098511872	0.221320795	0.045622095	0.392930513	0.355271732	-0.055340503	0.345693253	0.135932291	0.003736354	-0.055943041	0.215300117	0.048853111	0.30477876	0.073986362	0.019583967	-0.083779592
GSM644924	0.010095437	-0.007251973	0.079461538	0.061832587	-0.033799134	0.291075062	0.384631731	0.17657991	-0.075130092	0.206023584	0.113614043	0.053852789	-0.092414641	0.24653926	0.090309894	0.27163629	0.373203473	-0.041422738	0.376546133	-0.034397707	0.055995032	0.003967543	0.223876587	-0.014818608	0.248454918	0.058049458	-0.109735898	-0.068171025
GSM644925	-0.06509459	-0.099631741	0.143309124	0.084777302	0.062333284	0.236304808	0.350051155	0.158882652	-0.042107513	0.243642402	0.050235741	0.034507652	-0.089922606	0.280222017	0.115588862	0.321418775	0.393318833	-0.046767266	0.337569584	0.02934601	0.040329465	-0.019436536	0.253948732	0.040557683	0.288893841	0.051835669	-0.09058177	-0.037847543
GSM644926	0.021567501	-0.075576872	0.077421113	0.061652221	0.006189065	0.333133617	0.368348951	0.137758123	0.013238548	0.211746883	0.013429907	0.010621613	-0.152655345	0.215314069	0.091800709	0.256515112	0.345232945	0.048958177	0.330070337	0.002776271	0.056435304	-0.074873098	0.18622245	-0.08048407	0.232694737	0.06091804	-0.133565654	-0.125527722
GSM644927	0.09835046	-0.0071523	0.075097131	0.067598905	0.04235859	0.31370959	0.381357822	0.181029919	-0.133409663	0.208156127	0.003136184	-0.054026319	0.056018521	0.243300309	0.052901116	0.266481094	0.381225204	-0.04849926	0.376456919	-0.009058477	0.033047446	-0.110208168	0.228702013	-0.034697711	0.287774342	0.126537154	-0.087977019	-0.119513943
GSM644928	0.093740698	0.070090637	0.365674099	0.137325244	0.032503741	0.34183451	0.404594348	0.165326816	0.069522468	0.308992404	0.026278876	0.062103682	0.138617996	0.289910472	0.133683325	0.386782533	0.456820698	0.001132118	0.344962035	0.105026745	0.078354219	-0.10501237	0.210502452	0.133579486	0.327050089	0.102907264	-0.052749057	-0.031548643
GSM644929	0.111154138	-0.076826315	0.152877157	0.099774022	0.09159126	0.28662311	0.376262407	0.227680032	0.041009497	0.251327567	0.031638731	0.045868247	0.012963105	0.23124752	0.003418993	0.32863885	0.461388545	-0.005226759	0.375460044	0.07922288	0.005415639	-0.015600335	0.221426359	-0.092612501	0.323232243	0.064706155	-0.082809281	-0.123156068
GSM644930	0.054376944	0.024839199	0.152963911	0.141439332	0.032738267	0.314986524	0.359580867	0.226874483	-0.05366194	0.265348128	0.119287214	0.02650386	0.001163577	0.294555533	0.144099844	0.376289956	0.426253172	0.032157325	0.357186261	0.0547596	0.064780888	0.037581632	0.246036344	0.069108445	0.229816573	0.109844359	-0.146109665	-0.054296468
GSM644931	-0.072324858	-0.058116773	0.041937564	0.083736749	0.033708814	0.299265215	0.392425246	0.173416852	0.03344683	0.225094755	0.003684699	0.036547841	-0.137862478	0.231004471	0.083310989	0.299149455	0.386211564	0.071143953	0.33089591	0.078710402	0.013534719	-0.120471217	0.225680969	-0.014667554	0.227733947	0.046427761	-0.106911734	-0.077063503
GSM644932	-0.00820453	-0.02272418	0.149549001	0.066483769	0.04620031	0.340334324	0.386600372	0.188326651	-0.060895167	0.192041027	0.151149483	0.034940522	-0.076272705	0.251693472	0.150672642	0.224257674	0.406822778	-0.038378435	0.339726686	0.051096329	0.105633856	-0.006686872	0.24332317	0.084879976	0.25674867	0.065574156	-0.124902746	-0.094689734
GSM644933	0.028295758	0.029343924	0.157503642	0.103138039	0.006660868	0.375623461	0.288609288	0.179990585	0.085097642	0.320782169	-0.05383051	0.094452482	-0.037961345	0.220128936	-0.052186671	0.314796387	0.315907654	0.075109713	0.359013394	0.146904359	0.099345454	-0.036842873	0.249083991	0.038445151	0.180750309	0.051497237	-0.138415674	-0.11757799
GSM644934	-0.01125987	0.000532426	0.296255835	0.136127615	0.051868189	0.298260033	0.36614844	0.179670868	-0.029266331	0.258802426	0.167674366	0.115186534	0.012231968	0.249013764	0.094364874	0.378057318	0.442344612	0.018214013	0.411676735	0.091791613	0.087947087	-0.134373893	0.231363827	0.098024983	0.340524255	0.103771683	0.008062752	-0.107609151
GSM644935	0.055905962	-0.06158904	0.13406781	0.106148368	0.074707763	0.306149084	0.350939621	0.132849446	0.051578361	0.243035754	0.120339265	0.041205234	0.023347647	0.258892705	0.14420618	0.386658873	0.402179358	0.031858232	0.36225648	0.062451008	0.065335488	-0.016900372	0.203636116	0.054106646	0.289464407	0.098276931	-0.074131502	-0.077866063
GSM644936	-0.140919017	-0.025227585	0.016922324	0.037870427	0.054319041	0.263687631	0.338762827	0.116650511	-0.016243415	0.152286265	-0.048522193	0.024635447	-0.213022103	0.24756891	0.063014141	0.210954315	0.354217438	-0.045106484	0.357960022	0.030208233	0.113309469	0.00086238	0.213486815	0.047361428	0.223468118	-0.00526524	-0.072616719	-0.02729676
GSM644937	0.03525739	0.004607249	0.086304134	0.102454076	0.04239447	0.273783688	0.353693821	0.200153909	0.012256151	0.212474437	0.093551502	0.047688099	0.002676023	0.281336027	0.117395924	0.270607054	0.396138633	-0.038553994	0.344887415	0.026637049	0.055295812	-0.010064785	0.275628218	-0.015203393	0.271781661	0.052126989	0.029210229	-0.053664596
GSM644938	-0.108757973	-0.079919893	0.103835904	0.135973831	0.013550135	0.277511826	0.381621332	0.204499312	0.045424133	0.145339562	0.065463672	0.014229442	-0.129383557	0.280590051	0.059302701	0.308312255	0.367009865	0.055502463	0.381145821	0.039562676	0.067742677	-0.191981347	0.245897832	-0.000477099	0.201381011	0.075311697	-0.07078542	-0.132202523
GSM644939	0.078581299	-0.127212878	0.18343052	0.094410257	0.009368566	0.27551936	0.367598342	0.1791026	0.06324771	0.27916673	0.015284416	0.00580574	0.026186506	0.247072982	0.046413257	0.340992592	0.35072186	-0.084944173	0.38757152	0.06762198	0.034945797	-0.217853037	0.211230131	0.045272511	0.295767199	0.098845024	0.009500164	-0.095604496
GSM644940	-0.02627188	-0.030229089	0.060105636	-0.003603905	-0.049477601	0.292991387	0.373475139	0.130546317	0.101620202	0.215635758	-0.040220495	0.045536991	-0.047495299	0.226977262	0.066232076	0.279042639	0.326061013	0.108164857	0.379259736	0.058564276	0.016830119	-0.026822065	0.250134833	0.017217968	0.269068842	0.045914802	-0.067160875	-0.065290665
GSM644941	0.081442158	-0.07042545	0.169561016	0.090142487	0.035499291	0.277828215	0.364408184	0.198890716	0.000801902	0.220736432	0.130012536	-0.028129529	0.049214183	0.264762769	0.085147072	0.276599264	0.364021211	-0.102008913	0.351243396	0.026243199	0.026955547	-0.195316604	0.224831226	0.038691955	0.275354463	0.085847355	-0.064913123	-0.10950476
GSM644942	-0.145578919	-0.082184625	0.05744139	0.088189542	-0.058974818	0.333662819	0.394129015	0.172475708	0.041361019	0.200329969	0.027509596	0.050688196	-0.159180869	0.249634905	0.017556568	0.316940177	0.382807673	0.070053146	0.366676994	0.092280702	0.068857283	-0.082924692	0.250826505	0.078455948	0.267810582	0.077653003	0.014827088	-0.162317747
GSM644943	-0.012373631	0.102647449	0.149938212	0.052678016	-0.01968983	0.319755345	0.404764276	0.215774245	-0.02130365	0.201912256	0.145473418	0.045551161	-0.099545127	0.313730522	0.051516107	0.2766852	0.382413858	0.011718113	0.335998724	0.024185917	0.075996858	-0.035204427	0.203475344	0.01653232	0.23270849	0.054127578	-0.124751977	-0.033273936
GSM644944	0.253884429	-0.050019308	0.247479999	0.168339696	-0.040820754	0.331178639	0.347617948	0.087385711	0.058660912	0.335847535	0.025216822	0.091651516	0.066634313	0.219966899	-0.016359488	0.28668448	0.323829829	-0.021629883	0.37915932	0.142098955	0.043000069	-0.368039242	0.176958666	0.02629417	0.272172149	0.100755072	-0.012961276	-0.158990615
GSM644945	0.00523497	-0.07355339	0.106029124	0.079619142	-0.05967493	0.279507167	0.301739749	0.209100078	0.06614414	0.225299482	-0.179603576	0.015288962	-0.245919193	0.206844341	0.154470931	0.240726774	0.284724314	-0.102503363	0.365723341	0.16965662	0.036750613	-0.259977664	0.115300506	-0.025008624	0.082404865	0.080882476	0.020868892	-0.084223139
GSM644946	-0.107269323	-0.096094149	0.099368173	0.120561977	0.007759701	0.282649232	0.358532165	0.157172273	-0.077697722	0.17804806	0.043035611	0.022611839	-0.064981496	0.245941851	0.15954768	0.267107896	0.363472737	-0.044842856	0.349698116	-0.003050196	0.027476675	0.020216645	0.22348347	0.01930109	0.249533668	0.060297422	-0.11139819	-0.064397967
GSM644947	0.022017078	-0.155426164	0.178118328	0.115488025	-0.010338091	0.311931084	0.36605212	0.121323245	0.075303771	0.222977683	0.01402159	0.01303225	-0.132197383	0.222447413	0.07264318	0.369462043	0.35503074	0.051563883	0.374238514	0.124014573	0.019148861	0.050725636	0.158686143	0.074465447	0.231727367	0.107786295	0.032322261	-0.111140844
GSM644948	-0.005973049	-0.116596153	0.128440137	0.073863013	-0.012107796	0.293070574	0.316553331	0.126355376	0.105381921	0.197192262	-0.014162256	-0.00313979	-0.22126867	0.166044602	-0.06790773	0.391685073	0.238387957	0.039494712	0.349604072	0.144731805	-0.064784866	-0.135882619	0.175898401	0.090017653	0.247953734	0.082729957	0.104403959	-0.118926915
GSM644949	0.115098309	-0.037092106	0.107715067	0.166809355	0.03431404	0.279686136	0.336625426	0.189430936	0.256414995	0.245912538	-0.033506091	0.010548944	-0.29269865	0.145491648	0.051487822	0.23641943	0.321276968	0.052879878	0.337272583	0.197640266	0.050871354	0.04260979	0.204902037	0.07476315	0.179793635	0.109655841	0.136648151	-0.091010595
GSM644950	0.084510748	-0.087151917	0.192736992	0.131888333	0.001794249	0.271906622	0.352301091	0.170670609	0.019739252	0.309853696	0.041874069	0.062603144	-0.18350718	0.250129508	0.040387637	0.229416358	0.332934429	0.021042888	0.362988138	0.122309052	0.048073039	-0.321440432	0.205775308	0.064833713	0.233059842	0.05645847	0.039771905	-0.156973673
