# Supplementary material for: Association of the TGFβ gene family with microenvironmental features of gastric cancer and prediction of response to immunotherapy
Source: Front Oncol. 2022 Sep 2;12:920599. doi: 10.3389/fonc.2022.920599 (PMC9478444; doi:10.3389/fonc.2022.920599)
Supplement: Supplementary file 1 [file DataSheet_1.zip › 4.Immune cell infiltration (ssGSEA)/GSE29272.csv]

sample	Activated B cell	Activated CD4 T cell	Activated CD8 T cell	Activated dendritic cell	CD56bright natural killer cell	CD56dim natural killer cell	Central memory CD4 T cell	Central memory CD8 T cell	Effector memeory CD4 T cell	Effector memeory CD8 T cell	Eosinophil	Gamma delta T cell	Immature B cell	Immature dendritic cell	Macrophage	Mast cell	MDSC	Memory B cell	Monocyte	Natural killer cell	Natural killer T cell	Neutrophil	Plasmacytoid dendritic cell	Regulatory T cell	T follicular helper cell	Type 1 T helper cell	Type 17 T helper cell	Type 2 T helper cell
GSM723465	-0.082196265	0.018898221	0.198209651	0.356087602	0.095527658	0.156200751	0.533694083	0.30269003	0.052199161	0.274886162	-0.157320566	0.209687369	0.030898212	0.364878749	-0.002591746	0.052903313	0.223755929	0.00822025	0.284624875	0.178153565	0.118597397	-0.342520794	0.4141327	0.186550019	0.165128974	0.125410152	-0.059569861	0.032094544
GSM723467	0.022751789	0.00484042	0.293166029	0.379445183	0.096076603	0.171695979	0.501355477	0.323917314	0.09317663	0.257308821	-0.154230347	0.20570187	0.184351207	0.295137376	0.039092618	0.174403886	0.277355464	0.033921611	0.305712809	0.17790324	0.128971094	-0.328181231	0.448530714	0.198284202	0.192250485	0.157693032	-0.067172414	0.063280471
GSM723469	-0.187487743	-0.026824011	0.10068627	0.376427591	0.079941921	0.214030013	0.513124331	0.35086598	0.015703062	0.193713362	-0.288666545	0.203742751	-0.002116777	0.354668455	0.0220391	-0.069190611	0.2423681	-0.055084771	0.292831983	0.176537625	0.088065525	-0.254154647	0.407171591	0.190121673	0.154179697	0.110243004	0.018394658	-0.000219048
GSM723471	0.025903202	-0.091398648	0.171942286	0.356528567	0.061452439	0.126431724	0.496800829	0.312854531	0.068758259	0.222737669	-0.281559306	0.170590602	0.077660695	0.317886788	-0.003504924	0.045947893	0.306449714	-0.00441691	0.291026241	0.161148247	0.080904364	-0.329729068	0.44494386	0.166199006	0.124448011	0.116593929	0.00353011	0.040161716
GSM723473	-0.068733374	-0.035983539	0.102840408	0.352554535	0.074558235	0.193112548	0.515834671	0.318348948	0.124730507	0.237777074	-0.245624836	0.184651113	0.036064645	0.328934718	-0.031890363	-0.003231551	0.077079801	0.015831981	0.288601022	0.138021005	0.089665812	-0.388687325	0.406797257	0.0705726	0.153472049	0.087693003	-0.013682086	0.049729218
GSM723475	0.026569876	-0.075958525	0.194832194	0.369505567	0.016488682	0.121210397	0.511152752	0.27075771	0.043018527	0.207864294	-0.188588488	0.14408896	0.043725458	0.316576197	-0.037551055	-0.009544272	0.156486114	0.026539234	0.313135176	0.144896555	0.063719248	-0.285569361	0.408250574	0.096895321	0.118186242	0.10569383	-0.030343106	0.012921891
GSM723477	-0.249906111	-0.018215383	0.115351726	0.340940662	0.085286473	0.25300112	0.513384701	0.337959891	-0.006986989	0.221396447	-0.307298619	0.17865392	0.002351395	0.318414165	-0.019016068	-0.079437938	0.153798738	0.006585375	0.314037017	0.184016516	0.086232383	-0.341543949	0.436016388	0.129882473	0.117400632	0.117394802	-0.037608839	0.034680479
GSM723479	0.021646854	0.011385319	0.290028962	0.382148086	0.050805488	0.141846288	0.495093776	0.270848155	0.072572206	0.265871919	-0.153000043	0.205447906	0.125453025	0.323109833	0.047519946	0.039828581	0.325884463	0.062787052	0.309837882	0.146610945	0.077878601	-0.308123519	0.42575042	0.171490936	0.199393345	0.158054481	-0.025101167	0.096156482
GSM723481	-0.098491475	-0.054306325	0.120980366	0.371174473	0.094020171	0.246037479	0.499139628	0.373441865	0.143033001	0.289214264	-0.108913851	0.284814749	0.108170173	0.312084959	0.167958609	0.226762271	0.427165798	0.052036897	0.337116542	0.216217118	0.137341311	-0.316866502	0.491972447	0.326809374	0.239013615	0.175840655	-0.012820945	0.011662149
GSM723483	-0.141368555	0.065281388	0.226240962	0.337614244	0.091217835	0.19799068	0.497548308	0.345231372	0.0027	0.181473374	-0.294225116	0.211084038	0.042627697	0.327162125	-0.038484061	-0.07885293	0.157320506	0.085927595	0.307825492	0.158300305	0.058668201	-0.422121942	0.346331926	0.070786764	0.121537795	0.108822975	0.016829603	0.014714004
GSM723485	-0.229720916	0.001520807	0.180816505	0.275676199	0.086181891	0.162135238	0.420666387	0.253914185	0.029111702	0.057901001	-0.253289285	0.16032271	-0.069302998	0.324870301	-0.08910366	-0.169271945	0.030630701	0.147528819	0.309036263	0.060840226	-0.013913374	-0.423571607	0.324840227	-0.048263258	0.043307776	-0.018699829	-0.106174589	0.075174934
GSM723487	-0.061933231	-0.107960624	0.16497472	0.325800928	0.031077017	0.110455977	0.468619166	0.25757293	0.059842752	0.205547139	-0.219270685	0.127192639	0.051846933	0.331181924	-0.041266356	-0.004685699	0.13896681	-0.00436975	0.275705929	0.172296788	0.058148557	-0.345793333	0.410234028	0.13051136	0.106689174	0.094874492	-0.023775987	0.041022483
GSM723489	0.107119602	0.259898747	0.414651137	0.392726976	0.095744934	0.139529431	0.529212977	0.267108096	-0.009571383	0.235754784	-0.184575166	0.202673069	0.143335986	0.261357426	-0.015380687	-0.067908377	0.195918924	0.024176119	0.309401985	0.158771825	0.097038068	-0.340196469	0.392392148	0.040689793	0.119786865	0.111937125	-0.016097147	0.068620129
GSM723491	0.126324161	0.07853416	0.275242166	0.38175601	0.072375002	0.195552418	0.530024951	0.294420755	0.033859598	0.279342905	-0.132614405	0.183458974	0.154782901	0.313235197	-0.012129897	-0.015695418	0.180662845	-0.016891017	0.299627443	0.194859431	0.107958611	-0.362344199	0.409473449	0.09046392	0.164272174	0.113791632	0.045109539	0.051044989
GSM723493	-0.135821554	-0.02345687	0.175151698	0.389990311	0.110558475	0.159668838	0.54379363	0.33697376	0.04809727	0.24938969	-0.292428374	0.231119542	0.046761314	0.323965456	0.02237468	0.010862296	0.147388237	0.04147274	0.308679328	0.171439298	0.114590438	-0.347089095	0.412911914	0.182072137	0.159666518	0.115144566	-0.006565551	0.051866315
GSM723495	-0.202451878	0.054685052	0.112567357	0.31597514	0.098170618	0.178341803	0.493572378	0.306360086	0.002927995	0.220383673	-0.260459682	0.185806708	-0.012779095	0.367740366	-0.069650895	-0.01798431	0.074872937	0.038607325	0.28820388	0.166763061	0.091526508	-0.366335415	0.352139177	0.086890816	0.143047599	0.086019699	0.028059249	0.071958355
GSM723497	-0.070478068	-0.055464189	0.127219705	0.354840604	0.050122484	0.147858037	0.504497581	0.319144755	-0.000409844	0.192828319	-0.143856416	0.1903394	0.010484667	0.315072539	-0.020917977	-0.020356844	0.110286458	0.071461823	0.287145846	0.157583043	0.062366914	-0.311138287	0.392086774	0.088947199	0.125203265	0.111109897	0.014484733	0.038068613
GSM723499	-0.124326894	-0.052703472	0.099959968	0.344433625	0.0552115	0.203514823	0.526241414	0.33722101	0.004372434	0.203407056	-0.283178303	0.185077531	0.0105407	0.339742093	-0.031456057	-0.027528411	0.190037664	0.056341317	0.283409018	0.172928283	0.096380264	-0.31633361	0.452676592	0.115329617	0.121474459	0.099017919	-0.000225797	0.044806299
GSM723501	0.175285156	0.265937899	0.442975172	0.484944299	0.117854047	0.189587404	0.567941988	0.371824567	0.07848224	0.299083626	-0.130744869	0.234365527	0.29629027	0.309308375	0.030154713	0.033148133	0.442396795	0.065698793	0.337209195	0.24019149	0.164388496	-0.229439938	0.383415926	0.230703634	0.180342394	0.17262685	-0.001063274	0.11656182
GSM723503	-0.101589032	0.08148544	0.154522969	0.384770553	0.066580405	0.22055446	0.525492728	0.330981972	0.003604465	0.239849125	-0.202674071	0.191026651	0.091332604	0.354076833	0.024140213	0.011242665	0.247909751	0.060583802	0.301282689	0.168686895	0.131998444	-0.294962967	0.394069916	0.11560258	0.187363927	0.088322428	-0.011702171	0.100382144
GSM723505	-0.024385429	0.061268526	0.208813506	0.380277926	0.071424489	0.202595817	0.482367722	0.332308473	0.022637259	0.237326473	-0.138646335	0.228990884	0.043125416	0.308067622	0.003032025	0.067445453	0.220442873	0.036981958	0.327074889	0.16175103	0.107800811	-0.361070583	0.434749505	0.163935787	0.174949435	0.158335567	0.041234317	0.042221628
GSM723507	-0.000931306	-0.062934567	0.147689969	0.353630495	0.068791811	0.21700268	0.49774758	0.31376383	0.049397032	0.237636225	-0.22078128	0.158439205	0.011770142	0.334942841	-0.014457446	-0.026160926	0.070713065	0.002316944	0.314738801	0.17352413	0.087850877	-0.295269934	0.393876237	0.047550492	0.122595805	0.103432244	0.043514232	0.021270038
GSM723509	-0.069024327	-0.081254861	0.065661816	0.394223991	0.071440911	0.183708069	0.490209548	0.359648553	0.000539502	0.242969253	-0.19466369	0.136235011	0.014256635	0.342454869	-0.029340279	-0.031405808	0.095000628	-0.01005784	0.265053721	0.169541056	0.111696138	-0.311208271	0.379762852	0.025492761	0.114450693	0.085621202	0.018838061	0.042711541
GSM723511	-0.048381582	0.004224957	0.175492233	0.38241855	0.10425068	0.211189481	0.536116655	0.293965345	-0.00119383	0.249962419	-0.202205101	0.168801625	0.007027512	0.332559613	-0.008740925	-0.042878646	0.091840566	0.031617536	0.302438231	0.159859841	0.095968101	-0.254326801	0.395010044	0.040272129	0.135214839	0.113490111	-0.037966975	0.031688309
GSM723513	-0.152923019	-0.053958708	0.19124306	0.335924765	0.087839508	0.169221272	0.539619509	0.284735466	0.030616517	0.195692291	-0.287487287	0.200492377	0.061187617	0.315350075	-0.040209741	-0.053441418	0.097067409	0.009659358	0.333494475	0.175294123	0.064048332	-0.351267963	0.390673494	0.095020769	0.150227005	0.058582714	0.004808336	0.022301004
GSM723515	0.32596277	0.35034404	0.446865691	0.419098056	0.101061964	0.182732538	0.55109471	0.269547764	0.027604178	0.329868066	-0.095237707	0.211768466	0.326322203	0.278006497	0.02760255	-0.017535307	0.29482402	0.080099541	0.350513536	0.170589892	0.118035395	-0.293884144	0.410394629	0.2170421	0.182214462	0.169186107	-0.007057261	0.074225633
GSM723517	-0.11816727	-0.030216008	0.15265654	0.314341582	0.062680996	0.21315006	0.511965131	0.283764074	0.038183731	0.146051457	-0.208693948	0.181786761	-0.068101709	0.316844546	-0.012986275	-0.113625213	0.105634362	0.084526431	0.343588763	0.167025867	0.043422834	-0.281229477	0.428266531	0.070167151	0.090161475	0.040333521	-0.071026815	0.092492041
GSM723519	0.365304472	0.384207122	0.318949716	0.357065045	0.226414425	0.17916262	0.473002432	0.207658505	0.132708951	0.211586314	-0.157703355	0.202379645	0.358324494	0.246361461	0.025217157	-0.084373411	0.211788552	0.361112969	0.330860691	0.068900771	0.085674973	-0.35135841	0.356757243	0.105304562	0.161110063	0.062380441	-0.079928694	0.033630171
GSM723521	-0.212438845	0.026615565	0.112156648	0.237611028	0.117569518	0.140244754	0.373139896	0.218301008	-0.030950898	-0.004808022	-0.264971834	0.156304002	-0.085246725	0.222673306	-0.16818238	-0.2137163	-0.011529442	0.030572371	0.233678731	0.053117968	-0.030646277	-0.368280559	0.347581991	-0.025661299	0.077450606	-0.047548158	-0.121165153	0.077625679
GSM723523	-0.005691568	-0.047266328	0.210360424	0.366323624	0.079770481	0.190174195	0.502341917	0.282806123	0.03383239	0.235730888	-0.129978274	0.128133439	0.034192061	0.319994716	-0.034421821	-0.003492746	0.12511512	0.021741673	0.258016833	0.170699855	0.096436166	-0.310496548	0.376700872	0.082291065	0.145713286	0.110727946	-0.002542566	0.068487886
GSM723525	-0.143334943	-0.014523205	0.12244384	0.403728225	0.06680737	0.192505599	0.486499318	0.286673792	-0.021084327	0.211656105	-0.29224357	0.125408385	0.029007238	0.298299545	0.010208709	-0.145184856	0.091869381	0.0572414	0.305491477	0.138491185	0.074456927	-0.324985577	0.345092982	-0.052008837	0.125051665	0.076904395	0.014250648	-0.041334413
GSM723527	-0.263778575	0.046619077	0.065734627	0.294626797	0.068099254	0.204113551	0.465587831	0.324970791	0.006563633	0.042252486	-0.32266822	0.147034061	-0.091363669	0.269781932	-0.084372433	-0.027811343	0.112343272	0.049588577	0.346695994	0.088476252	0.042385431	-0.301314053	0.340303835	0.097764388	0.068993759	0.092070741	-0.04876861	0.044584107
GSM723529	-0.124890067	0.008148555	0.155635719	0.317889128	0.075177023	0.188121985	0.470185372	0.239096156	0.069791274	0.143632064	-0.27511468	0.208798272	0.005527147	0.322811466	-0.07330826	-0.136247334	0.101391481	0.114723836	0.278701926	0.15711661	0.048636115	-0.283523318	0.395004346	0.057141225	0.120379802	0.088439305	-0.11736582	0.015876813
GSM723531	-0.015680204	0.171320527	0.274912537	0.348472673	0.067978065	0.154181186	0.496714745	0.334672331	-0.000745339	0.185930348	-0.287765552	0.226222272	0.127817513	0.32198013	-0.008811166	-0.072585931	0.076334578	0.05352358	0.328030414	0.11650917	0.047689625	-0.359342935	0.314460235	0.043433944	0.100840493	0.107444991	-0.02256724	0.010699796
GSM723533	-0.121493133	-0.068547744	0.187867039	0.369721254	0.083831388	0.167800815	0.52464245	0.307722314	-0.005893524	0.24073658	-0.195471356	0.143067247	0.078655846	0.33876527	-0.019578408	-0.017307705	0.105778353	0.021559492	0.309059843	0.132244226	0.086249379	-0.351564	0.408347438	0.047174764	0.13610215	0.116008551	-0.007974325	0.034783168
GSM723535	-0.158567066	0.154077857	0.187824481	0.388890008	0.107932786	0.217041695	0.479138859	0.357459547	0.031539636	0.19286397	-0.324417855	0.179298627	0.062965725	0.230714341	0.042623425	-0.123357485	0.152936923	0.080894315	0.311487949	0.15173235	0.063053465	-0.276136386	0.339492806	0.109361478	0.094630579	0.101792034	0.030139277	-0.02575766
GSM723537	-0.181116359	0.001725118	0.162432969	0.358412593	0.046812924	0.177016095	0.473406532	0.300399961	0.013704279	0.215259923	-0.16923658	0.174740197	0.063916304	0.310989805	-0.030637565	0.011374231	0.112082563	-0.025663788	0.279715106	0.175910925	0.021770776	-0.35525746	0.447602597	0.049640142	0.163856206	0.099573119	-0.090158815	0.103426142
GSM723539	-0.119313532	-0.080582423	0.086136302	0.352672685	0.048053337	0.203704275	0.503294042	0.296497225	-0.017096458	0.222123276	-0.200393871	0.138496782	0.011251875	0.358808427	-0.007557628	-0.05839749	0.089323472	0.039544448	0.307807806	0.148066412	0.091146458	-0.274349034	0.400335579	0.118196335	0.133472026	0.108478628	0.034728138	0.014871407
GSM723541	-0.041847787	0.037254043	0.187030222	0.381935305	0.118901709	0.150123507	0.520986278	0.262529183	-0.004616822	0.223645779	-0.197553331	0.130975825	-0.006335373	0.324192314	-0.046105541	-0.050131464	0.233691543	0.001327236	0.311949615	0.177275834	0.091721448	-0.37984599	0.38456031	0.067287663	0.133721906	0.115151308	-0.096208552	0.02683764
GSM723543	-0.258723089	0.074363787	0.138819044	0.349653254	0.089955428	0.153846678	0.524211434	0.334807212	-0.033067368	0.184597067	-0.287726408	0.203493224	-0.034474166	0.344294995	-0.044415476	-0.034577951	0.125536051	0.079428403	0.3032364	0.167678189	0.07590864	-0.333003802	0.389327257	0.146116501	0.128104836	0.070160827	-0.102080167	0.077368219
GSM723545	-0.124574576	0.224462484	0.317995972	0.429043273	0.064927786	0.248725582	0.529251821	0.383805254	0.05875057	0.254608711	-0.217230538	0.240813052	0.064764544	0.245151551	0.052930355	-0.042459551	0.300745278	0.131485214	0.336383152	0.180806487	0.090866358	-0.253497579	0.334872194	0.185642923	0.133510426	0.132666913	0.037430271	0.026926567
GSM723547	-0.171635758	-0.011155111	0.086983486	0.380724648	0.061068245	0.200101594	0.460751226	0.347761973	-0.015626929	0.15027621	-0.255651939	0.133213181	0.017412541	0.300357919	-0.02489507	-0.101957726	0.130113074	0.080543793	0.297827409	0.121702788	0.113402327	-0.322542228	0.326888619	-0.034452467	0.082391714	0.110577184	0.068090073	-0.0047296
GSM723549	-0.095252803	0.160335948	0.203252542	0.409565193	0.07990334	0.193367429	0.53278449	0.398979487	0.019614925	0.241564965	-0.237139416	0.236962343	0.157798456	0.356370876	-0.006167913	-0.090407605	0.319527893	0.056703127	0.307728797	0.245859491	0.119997553	-0.32052383	0.404515467	0.251543892	0.123986275	0.133939751	-0.013438597	0.075134296
GSM723551	-0.217603869	-0.009122758	0.084605857	0.374500088	0.116402051	0.180456296	0.505656747	0.310517147	0.026670301	0.232910886	-0.307126304	0.244422985	-6.84E-05	0.332598512	-0.018067499	-0.005410714	0.206691118	0.07730935	0.293718886	0.1737503	0.096626089	-0.288420608	0.350784616	0.054146239	0.13727748	0.110013453	-0.007226819	0.048865537
GSM723553	-0.16256409	-0.019066867	0.065001882	0.30461906	0.085112575	0.176616687	0.497143018	0.291064109	-0.008956398	0.141201302	-0.299357458	0.169743897	-0.070961313	0.31478192	-0.043198489	-0.105550024	0.031834469	0.019063442	0.299493865	0.163512977	0.030854839	-0.329618611	0.3759132	0.032821699	0.111692744	0.068090863	-0.037383222	-0.008137786
GSM723555	0.043497071	0.003671807	0.199416753	0.37300533	0.085455532	0.159303607	0.527896624	0.314210355	0.010577873	0.284689518	-0.262450594	0.198531154	0.111618672	0.273951821	-0.026146196	-0.003575404	0.168756131	-0.022459178	0.322882165	0.184864149	0.081934239	-0.326173394	0.421465914	0.11985301	0.141718675	0.111974199	0.018287139	0.014183413
GSM723557	-0.185074573	-0.225252712	0.050632464	0.351149232	0.105346715	0.146358961	0.481905686	0.329188305	0.12790872	0.253038626	-0.232227053	0.267095221	0.051992867	0.306582424	0.096756052	0.117319057	0.381164001	0.030626626	0.26595419	0.191675201	0.108302142	-0.317754179	0.450617463	0.236217071	0.182753686	0.116071912	-0.057078126	0.058383774
GSM723559	-0.134036418	-0.083203912	0.159154386	0.343650941	0.095563751	0.140306919	0.50510252	0.303201322	0.061200608	0.286147054	-0.150568308	0.200244384	0.065906999	0.360332723	-0.017713132	0.158537571	0.114530676	0.023901258	0.28568986	0.164061432	0.088238056	-0.333289197	0.428309286	0.130517609	0.158426534	0.100791172	-0.063499624	0.063162497
GSM723561	0.07847898	0.218801207	0.363839302	0.40695685	0.077177563	0.174455037	0.519622443	0.333834603	0.069229806	0.287156827	-0.157333481	0.192430581	0.168041993	0.310637323	0.038932742	0.013203753	0.349407872	0.013308283	0.323944666	0.195807036	0.099029713	-0.389090824	0.418819942	0.269946474	0.17616345	0.176638079	0.00261973	0.066424573
GSM723563	0.224208715	0.2008497	0.291529338	0.452969949	0.117597904	0.176555572	0.541321828	0.337045162	0.053726491	0.278332488	-0.068280838	0.251147147	0.216223985	0.32256918	0.050273427	0.14280652	0.428628193	0.033838121	0.318825406	0.199615429	0.137906128	-0.201514767	0.434164362	0.173111085	0.181562636	0.155662004	0.023087235	0.080880886
GSM723565	-0.207323568	-0.029364533	0.113938467	0.357493608	0.083399474	0.218136054	0.494411262	0.329723032	-0.007409977	0.198362105	-0.205780836	0.187405455	-0.046593949	0.311640633	0.041953356	-0.059109854	0.160442594	0.061035398	0.279358907	0.170808209	0.107156087	-0.251696989	0.398658299	0.038473944	0.12597628	0.106106262	-0.057847191	0.050294407
GSM723567	-0.202603732	-0.166785956	0.052353318	0.260740631	0.067834087	0.229491526	0.45351528	0.257410346	-0.04015768	0.130809333	-0.284779829	0.164889496	0.00908891	0.310744337	-0.061342359	-0.136167862	-0.013498338	0.039697211	0.279486587	0.14762291	0.058110645	-0.320382834	0.316432997	-0.02410131	0.136626605	0.057558095	-0.046622412	-0.033463832
GSM723569	-0.002098754	0.002837727	0.221540477	0.338422708	0.072914183	0.158280692	0.495386457	0.283507574	-0.010381875	0.197840681	-0.165323446	0.182239513	0.042244978	0.295774621	-0.027916615	-0.041968162	0.109547984	0.092427355	0.307378735	0.11068031	0.059187838	-0.350895642	0.389566065	0.023391619	0.122935249	0.087989062	-0.11214409	0.003991054
GSM723571	0.061769064	0.190128567	0.264215199	0.428578671	0.121346254	0.172791143	0.528115152	0.363649333	0.067772094	0.290341877	-0.176968008	0.258529693	0.148605525	0.326069152	0.022448982	-0.01170316	0.350094079	-0.001202037	0.30729669	0.235071859	0.086147583	-0.276063171	0.389706773	0.232915653	0.171103071	0.125325932	0.032061592	0.074239876
GSM723573	-0.025392247	0.019703128	0.157568679	0.361376325	0.047707848	0.210117352	0.50015207	0.332755312	-0.009587042	0.230271614	-0.123362555	0.201012724	-0.028723486	0.306735697	0.018227542	0.040529146	0.204503308	0.062599785	0.271278424	0.168519819	0.104205939	-0.269053974	0.375793654	0.140372415	0.158950233	0.114762028	0.02196807	0.051909859
GSM723575	-0.108645984	0.144082997	0.158898788	0.330120126	0.148156577	0.155925716	0.481232641	0.371122442	0.017164218	0.131807862	-0.248536448	0.238513782	-0.048394462	0.309648396	0.013221597	-0.070829201	0.261133582	0.045388708	0.288794545	0.117136407	0.084602124	-0.23007345	0.365209493	0.033448256	0.098480498	0.079399325	-0.052343501	0.171385175
GSM723577	-0.138774838	0.063693669	0.202788206	0.344424689	0.080166045	0.237398281	0.475634186	0.295181257	-0.050770775	0.18548691	-0.265137136	0.2216612	0.040671856	0.253625621	-0.02748166	-0.096275321	0.136065606	0.147445294	0.368682596	0.105486828	0.070242431	-0.184794966	0.404043979	0.118942565	0.140098624	0.120268174	-0.049934434	-0.024689819
GSM723579	-0.196300566	-0.078465288	0.0833301	0.334490952	0.084659145	0.225814551	0.503348498	0.249072365	0.023056353	0.187189164	-0.234654691	0.181807293	-0.045274791	0.314370365	-0.036203788	-0.039183239	0.151206753	0.05501571	0.28057916	0.158471362	0.079612551	-0.328066455	0.435121052	0.114000108	0.153689134	0.100791628	-0.059001312	-0.002658482
GSM723581	-0.019403376	-0.117304542	0.140894915	0.277618574	0.065684465	0.216181268	0.447426927	0.300562374	-0.033346222	0.213803352	-0.107272465	0.151494875	-0.10480803	0.297651009	-0.026590742	-0.054656703	0.105748193	0.031487309	0.265409385	0.120865492	0.082421465	-0.225651691	0.339605772	-0.008412181	0.16263362	0.102203268	0.060793915	0.006018778
GSM723583	0.112878729	0.001689518	0.191145976	0.396294547	0.072942305	0.211927476	0.504008497	0.331397173	-0.017187818	0.247142943	-0.133404547	0.210196851	0.033136145	0.305015647	-0.002866433	-0.012068531	0.189754641	0.007687201	0.304424151	0.158665554	0.108323765	-0.274352755	0.357639973	0.145681282	0.170668709	0.136447537	0.060745254	-0.011313369
GSM723585	0.05626817	0.032068744	0.25160295	0.349881641	0.108128149	0.176113622	0.493707464	0.296609418	0.086248556	0.255531051	-0.104641422	0.260709878	0.088552132	0.308404424	0.045715676	0.180315187	0.281421187	0.041347223	0.271834139	0.158436239	0.114561237	-0.283016563	0.458856848	0.178472065	0.203399478	0.160351208	-0.030387621	0.063997482
GSM723587	-0.241651321	-0.007673729	0.056488647	0.313963212	0.089284327	0.165707064	0.485533171	0.310574517	-0.000543472	0.160524519	-0.231901964	0.233879055	-0.0022762	0.285394986	-0.048228822	-0.087843265	0.12367611	0.143969709	0.270646948	0.156172551	0.062336132	-0.317048224	0.396839962	0.040046565	0.096755893	0.081432931	-0.117762586	0.16210484
GSM723589	-0.025860782	0.014635836	0.137166545	0.33835077	0.055938525	0.206274124	0.484247084	0.315284828	0.023229497	0.206971792	-0.274412835	0.207146459	0.037972494	0.299583869	-0.082193416	-0.134310461	0.037551142	-0.004184977	0.29862031	0.157366102	0.076589949	-0.325353848	0.358152576	-0.011232817	0.065437082	0.088387236	-0.00874401	0.002954025
GSM723591	-0.169277031	0.147351327	0.194195704	0.373462873	0.090407019	0.203804905	0.473113021	0.336606345	-0.023421713	0.218802306	-0.211654897	0.218956819	0.021623498	0.249248771	0.040119202	-0.083469309	0.239277707	0.105610034	0.299714168	0.160570384	0.069443308	-0.323339974	0.347575397	0.110555982	0.113797806	0.13019559	0.013665683	-0.017570817
GSM723593	-0.130323087	-0.11397618	0.053584393	0.301686423	0.041214433	0.211263771	0.465463708	0.337745567	0.074501925	0.244163247	-0.114143356	0.225252739	0.068151867	0.296085765	0.021157934	0.063075964	0.14803679	0.031881297	0.298532186	0.165431864	0.070933886	-0.337609162	0.388018694	0.065042814	0.131961178	0.105575347	0.021029649	0.043341778
GSM723595	0.001763734	0.150092206	0.247266807	0.414074664	0.087383784	0.185659255	0.543306172	0.285642791	0.018382142	0.21338756	-0.219997676	0.187132313	0.092065481	0.332408089	-0.035268031	-0.096888151	0.271770742	0.098664954	0.312255075	0.193497894	0.088157156	-0.305845909	0.411777814	0.186780814	0.181280056	0.116128643	-0.080139537	0.07440066
GSM723597	-0.015866928	-0.085971059	0.132645919	0.308893832	0.055520988	0.185536668	0.482374671	0.309385994	0.024201032	0.177881437	-0.19554633	0.211470253	-0.02742859	0.321410521	-0.066660661	-0.093695675	0.02387384	0.043168829	0.294726154	0.161411647	0.050213807	-0.282488165	0.354319402	-0.020277267	0.123862391	0.065202504	0.01083546	0.024867414
GSM723599	0.087035961	0.066875721	0.231412415	0.414455461	0.072263992	0.220951104	0.498624031	0.343435555	-0.006742181	0.250151228	-0.223974981	0.178298354	0.069241108	0.275315457	0.032663224	0.002627556	0.283658144	0.114337907	0.318345084	0.165232992	0.08160825	-0.280916647	0.378501287	0.086065388	0.157328142	0.1151649	0.051641221	-0.015233991
GSM723601	-0.136308353	-0.009761012	0.160188395	0.297076557	0.09339877	0.208008953	0.462492824	0.311020741	-0.056730343	0.167507704	-0.219460098	0.177632297	0.014395687	0.268873551	-0.041793751	-0.108615263	0.100829201	0.081549514	0.329648857	0.1495462	0.063534454	-0.32600945	0.382498368	0.006433466	0.110731701	0.084836636	0.012075498	-0.023840854
GSM723603	0.017602012	0.234124438	0.350807923	0.469669424	0.072344817	0.163155235	0.522690137	0.410301175	0.049584103	0.316256025	-0.175356758	0.242003425	0.253068199	0.305269902	0.055881626	-0.000641561	0.40843161	0.051087198	0.330968516	0.236598698	0.106054192	-0.262633355	0.390052925	0.2475017	0.174818609	0.163281254	-0.034871846	0.048009414
GSM723605	-0.204619967	-0.181326667	0.10499925	0.328956186	0.136537647	0.189636454	0.489703251	0.309512246	0.170785837	0.257534287	-0.131170848	0.255324666	0.044663962	0.273403659	0.048321763	0.197514799	0.198467542	-0.001437038	0.290460776	0.155546557	0.113274982	-0.292684878	0.468280898	0.150732645	0.171613783	0.122729252	-0.032243223	0.046423283
GSM723607	-0.167081532	-0.089897272	0.132745443	0.327381443	0.079699528	0.189406861	0.480041883	0.281079764	0.048640075	0.247955471	-0.153551726	0.151913862	0.007860573	0.338261456	-0.032926534	0.074914528	0.150768923	0.008932203	0.278958159	0.167714488	0.073800667	-0.296969435	0.406559007	0.141588424	0.144084287	0.120367023	-0.006754534	0.052672833
GSM723609	-0.105440053	-0.090185144	0.188734112	0.357833464	0.062810151	0.18831306	0.465642783	0.316302656	-0.029150265	0.267020036	-0.209388459	0.115799362	0.090660397	0.308673054	-0.023546708	0.001879302	0.113899804	0.024364293	0.350554566	0.143625404	0.019053354	-0.322273978	0.449794751	-0.01965563	0.081789196	0.109258351	-0.002702611	0.015707252
GSM723611	0.01023416	0.072439259	0.268039716	0.387736648	0.101809177	0.233329753	0.503886022	0.292469448	-0.021406869	0.31735681	-0.175354244	0.148444897	0.170608153	0.299761499	0.02589578	0.045749992	0.24864524	0.060801531	0.34710219	0.199093391	0.118361232	-0.329103829	0.437467059	0.095544323	0.153377604	0.161180135	-0.01193467	0.025759337
GSM723613	-0.116103096	-0.139039159	0.157154656	0.32552811	0.043036839	0.202148238	0.47599609	0.258500882	-0.011257097	0.268701343	-0.272875298	0.117707808	0.047029807	0.316652706	0.01881357	-0.019957334	0.121830901	0.067953431	0.317083758	0.204807228	0.062199438	-0.311318488	0.437761896	0.056303083	0.139732672	0.145108199	-0.038401439	0.00448559
GSM723615	-0.22551728	-0.020811008	0.077908285	0.236286299	0.037951806	0.292782945	0.478339071	0.253138928	-0.095466584	0.106938757	-0.267357353	0.163643167	-0.134434761	0.278623506	-0.034653586	-0.095766984	0.026302137	0.119824118	0.356079571	0.12817364	0.006332834	-0.281609909	0.395523591	-0.051475206	0.085338061	0.068158859	-0.027476467	0.039690206
GSM723617	0.047776376	0.077466931	0.298147786	0.382469181	0.111937356	0.182207419	0.494470361	0.312318423	0.0806214	0.314082403	-0.15396998	0.254876814	0.114161085	0.322332652	0.072118668	0.138849093	0.379657277	0.100035538	0.317343868	0.168209477	0.116695804	-0.349114119	0.422804426	0.25059419	0.209295952	0.179406361	0.020460877	0.036126613
GSM723619	-0.230701647	-0.078421474	0.062003281	0.231299584	0.084889811	0.318613189	0.490739378	0.219322805	-0.050068796	0.088197433	-0.262027344	0.142171417	-0.091263382	0.337114537	-0.022852092	-0.086873269	0.004708339	0.129294604	0.319704185	0.094172699	0.039522754	-0.348593815	0.331019363	-0.04610495	0.09710828	0.06049205	-0.050887123	-0.073618396
GSM723621	-0.19213327	-0.039547956	0.169856771	0.309551072	0.101622276	0.24317815	0.484914642	0.303549736	-0.069519338	0.193822204	-0.224498184	0.159314854	-0.016710731	0.278222557	-0.005899658	-0.067779189	0.206697125	0.07047497	0.320615664	0.163227211	0.088240133	-0.259046169	0.387574358	0.019764936	0.12583514	0.113206802	-0.046559269	0.025271293
GSM723623	0.01617349	-0.113287988	0.187229803	0.37560277	0.085693063	0.243028765	0.491861743	0.28833468	-0.052847536	0.271457717	-0.263215964	0.143114623	0.095834264	0.302602162	0.007678672	0.00288661	0.141237029	0.050038543	0.359067888	0.202252091	0.055258311	-0.374325938	0.373394068	0.005889474	0.156248797	0.119817504	0.053517467	0.019328253
GSM723625	-0.093637436	-0.014639021	0.13294393	0.376787092	0.124716507	0.275278694	0.477913473	0.308596725	-0.078092106	0.231763584	-0.203687574	0.129369311	0.013949688	0.334029638	0.011148406	0.005873743	0.231041115	0.055109275	0.344068042	0.165222756	0.070827424	-0.266602269	0.423136136	-0.025897511	0.120715908	0.126958609	-0.034953112	-0.062613536
GSM723627	-0.084164755	-0.078840268	0.144142348	0.35542008	0.05274314	0.265526156	0.472319368	0.262655562	-0.051083412	0.195568738	-0.181863808	0.118105359	0.0447213	0.269456289	-0.041073006	-0.056401405	0.061057555	0.069356504	0.330882799	0.167841703	0.052927739	-0.302464162	0.389022147	-0.046487728	0.082939744	0.112309842	0.017213736	0.002104371
GSM723629	-0.04027401	0.019409768	0.176915721	0.351629819	0.092999927	0.250711781	0.47540992	0.269642408	-0.076010631	0.206654288	-0.230021556	0.137989169	-0.006155389	0.272829319	-0.006159913	-0.098527034	0.185918958	0.114864181	0.338793125	0.149367737	0.016865475	-0.290639134	0.375507577	-0.011317232	0.069526471	0.151604558	-0.004375525	-0.028385212
GSM723631	0.277784452	0.156449792	0.356685674	0.388176173	0.06861624	0.191863214	0.576428393	0.300430655	-0.013434489	0.262540899	-0.175136714	0.166278517	0.258729962	0.271212148	0.007369706	-0.011617594	0.2217318	0.098784243	0.350361151	0.15981749	0.086329067	-0.369764025	0.382859639	0.09045584	0.153064437	0.138948914	-0.078886925	0.063999337
GSM723633	-0.000877582	0.072027934	0.251295042	0.334222997	0.104318983	0.248481399	0.453112569	0.29569867	-0.024335285	0.194808518	-0.259918163	0.226503327	0.140036049	0.260969586	0.070879541	-0.057661073	0.179048834	0.066288858	0.293103247	0.131952339	0.063410154	-0.336964962	0.401148957	0.073679103	0.131608201	0.079112654	-0.095588933	0.062397313
GSM723635	-0.002802391	-0.021189615	0.167762326	0.342204742	0.032837593	0.231480296	0.46274557	0.334308473	-0.052836816	0.20645596	-0.188238675	0.157441013	0.046423126	0.237124685	-0.017597938	-0.040881994	0.155864751	0.086574825	0.333896251	0.13648936	0.094302867	-0.298690506	0.38173608	0.065845907	0.13739476	0.104696704	0.004613594	-0.002985689
GSM723637	-0.189554621	0.070787789	0.130469439	0.360846012	0.051002735	0.26942134	0.471906737	0.33793478	-0.034622983	0.175954311	-0.256359876	0.205601621	0.044114016	0.248795202	0.023871713	-0.03675736	0.158648464	0.149270685	0.321344155	0.154690671	0.052973367	-0.278151887	0.404853603	0.071190912	0.127266905	0.094400157	-0.020674232	0.033394917
GSM723639	-0.26497803	-0.06463189	0.097225701	0.330691069	0.09036972	0.21840453	0.456131713	0.285602002	-0.020285175	0.216701966	-0.137208901	0.131102408	-0.013261663	0.238028401	-0.001236236	-0.038264116	0.076425594	0.095695737	0.275455682	0.144244377	0.076669486	-0.295198712	0.440104364	0.014786343	0.154021466	0.093206115	0.020245406	0.010223344
GSM723641	-0.109177807	0.036901661	0.221627135	0.372743523	0.072135921	0.25199386	0.495604073	0.339240404	-0.063071208	0.274808691	-0.185165569	0.172914918	0.105642316	0.315786419	0.005901518	-0.057249456	0.210987339	0.072142008	0.30671532	0.190287598	0.10050356	-0.362715829	0.402997562	0.072940328	0.135901591	0.143539161	-0.041596372	-0.005233983
GSM723643	-0.14054733	-0.030244432	0.173303458	0.256136784	0.12771955	0.179202666	0.439538563	0.198791245	-0.055217692	0.174227178	-0.1159489	0.097909682	-0.030839755	0.235534524	-0.02095508	-0.006262148	-0.004583811	0.05428797	0.363715538	0.124578368	-0.001677576	-0.316273492	0.346791345	-0.000168391	0.1242256	0.079307703	-0.114747384	0.043582191
GSM723645	-0.148093435	-0.048880467	0.205014838	0.312885945	0.122847491	0.194641357	0.444657263	0.286781012	0.032933133	0.152878915	-0.265718364	0.136181786	-0.023020219	0.301353996	-0.120743621	-0.149162552	0.176090513	0.074587009	0.332884417	0.141658206	0.028666608	-0.271237195	0.384553654	-0.002765069	0.117917576	0.058745506	-0.094442787	0.076805958
GSM723647	-0.105138723	-0.08554336	0.142928698	0.335751562	0.065121873	0.207698258	0.48101457	0.303918083	-0.085101527	0.213708994	-0.231630486	0.101075499	-0.01869368	0.272458016	-0.034244861	-0.048838728	0.083814684	0.064787736	0.352132645	0.123655703	0.032542128	-0.307551232	0.403927739	-0.081743135	0.058032359	0.089713681	-0.008544818	0.018873012
GSM723649	-0.165881846	-0.27360885	0.095473177	0.236185209	0.033820735	0.151103585	0.423908431	0.267031851	0.039479785	0.179378926	-0.189553521	0.138695729	-0.001198074	0.30229535	0.001330685	0.078762255	0.016814183	0.01264797	0.306819598	0.135824229	0.024813254	-0.294236944	0.450045126	0.028710863	0.097014749	0.090648777	-0.072782476	0.010058062
GSM723651	0.30068259	0.195633514	0.313299563	0.383630453	0.099268294	0.195712601	0.532000582	0.276316409	-0.044773366	0.247233181	-0.194972045	0.15659233	0.240476001	0.300242085	-0.025921231	-0.051041977	0.167182807	0.088060763	0.389152972	0.137527389	0.090616104	-0.362034506	0.4035685	0.068186553	0.11708308	0.131380452	-0.031701558	0.047771402
GSM723653	-0.091805668	-0.058846309	0.140438984	0.346471433	0.030192876	0.196779229	0.484738974	0.295090629	-0.017950974	0.222670941	-0.257467504	0.110491161	0.022310089	0.30702467	-0.032597712	-0.015337245	0.143436883	0.067961796	0.33915871	0.203631591	0.080966411	-0.350145632	0.427124486	0.10252691	0.132414533	0.109111125	-0.068457242	-0.014608199
GSM723655	-0.196873387	-0.18419597	0.074640818	0.324782152	0.074490094	0.235933117	0.496845067	0.343807985	-0.093679508	0.192107136	-0.193800892	0.174059616	-0.042282201	0.321313846	0.02453879	-0.037145079	0.195691583	0.03091711	0.329463341	0.20840031	0.078586001	-0.195954441	0.445395068	0.060421366	0.100755906	0.102100193	-0.000450601	0.048269358
GSM723657	0.113736241	0.225420245	0.294182632	0.456766447	0.102202161	0.154213577	0.529423588	0.352291988	-0.004762041	0.312694738	-0.084556675	0.247908615	0.327175397	0.32765726	0.107087579	0.092666319	0.463118418	0.09906931	0.33951445	0.206936364	0.123358456	-0.177305602	0.434099599	0.26206462	0.16992073	0.159403853	0.012923615	0.091556135
GSM723659	-0.100889683	0.065096747	0.194213836	0.346948095	0.038253234	0.22993385	0.496854347	0.332473858	-0.052441036	0.213526488	-0.250758822	0.171735204	0.054781961	0.315441086	-0.010095744	-0.01796155	0.245438897	0.11206994	0.369617461	0.176989696	0.091693395	-0.279597438	0.446577091	0.138651008	0.134346879	0.155134501	0.003377889	0.001883104
GSM723661	-0.249979401	-0.028037815	0.097796838	0.261320985	0.047719509	0.163352989	0.46219094	0.230966177	-0.011975157	0.096403186	-0.202032146	0.131776906	-0.071643656	0.252461557	-0.045190715	-0.119173268	0.021793297	0.14627753	0.318613162	0.129956455	0.012178888	-0.410225072	0.377963189	0.018384774	0.066697615	0.04256415	-0.026095409	-0.036570397
GSM723663	-0.029357684	0.099400303	0.290039921	0.445420449	0.10144129	0.203097365	0.533969695	0.351855202	-0.020064657	0.248712316	-0.29100482	0.200554079	0.161424443	0.298392785	0.003048843	-0.030091945	0.325765224	0.104825965	0.357740601	0.204920999	0.107366468	-0.328299542	0.385883732	0.174125365	0.124811946	0.149813088	-0.055849708	0.123373588
GSM723665	-0.18867808	-0.063562603	0.109821929	0.291184301	0.088996773	0.241950563	0.452445098	0.307950953	-0.009577694	0.207486023	-0.29618846	0.125619708	-0.05859555	0.307792509	-0.005815111	-0.014181983	0.148493636	0.103928575	0.332405716	0.111109629	0.072254157	-0.328151188	0.37004558	0.01372087	0.133767927	0.082700595	0.009029197	0.099633627
GSM723667	-0.025832923	0.092998776	0.187997715	0.40134737	0.086927662	0.234264892	0.50852329	0.354603389	-0.020945659	0.262766015	-0.199825947	0.193803184	0.146251121	0.337223089	0.047465837	0.097976269	0.315921012	0.021605391	0.374096863	0.188561347	0.101701071	-0.219245435	0.402272307	0.218228952	0.181899885	0.151038302	0.023786344	0.035763791
GSM723669	0.041003537	0.117595733	0.249994372	0.380418585	0.092631454	0.180860826	0.523822394	0.345298039	-0.068660103	0.297704488	-0.129625377	0.169582541	0.223743965	0.314021062	0.04017735	0.069591113	0.30393034	0.062703318	0.358625653	0.20126404	0.116039542	-0.293081584	0.44817277	0.147433833	0.143902328	0.150014684	0.027552719	0.109157462
GSM723671	0.068999016	-0.070863398	0.175407891	0.348309064	0.057088065	0.208500201	0.474703945	0.282689604	-0.052905925	0.268762277	-0.103755901	0.144410844	0.133901727	0.277736558	0.008982938	0.062475575	0.141014526	0.053866435	0.339853515	0.168535694	0.070409549	-0.345288765	0.411674437	0.037961359	0.146599122	0.130617445	0.021778776	0.033158167
GSM723673	0.209525962	0.132164231	0.372728763	0.396566629	0.131447274	0.197620748	0.521722364	0.358163146	-0.000444742	0.332215076	-0.098787579	0.184385373	0.282016726	0.311264247	0.051023967	0.074419872	0.266182537	0.040843507	0.400353656	0.13137635	0.07938985	-0.33521437	0.4518663	0.147463994	0.180352369	0.181090183	-0.025017303	0.043604319
GSM723675	-0.179586395	-0.213727157	0.064146823	0.234824556	0.029146445	0.190072472	0.433870096	0.280331234	-0.03144891	0.169555364	-0.169918205	0.157094645	-0.051364592	0.30990993	-0.044072249	0.002982247	0.012062841	0.09325306	0.318537617	0.127852312	0.031981623	-0.303266038	0.419271805	-0.006674572	0.107534959	0.083045293	-0.033053864	0.010708991
GSM723677	0.015515104	0.111836485	0.360446622	0.370982349	0.092177461	0.2001437	0.516928324	0.295484045	-0.051442921	0.260074326	-0.229646698	0.163172026	0.127132514	0.271082924	-0.015441509	-0.06188802	0.168738847	0.081312345	0.363467549	0.171684882	0.087538442	-0.349091243	0.406845995	0.014847774	0.126944183	0.111045847	0.00761812	0.037598013
GSM723679	0.315011326	0.18425321	0.426516855	0.390425863	0.055744155	0.151289483	0.558687086	0.264766453	0.023628657	0.287002441	-0.135288971	0.145481962	0.291300009	0.250933256	0.001536946	0.062275255	0.250539365	0.086545268	0.366988672	0.162638477	0.110365993	-0.378547688	0.419381475	0.157082318	0.186148751	0.15144327	-0.008954662	0.056795533
GSM723681	-0.003303169	0.031408095	0.204108784	0.320260165	0.038429585	0.167888183	0.474043037	0.279968375	-0.073902634	0.234876363	-0.24322921	0.135731302	0.068197966	0.309311532	0.010154104	-0.053894926	0.158326467	0.115478989	0.299109541	0.143562563	0.070793818	-0.275412137	0.419145247	0.0013137	0.090235155	0.111638921	-0.117917529	0.093956153
GSM723683	0.112690466	0.005453212	0.267962793	0.398076159	0.124405574	0.226283507	0.478890126	0.308346179	-0.051507238	0.26789861	-0.143137508	0.209216357	0.141649371	0.302516206	0.03367333	0.077143038	0.257064403	0.079691882	0.362505906	0.152058059	0.128510698	-0.264072344	0.451924867	0.067712534	0.163668389	0.180064781	-0.049721312	0.044802572
GSM723685	-0.12342611	-0.051880004	0.111040074	0.358511997	0.070662631	0.217200171	0.47582911	0.345314332	-0.063331806	0.195679738	-0.241826443	0.158582226	0.111747615	0.315769947	-0.005652136	-0.022432389	0.191813082	0.030156819	0.35265829	0.192515189	0.087841818	-0.344045496	0.413921485	0.033327619	0.098146345	0.122001077	0.000248172	-0.004312622
GSM723687	0.231991032	0.075346334	0.272799012	0.37021047	0.064828877	0.206280704	0.492203507	0.28793859	-0.018430373	0.281884343	-0.099799009	0.124302485	0.163208295	0.299844945	-0.020878859	-0.016483562	0.160823627	0.092757907	0.351079655	0.161391299	0.06132453	-0.346173892	0.411115429	0.028162311	0.163266591	0.131375218	0.007624394	0.045827096
GSM723689	-0.025483578	0.027220403	0.184240337	0.37614853	0.059074162	0.195526932	0.497464693	0.34052764	-0.014328397	0.195295336	-0.240084705	0.144471823	0.101654947	0.299156715	0.017359804	0.027888051	0.139334629	0.097785658	0.340680819	0.165994175	0.10893559	-0.354255684	0.375720221	-0.011145359	0.118848486	0.07296803	-0.084558873	0.070319428
GSM723691	-0.006276675	-0.057599363	0.208969354	0.355439964	0.019446885	0.229489478	0.483500182	0.306460241	-0.040782276	0.198883806	-0.085813988	0.147585286	0.085474942	0.283941295	-0.007855395	0.038929088	0.155983673	0.129329437	0.338935862	0.191873752	0.070336624	-0.308723259	0.393350794	0.064280598	0.170772705	0.09969303	0.053841637	0.027635572
GSM723693	-0.14384939	-0.031763782	0.112842707	0.32808214	0.10462704	0.235718267	0.482476429	0.302827851	-0.061251547	0.237366694	-0.250104312	0.166824505	-0.027211668	0.331004256	-0.021147122	-0.109147826	0.116286388	0.067217334	0.33357705	0.160304853	0.076686176	-0.3620453	0.382351073	-0.001428472	0.132168484	0.129865261	0.001941904	0.051899618
GSM723695	0.086917969	0.029535857	0.241593822	0.38897541	0.067567971	0.197478291	0.530934792	0.30200975	-0.064972545	0.246507405	-0.225183271	0.158553316	0.14799169	0.293193676	-0.015182822	-0.048903873	0.155413393	0.12283324	0.342699464	0.185002749	0.084950817	-0.299047513	0.440106994	0.015403102	0.10414253	0.114945466	-0.05039991	0.073621696
GSM723697	-0.143467086	0.018770438	0.145424078	0.380889542	0.128853148	0.260464191	0.49404775	0.34376806	-0.014888757	0.251057728	-0.172665375	0.222685275	0.107819425	0.321964264	0.083756864	0.04596034	0.298156396	0.067281151	0.320260262	0.208368051	0.111746772	-0.356415864	0.421344077	0.130793901	0.170738319	0.151843935	-0.049474107	0.010261625
GSM723699	-0.089553366	-0.007079042	0.141915835	0.32844078	0.06620979	0.221102773	0.483263927	0.347939292	-0.022263167	0.203432472	-0.223994348	0.171996543	-0.003192622	0.327351343	0.014316374	-0.060438476	0.071078297	0.121893433	0.307297485	0.106083021	0.069969284	-0.334929049	0.370904713	-0.027965699	0.10485117	0.099039242	0.03608981	0.047779644
GSM723701	0.172087056	0.09523052	0.2529993	0.39162828	0.133610757	0.193916406	0.502618564	0.385402451	0.11396803	0.329961809	-0.081015655	0.284278985	0.4068753	0.309468406	0.191942799	0.239206898	0.546023009	0.077262477	0.348461792	0.217497508	0.183167102	-0.311373322	0.456746766	0.335766369	0.24570567	0.18941405	-0.018485171	0.075073961
GSM723703	-0.11011865	-0.076767809	0.094923433	0.389038622	0.084323242	0.249272934	0.510090695	0.326098072	-0.031141624	0.274373947	-0.261149266	0.206258433	0.1176795	0.316093299	0.051646424	-0.047253501	0.208590227	0.044632539	0.329981784	0.203774069	0.044589027	-0.331880166	0.369505951	0.071166332	0.132150931	0.124027274	-0.020973919	-0.01852736
GSM723705	-0.129255637	0.037250441	0.191544763	0.350019036	0.156423458	0.237467085	0.473856716	0.300064498	-0.036008733	0.213635194	-0.201638749	0.201636469	0.076970318	0.27894493	0.042186001	0.037029221	0.185391693	0.165836002	0.318405972	0.158088328	0.076371964	-0.362800397	0.424852397	0.101136751	0.151349903	0.127159319	-0.031337462	0.047041344
GSM723707	0.250601085	0.127013625	0.304613264	0.419530963	0.095652644	0.217016432	0.542817659	0.33136759	0.028706232	0.316391821	-0.124092562	0.174294624	0.254019014	0.314384785	0.069626971	0.119993338	0.381967296	0.0566836	0.354311667	0.1927451	0.121437997	-0.343799204	0.417354655	0.177558476	0.203071753	0.193498393	0.011500643	0.049060565
GSM723709	-0.006503478	0.07800081	0.228172667	0.345642175	0.090819914	0.209481596	0.475363814	0.3261192	-0.037755783	0.196781639	-0.246391745	0.220634588	0.120529186	0.260091061	0.027555438	-0.054871079	0.251592759	0.112322148	0.415503911	0.142320373	0.094004077	-0.377714024	0.413801373	0.148163844	0.164430685	0.086734757	-0.036299698	0.021302653
GSM723711	0.016974233	-0.07042451	0.207825074	0.33920872	0.038567216	0.229229277	0.50712682	0.310364228	-0.100729065	0.253461009	-0.244986254	0.141530314	0.087489067	0.266013593	0.015222735	-0.019368359	0.102755633	0.06674223	0.331895431	0.119705573	0.067266257	-0.372300671	0.424118262	-0.047311827	0.09914755	0.096574189	0.01495524	-0.032815642
GSM723713	-0.094910693	0.02954669	0.190894396	0.383742028	0.09885897	0.246240189	0.489885738	0.380126882	-0.056539463	0.247648028	-0.163018901	0.174331506	0.044503768	0.349299008	0.052007412	-0.013501347	0.229133087	0.12034122	0.332521618	0.173552512	0.144686003	-0.283893797	0.44114701	0.071272741	0.165266668	0.186541196	-0.046075831	0.028296353
GSM723715	-0.15693829	-0.024770931	0.152050095	0.377733468	0.071672015	0.218061959	0.483178527	0.351644453	-0.069828075	0.24723689	-0.19471975	0.196411236	0.089176626	0.310466198	0.027070318	-0.023157443	0.221422383	0.098681165	0.366643032	0.155479297	0.081099003	-0.252426909	0.413147219	0.056850855	0.097794018	0.131027876	0.001275898	0.061265514
GSM723717	-0.002390614	0.022295296	0.212806277	0.319534463	0.059196096	0.205767476	0.492136478	0.267037501	-0.082490753	0.159659104	-0.290089773	0.186599506	0.04608118	0.357799946	-0.0309956	-0.091100572	0.134316239	0.117632421	0.370230807	0.112720055	0.09360337	-0.308215145	0.383890938	-0.000661391	0.106844396	0.099974614	-0.020794851	-0.036462386
GSM723719	0.26256853	0.157741352	0.358977092	0.427496735	0.087881475	0.182587023	0.536080107	0.350150346	-0.013435092	0.26082249	-0.189360017	0.180101957	0.347597192	0.324730295	0.057561232	0.051111496	0.415181867	0.104006339	0.357026378	0.202280531	0.070711327	-0.20483509	0.380482952	0.141424349	0.159689982	0.119232515	0.053598861	0.039837347
GSM723721	-0.246178364	-0.14221619	0.096975762	0.288550687	0.092483352	0.174836639	0.501547967	0.27252823	-0.008728071	0.225435125	-0.234942272	0.150527996	-0.076484298	0.333374843	-0.031083924	0.013868902	0.039097982	0.098891873	0.302856737	0.180619695	0.083713904	-0.381018772	0.410404223	-0.029692135	0.128508245	0.116330441	-0.042583817	0.064243342
GSM723723	-0.113384751	-0.10506306	0.111861	0.33916307	0.093516888	0.219825471	0.489564109	0.310606404	-0.024580053	0.231199445	-0.252468457	0.157023536	0.079843533	0.326692598	0.010706038	0.025280365	0.217580547	0.058621479	0.344510286	0.154045378	0.068274715	-0.326527564	0.417345969	0.082981883	0.142726918	0.113029999	0.01059141	-0.009925238
GSM723725	-0.188171897	-0.068135649	0.089546485	0.267871172	0.075829621	0.279771407	0.449929685	0.305770893	-0.03544396	0.193474408	-0.256193005	0.115100651	-0.084487808	0.375361761	-0.091444922	-0.108854592	0.127738099	0.049449736	0.322748245	0.090470114	0.053966735	-0.246240263	0.37763297	-0.075706153	0.045517857	0.077425015	0.004365028	-0.020499606
GSM723727	-0.124894241	-0.108491342	0.123898226	0.270809698	0.12231202	0.260216003	0.464328685	0.311562646	-0.091444387	0.179477627	-0.249031326	0.165826137	-0.039588587	0.296466929	-0.002729451	-0.084286415	0.142625571	0.038273831	0.3242389	0.190220735	0.059625076	-0.292990936	0.428283481	-0.00059903	0.087978586	0.108180163	-0.057181252	0.000861878
GSM723729	-0.125178896	-0.086660431	0.074475037	0.272667454	0.011367312	0.20739154	0.482941412	0.277429387	-0.115112398	0.234945593	-0.202678505	0.123058039	-0.042255394	0.26728786	-0.036655576	-0.075184983	-0.033337233	0.027756897	0.30306942	0.093782293	0.068308336	-0.33086661	0.310453551	-0.126005691	0.010769963	0.096420446	0.021107392	-0.036281939
GSM723731	0.110308874	0.053723139	0.148553317	0.351710941	0.071480968	0.200187178	0.494152147	0.336763355	0.051201676	0.261226975	-0.140722462	0.202941978	0.145583041	0.341323721	0.063667245	0.10468733	0.189029303	0.062756384	0.321700869	0.200252048	0.082290891	-0.251780798	0.414625358	0.102852034	0.179477019	0.129909491	-0.040854993	0.058529293
