# Supplementary material for: Association of the TGFβ gene family with microenvironmental features of gastric cancer and prediction of response to immunotherapy
Source: Front Oncol. 2022 Sep 2;12:920599. doi: 10.3389/fonc.2022.920599 (PMC9478444; doi:10.3389/fonc.2022.920599)
Supplement: Supplementary file 1 [file DataSheet_1.zip › 4.Immune cell infiltration (ssGSEA)/GSE34942.csv]

sample	Activated B cell	Activated CD4 T cell	Activated CD8 T cell	Activated dendritic cell	CD56bright natural killer cell	CD56dim natural killer cell	Central memory CD4 T cell	Central memory CD8 T cell	Effector memeory CD4 T cell	Effector memeory CD8 T cell	Eosinophil	Gamma delta T cell	Immature B cell	Immature dendritic cell	Macrophage	Mast cell	MDSC	Memory B cell	Monocyte	Natural killer cell	Natural killer T cell	Neutrophil	Plasmacytoid dendritic cell	Regulatory T cell	T follicular helper cell	Type 1 T helper cell	Type 17 T helper cell	Type 2 T helper cell
GSM858082	0.230897567	0.5284229	0.545428728	0.421826313	0.3778721	0.284936741	0.697740874	0.472931861	0.348577155	0.483082739	0.040621596	0.427532246	0.331212231	0.495978961	0.213491727	0.216628957	0.474189822	0.179376606	0.464188415	0.464131523	0.198623348	-0.180889299	0.431747236	0.418055423	0.27270122	0.301927737	0.090432748	0.432913548
GSM858083	-0.048127558	0.565768483	0.423419178	0.466147084	0.351598097	0.277117847	0.65707641	0.465396603	0.330969726	0.436221165	-0.04376766	0.404233514	0.209502479	0.442088038	0.185074308	0.113711427	0.37557032	0.158273887	0.442464112	0.435288306	0.177504395	-0.039518009	0.406420181	0.349290685	0.186670968	0.255014075	0.126096541	0.366816855
GSM858084	0.08880117	0.3653725	0.283448868	0.362997219	0.403740775	0.271992081	0.642137456	0.446060989	0.321646421	0.370690427	0.06416458	0.460053575	0.160496346	0.518084358	0.234379021	0.202852028	0.352759643	0.175767705	0.459903595	0.371221955	0.162255744	-0.075930848	0.424093599	0.31382975	0.200892453	0.270767262	0.087253699	0.442554029
GSM858085	-0.03595675	0.426566367	0.370601755	0.332650923	0.364988587	0.254292831	0.596459044	0.352123319	0.283076089	0.37087477	-0.060835051	0.365566346	0.115330286	0.418181329	0.151580108	0.054290327	0.316036452	0.240355556	0.407878817	0.376841103	0.153470179	-0.247663404	0.435760549	0.294923898	0.194120298	0.217873873	0.00611754	0.373930211
GSM858086	-0.082777734	0.276484493	0.208594992	0.336912747	0.32365565	0.29384267	0.660658183	0.480875786	0.292422155	0.319836559	-0.174004984	0.447856886	0.08717459	0.464086816	0.141177958	0.105112199	0.272259171	0.131649129	0.433303816	0.398734575	0.133210098	-0.185458502	0.401228114	0.29071089	0.178051704	0.221483371	0.082859052	0.30751697
GSM858087	0.089250679	0.299164864	0.341841967	0.378997396	0.353409774	0.258676273	0.654835131	0.418223526	0.31613234	0.421622965	0.029025911	0.385301831	0.198892664	0.519313804	0.195788126	0.245134499	0.358899818	0.190498285	0.428523103	0.415740202	0.155584008	-0.151032432	0.478092537	0.338240018	0.259119011	0.293828361	0.055560406	0.384141491
GSM858088	0.190965412	0.444945299	0.416125907	0.41028679	0.382809636	0.270475843	0.685254408	0.483349267	0.333625329	0.442631412	-0.002256961	0.436991772	0.304314142	0.497135438	0.185892223	0.109207773	0.333988635	0.170394739	0.44080086	0.440740118	0.161161146	-0.106163105	0.443471764	0.363308528	0.22585763	0.289009214	0.113500164	0.426729412
GSM858089	-0.108304451	0.04081489	0.244798341	0.308514432	0.287418527	0.192419801	0.606992679	0.339732187	0.405790677	0.396881105	-0.02408614	0.40351847	0.118017193	0.458062469	0.229404354	0.374769855	0.314422449	0.150825875	0.417477539	0.423548963	0.163877098	-0.180846336	0.483394688	0.307708429	0.200488113	0.276317338	-0.051067609	0.390465026
GSM858090	0.007475791	0.111802667	0.265642315	0.301532527	0.255061742	0.172769793	0.642665423	0.36941866	0.380277795	0.375911993	-0.017208183	0.35151696	0.163734262	0.463869332	0.144023667	0.231536317	0.268503395	0.1040571	0.405623555	0.404419926	0.126795803	-0.180712123	0.459476664	0.28727509	0.179124315	0.243123565	-0.064699276	0.386573363
GSM858091	0.235301992	0.230250002	0.384771085	0.396334159	0.284332684	0.198861793	0.638535277	0.413364572	0.392774609	0.465777127	0.108398878	0.437126012	0.279063892	0.499165096	0.285041167	0.417875254	0.492279521	0.166479546	0.444297739	0.466440954	0.184485118	0.196953133	0.519667093	0.395562759	0.278631844	0.343182442	-0.024816487	0.382237659
GSM858092	-0.0661836	0.387756582	0.295053516	0.340572949	0.335223409	0.26536589	0.638050576	0.451594264	0.31196692	0.333396828	-0.069071507	0.416296821	0.079585264	0.497608011	0.180394841	0.119903014	0.289071352	0.194700932	0.425848769	0.363785757	0.124118989	-0.05095442	0.425860562	0.291953532	0.193152017	0.240875951	0.035480626	0.398524716
GSM858093	0.257022281	0.539002169	0.469913331	0.381380954	0.350799009	0.297765892	0.669321413	0.418281591	0.316136864	0.406070622	-0.054028944	0.334741148	0.291003566	0.455091337	0.142136297	0.082052706	0.328279104	0.209133037	0.447882852	0.381527618	0.127089163	-0.145708041	0.39922221	0.25253661	0.172212523	0.251614246	0.055188747	0.418264309
GSM858094	0.115814248	0.414469948	0.447696929	0.368362741	0.343909323	0.263564099	0.674132221	0.447974379	0.306072422	0.405255477	-0.113201858	0.424848293	0.206664824	0.454227954	0.211200308	0.158467408	0.371278937	0.191326169	0.44546404	0.430044656	0.151940471	-0.217187563	0.425518547	0.316155698	0.241105242	0.256173163	0.092855775	0.371480406
GSM858095	-0.16237564	0.374466099	0.323544899	0.346512231	0.332470251	0.272699583	0.601924607	0.323138127	0.253093337	0.284295389	3.96E-05	0.388017324	0.091349311	0.452926374	0.095272472	0.058145447	0.247742203	0.131213793	0.500118015	0.322667337	0.100062398	-0.147249169	0.410730209	0.261455208	0.156160618	0.194176356	0.017233963	0.351876702
GSM858096	0.342723772	0.229449715	0.407740212	0.365446573	0.347102067	0.214367666	0.643950501	0.455240246	0.429497647	0.467717494	0.086580979	0.457956118	0.341780219	0.481989001	0.324054717	0.399947932	0.527329708	0.209016118	0.471303867	0.425919453	0.217723994	-0.133450839	0.503500147	0.380665771	0.297225298	0.335780459	-0.038464752	0.338405611
GSM858097	-0.081830316	0.376537353	0.353655401	0.352359706	0.351903015	0.289924652	0.654721259	0.380635552	0.294072927	0.335083363	-0.100922246	0.474406401	0.173685487	0.521458396	0.183601746	0.03036592	0.374805952	0.229752101	0.515775765	0.394668293	0.134080284	0.050989855	0.4545462	0.407016359	0.249238261	0.226729762	0.023398239	0.338991517
GSM858098	-0.203194271	0.258808444	0.186669968	0.282072666	0.312311659	0.255125274	0.626205843	0.337167191	0.260080989	0.25522366	-0.151532402	0.380191978	0.011127202	0.478859077	0.108378455	0.013677309	0.16494973	0.170162398	0.401949889	0.304906794	0.105567561	-0.224721723	0.445092485	0.223525529	0.208786596	0.134410264	-0.002649115	0.298904178
GSM858099	-0.189981933	0.396936654	0.33207519	0.343983563	0.386394783	0.26604412	0.593611506	0.377843941	0.291381197	0.304703891	-0.097508671	0.413909894	0.04577307	0.453107536	0.128894944	0.042208117	0.287895668	0.129656314	0.539752248	0.369928393	0.099952094	-0.14891638	0.419182286	0.297295369	0.192879468	0.160899396	-0.009162744	0.356660484
GSM858100	-0.085999871	0.267339014	0.240148931	0.326657686	0.364552537	0.267609084	0.648114325	0.450686855	0.371404452	0.42196816	0.012586593	0.392641475	0.131577418	0.468974161	0.213118386	0.278759577	0.337774515	0.131143295	0.444358383	0.438948094	0.159060718	-0.151050598	0.461306731	0.319011015	0.259263814	0.29186205	0.10069994	0.481132035
GSM858101	-0.079534818	0.392818341	0.323234039	0.337393461	0.373804859	0.264829296	0.651378661	0.423813156	0.25077478	0.328308857	-0.085882824	0.410909574	0.066076239	0.447555861	0.141853492	0.135792027	0.26350973	0.201587799	0.401459518	0.392844955	0.134854011	-0.192183043	0.418301186	0.338620866	0.197636759	0.217613052	0.086193951	0.398904219
GSM858102	-0.146238611	0.387773277	0.281426458	0.40759362	0.316114128	0.221895862	0.628029742	0.40905003	0.269977796	0.317881274	-0.159759979	0.428391549	0.218794305	0.516639332	0.168029172	0.010358145	0.335063318	0.120469515	0.440338412	0.400957609	0.150916777	0.030714136	0.42006549	0.320417981	0.167234403	0.231459196	0.03128395	0.322496166
GSM858103	-0.129972149	0.263506335	0.206307199	0.377892723	0.326172944	0.259453252	0.632956964	0.276980018	0.256468369	0.276899017	-0.098501431	0.410907366	0.10741189	0.514811851	0.133526487	-0.024765813	0.22817717	0.077714638	0.556126096	0.312022157	0.10567352	-0.070660333	0.461205943	0.310411941	0.212124734	0.174062886	0.056502257	0.241962365
GSM858104	-0.106151649	0.017306295	0.230944225	0.284387272	0.290087219	0.264539262	0.650576007	0.419272769	0.315693317	0.412950788	-0.054180326	0.299858117	0.058866016	0.431116205	0.174864956	0.17690964	0.224850882	0.115205708	0.432023286	0.432385177	0.140779933	-0.258947308	0.495776679	0.234669352	0.20505394	0.250833712	0.041485455	0.290458025
GSM858105	0.180737871	0.54027788	0.562665603	0.393022997	0.380772221	0.270364909	0.695145284	0.467577165	0.378179025	0.482940663	-0.033892362	0.410578728	0.264563014	0.485647545	0.204782504	0.125388311	0.494249077	0.221310749	0.47626818	0.452860388	0.175396294	-0.158004293	0.447169378	0.383115455	0.281878274	0.312657725	0.1090992	0.46871172
GSM858106	0.076218105	0.426298431	0.378444959	0.368772451	0.298928399	0.210104284	0.64795323	0.476393083	0.385914109	0.4213442	0.039660395	0.42887312	0.213240201	0.486019621	0.213778868	0.296566555	0.379164809	0.217908566	0.406236836	0.450872071	0.169071805	-0.128390207	0.458187348	0.380744301	0.254583916	0.284397333	0.049850262	0.498760495
GSM858107	0.315504693	0.501837843	0.442304412	0.440006932	0.380636319	0.234821857	0.685572451	0.506435349	0.369400644	0.45551867	0.056803842	0.457741166	0.387355967	0.533143722	0.29443782	0.308888677	0.54430164	0.25309156	0.494094141	0.460524759	0.201245382	0.148725329	0.509178284	0.410640046	0.284293155	0.355739334	0.117598719	0.460253677
GSM858108	-0.158918269	0.339803331	0.210480377	0.269726531	0.342486403	0.264829912	0.607395621	0.352865912	0.250328752	0.269872775	-0.181527591	0.301291389	-0.073802289	0.387291272	0.061057552	-0.057958348	0.09725096	0.177516739	0.400021773	0.279417356	0.103701424	-0.158990638	0.384063001	0.164502057	0.104938683	0.176280022	0.067008878	0.370908417
GSM858109	-0.152365188	0.422338538	0.303394723	0.373893616	0.308899863	0.288964037	0.643415985	0.462592408	0.284863463	0.340646243	-0.123039767	0.456458906	0.107351662	0.474493356	0.184047296	0.112174755	0.292504	0.114635877	0.453796492	0.382659278	0.123110011	0.005010706	0.41409285	0.348308743	0.181997042	0.236702378	0.116071382	0.365579992
GSM858110	0.191002878	0.145673166	0.34580212	0.300510833	0.353037223	0.254430368	0.625362217	0.303434855	0.318810137	0.386697226	0.091712365	0.295182054	0.207540063	0.431881736	0.081949138	0.116274575	0.158221795	0.065208292	0.446136396	0.357621815	0.087744223	-0.286547341	0.421532686	0.128283084	0.159743249	0.226060785	0.05861537	0.282100742
GSM858111	0.280861451	0.515433955	0.461231088	0.395602728	0.381603967	0.279568798	0.695540912	0.465545458	0.344876548	0.458034908	-0.045043793	0.461706227	0.331141184	0.518866203	0.228975429	0.235440405	0.51141297	0.152555823	0.486604269	0.431873853	0.194327137	-0.106181508	0.467439675	0.404707817	0.29803342	0.309466897	0.077903486	0.402246921
GSM858112	-0.089907015	0.369945009	0.28502545	0.353038042	0.358938581	0.241350774	0.614421579	0.404433336	0.284832169	0.307373323	-0.242583078	0.41222156	0.119827623	0.418093157	0.13070737	-0.07022075	0.206502097	0.167480876	0.404887286	0.377038051	0.105221517	-0.138192541	0.440338355	0.240488045	0.140288597	0.206882356	0.028009646	0.341101433
GSM858113	0.236053943	0.348669217	0.337137524	0.335328389	0.371795094	0.243078726	0.640615344	0.380871939	0.308424301	0.378660847	0.092406431	0.383880135	0.249650437	0.490301339	0.134017161	0.103912984	0.269966325	0.184598169	0.443986924	0.357771191	0.09185948	-0.152252718	0.406193019	0.179830346	0.167430711	0.217660092	0.046932479	0.380014699
GSM858114	0.386992117	0.292773947	0.355706692	0.350131315	0.336554046	0.213718561	0.657547018	0.392161331	0.339086122	0.442999094	0.067714199	0.422570277	0.398547974	0.466129347	0.220622658	0.344026124	0.36082691	0.205922564	0.457618336	0.441154564	0.162903931	-0.1343979	0.477444578	0.368297374	0.255188299	0.295649098	0.017969745	0.429320033
GSM858115	0.190049842	0.413767537	0.357864387	0.350854635	0.332107611	0.292637653	0.631500794	0.416312381	0.296349413	0.370922677	-0.038916033	0.365805369	0.204864252	0.497867967	0.204716664	0.128102048	0.299681477	0.173197152	0.424610222	0.370515732	0.111835117	-0.143470451	0.387939635	0.247988647	0.183155183	0.227197467	0.089824986	0.352123725
GSM858116	-0.070309653	0.366909218	0.22259206	0.263906432	0.333295563	0.264366089	0.601767565	0.300476245	0.29650957	0.322704839	-0.08865878	0.320265566	0.012457698	0.466363122	0.064972603	0.085559685	0.184491551	0.165053499	0.483431045	0.335637771	0.060219688	-0.206975637	0.388874114	0.122833961	0.130714809	0.166885789	0.057222094	0.38454902
GSM858117	0.118835864	0.389464875	0.378772781	0.334574003	0.343612697	0.268015928	0.671553046	0.418996531	0.323864282	0.441445139	0.044402024	0.402953233	0.225737799	0.49701922	0.209672453	0.172384628	0.31969735	0.26330621	0.423126136	0.425239608	0.140040173	-0.204181201	0.450755196	0.228006848	0.241268326	0.273191899	0.074688204	0.454119379
GSM858118	0.122789489	0.340813177	0.350117768	0.380171597	0.341487806	0.237223617	0.682423343	0.457117374	0.37449218	0.429252003	0.082924455	0.446009377	0.189767685	0.496396137	0.25742765	0.370969641	0.382151761	0.200236711	0.442050259	0.458434255	0.187915556	-0.002280818	0.472504964	0.399356644	0.276109169	0.295187136	0.015923741	0.40574877
GSM858119	-0.122379043	-0.066597148	0.117642436	0.231096968	0.273833401	0.175688689	0.60199575	0.269680223	0.385452753	0.354886278	0.03825219	0.345724637	0.088598619	0.44401383	0.148272328	0.290945503	0.109489459	0.11097568	0.361287178	0.392991305	0.119096523	-0.201140732	0.462334184	0.169486451	0.134745761	0.204105758	-0.075568371	0.370922605
GSM858120	-0.05227567	0.380555047	0.230789656	0.324751151	0.329590242	0.284550512	0.62391303	0.41762955	0.271509402	0.30085301	-0.205119066	0.398258389	0.081043071	0.432893642	0.155141077	-0.014521572	0.238443664	0.213208319	0.4057646	0.349908922	0.112517824	-0.180537615	0.453660352	0.243777385	0.181610208	0.222968678	0.048204409	0.382314424
GSM858121	-0.147396485	0.224039315	0.240483149	0.378921024	0.330970042	0.231469281	0.693233331	0.467854898	0.335799839	0.417376489	0.088676896	0.410809581	0.098091215	0.494141592	0.237436748	0.172391227	0.308751505	0.186781974	0.401648521	0.445197425	0.201175645	-0.140166785	0.45894691	0.326725924	0.209413029	0.253360098	0.054696309	0.386074262
GSM858122	0.067101321	0.262432694	0.293803757	0.313150761	0.347001851	0.309766654	0.640116883	0.395336355	0.301084008	0.373041925	0.118279767	0.381179746	0.128120939	0.450745336	0.129358448	0.113706368	0.213950329	0.12354896	0.455996084	0.324253677	0.102804178	-0.012788131	0.360811623	0.131456614	0.156510456	0.223469143	0.100116929	0.349063913
GSM858123	0.066017034	0.319093302	0.271143129	0.357125068	0.330700394	0.259152457	0.649970036	0.442998328	0.264743096	0.357870811	-0.027292247	0.378087607	0.114142011	0.490461386	0.144278094	0.144073147	0.241645294	0.116016763	0.415682973	0.395019588	0.1365157	-0.207304996	0.418396922	0.195015005	0.185041787	0.238713772	0.079704192	0.337038789
GSM858124	-0.201535264	0.258316893	0.17900627	0.329043913	0.320658827	0.310457334	0.650048909	0.409933505	0.312208155	0.325786882	-0.107046043	0.391297808	0.031473046	0.462735379	0.191854338	0.103630614	0.272932986	0.146074151	0.452258489	0.390024205	0.146709309	-0.056083104	0.483683663	0.266976447	0.188219083	0.216349642	0.045510493	0.293430871
GSM858125	0.408236075	0.365086099	0.443904251	0.350349413	0.375937435	0.260294897	0.688026931	0.414277206	0.340316959	0.416277977	0.168545473	0.411750513	0.401255824	0.457643739	0.177891611	0.2403882	0.362899488	0.186810461	0.46083697	0.413279842	0.127959047	-0.064768361	0.435087152	0.281540437	0.245194034	0.291196475	0.066897994	0.385462693
GSM858126	0.060604516	0.229543694	0.332292473	0.32860426	0.356947165	0.301302832	0.619745308	0.384454149	0.329912345	0.322133617	-0.023434955	0.403725928	0.110963592	0.440421393	0.12155955	0.021756795	0.270773124	0.128428083	0.467196572	0.340887149	0.099971376	-0.085412838	0.384780449	0.218298813	0.167634276	0.203630881	0.089945497	0.293144942
GSM858127	0.287320722	0.391336997	0.381903673	0.326329816	0.328281229	0.265683508	0.660691043	0.412428913	0.323866431	0.37257878	0.036374861	0.40400131	0.315510841	0.47440224	0.147175513	0.190496334	0.31699381	0.22035064	0.45099917	0.393466964	0.125838231	-0.167316285	0.444634724	0.249992354	0.221787598	0.260500767	0.094870445	0.377139915
GSM858128	0.013923856	0.417666368	0.31473541	0.3806426	0.375302006	0.251641377	0.629058372	0.441505675	0.317979236	0.391533676	-0.038203087	0.409576175	0.126674195	0.509705013	0.186187894	0.163842006	0.311716361	0.191827941	0.42595605	0.360930078	0.130178678	-0.134940498	0.389132282	0.298087183	0.176864669	0.222728492	0.088878282	0.397050978
GSM858129	-0.105511145	0.389610979	0.308234595	0.330354652	0.336885277	0.255386383	0.630586433	0.44653388	0.328404796	0.343061552	-0.091470336	0.39833267	0.098856854	0.449168936	0.131975371	0.195425228	0.345114302	0.197785419	0.437694842	0.373308614	0.160782611	0.036320162	0.431338768	0.335384957	0.19490527	0.252746255	0.077809739	0.450717655
GSM858130	-0.128055445	0.091010352	0.243156006	0.272397165	0.228754605	0.168180193	0.62238017	0.357497187	0.382199993	0.369689388	0.003750719	0.363674059	0.118258023	0.491291064	0.147595419	0.266638305	0.266416573	0.171367606	0.397052116	0.391475831	0.135534672	-0.129266881	0.460283115	0.227945225	0.192612397	0.237249909	-0.009074842	0.38494137
GSM858131	0.253502213	0.458963873	0.489919317	0.376985913	0.314822204	0.260430414	0.70202228	0.43808999	0.330041577	0.446969493	-0.062298551	0.424333144	0.319459148	0.421263472	0.196385898	0.192045072	0.402375993	0.222645966	0.451098724	0.429129583	0.17206665	-0.207708028	0.472334051	0.32553452	0.271898451	0.271602848	-0.009877926	0.384040817
GSM858132	0.241281517	0.354285727	0.464813613	0.374728176	0.360581027	0.27666705	0.653343165	0.417566206	0.318765522	0.418728746	-0.004589713	0.436631681	0.262852895	0.464130734	0.15316734	0.049694047	0.339598568	0.159514853	0.449689324	0.370909494	0.106291594	-0.127268914	0.406145877	0.272434609	0.18171497	0.243616929	0.078035727	0.353055162
GSM858133	-0.221779279	0.190004835	0.170295325	0.244697203	0.324733533	0.274021664	0.597586698	0.404389437	0.279682168	0.257193905	-0.215483779	0.384360904	-0.02571785	0.46385408	0.090171102	-0.017172572	0.076615733	0.159450461	0.422854768	0.34362562	0.095983912	-0.238340179	0.385020012	0.005493844	0.136314189	0.161646929	0.051287016	0.280429817
GSM858134	0.291947886	0.576833764	0.607413727	0.46374085	0.428083764	0.321692798	0.713452659	0.484827709	0.383558616	0.530716216	0.076067855	0.48345851	0.432135053	0.530374921	0.332094009	0.218874181	0.619455657	0.240314696	0.514439861	0.512333724	0.259215358	-0.00837347	0.478507493	0.508950125	0.357327792	0.375705348	0.155793047	0.458646978
GSM858135	0.063011434	0.375193778	0.393695032	0.433608407	0.359602622	0.253128704	0.681343355	0.481281916	0.358689584	0.450111053	0.053981782	0.435514468	0.207280812	0.506209806	0.26759207	0.33171995	0.443868854	0.192490059	0.442553321	0.469730643	0.249520283	0.015426912	0.482962414	0.424266022	0.276574061	0.345303789	0.138949737	0.440105597
GSM858136	0.119717632	0.331531851	0.481200658	0.37208107	0.35977316	0.269124843	0.674957486	0.486040918	0.367230345	0.474680071	0.033995377	0.429650109	0.243790387	0.478943696	0.27845496	0.331098341	0.375745576	0.229000024	0.446750772	0.45705393	0.194471299	-0.196744519	0.496109445	0.342296864	0.291254072	0.328333342	0.088935491	0.426174248
GSM858137	-0.138781858	0.299968998	0.201516377	0.355683745	0.32405951	0.265715035	0.646188882	0.524612683	0.331725701	0.355339467	-0.144260419	0.436172392	0.098018583	0.484649592	0.160236194	0.171956711	0.265287967	0.155035619	0.416946986	0.434858157	0.180081409	-0.164960401	0.415583384	0.273122696	0.181509648	0.234735419	0.087463853	0.407162258
