# Supplementary material for: Association of the TGFβ gene family with microenvironmental features of gastric cancer and prediction of response to immunotherapy
Source: Front Oncol. 2022 Sep 2;12:920599. doi: 10.3389/fonc.2022.920599 (PMC9478444; doi:10.3389/fonc.2022.920599)
Supplement: Supplementary file 1 [file DataSheet_1.zip › 4.Immune cell infiltration (ssGSEA)/GSE62554.csv]

sample	Activated B cell	Activated CD4 T cell	Activated CD8 T cell	Activated dendritic cell	CD56bright natural killer cell	CD56dim natural killer cell	Central memory CD4 T cell	Central memory CD8 T cell	Effector memeory CD4 T cell	Effector memeory CD8 T cell	Eosinophil	Gamma delta T cell	Immature B cell	Immature dendritic cell	Macrophage	Mast cell	MDSC	Memory B cell	Monocyte	Natural killer cell	Natural killer T cell	Neutrophil	Plasmacytoid dendritic cell	Regulatory T cell	T follicular helper cell	Type 1 T helper cell	Type 17 T helper cell	Type 2 T helper cell
GSM1523727	-0.01139852	0.333139743	0.251145597	0.321092132	0.32715729	0.25998439	0.603974545	0.407495456	0.32239548	0.325123968	-0.075211247	0.340984741	0.102926286	0.45859213	0.108050439	0.001010003	0.219436092	0.139260646	0.44352508	0.311822547	0.045487933	-0.17197948	0.361458641	0.186944379	0.1139037	0.179348045	0.10984313	0.277166986
GSM1523728	0.032097379	0.509597436	0.368946101	0.393388471	0.333153027	0.236634303	0.658593772	0.454580474	0.32921193	0.410425124	0.002218907	0.432109013	0.210499651	0.4523318	0.249206488	0.167965951	0.418882203	0.159404815	0.45427199	0.409190459	0.168354557	-0.002218897	0.421395657	0.383395287	0.184728005	0.263510825	0.129591655	0.408407107
GSM1523729	0.01939609	0.402042163	0.29310017	0.326955893	0.336188818	0.253868214	0.609432836	0.440165929	0.33313211	0.371275179	0.097122862	0.402539481	0.140989502	0.460179418	0.191368784	0.166426268	0.298652882	0.192342257	0.443395868	0.380872634	0.082916761	-0.07713224	0.405096307	0.226122221	0.166890016	0.234070526	0.080030882	0.413959273
GSM1523744	-0.051180414	0.469189321	0.30317626	0.352480268	0.335628378	0.291442994	0.620047663	0.423611552	0.325548068	0.379597064	-0.080015353	0.349412635	0.153979396	0.44921184	0.134788813	0.088828748	0.264613758	0.135749572	0.410291125	0.37386811	0.153302535	-0.186592173	0.380332947	0.312952968	0.138739911	0.20424994	0.160483843	0.370329012
GSM1523745	-0.028070174	0.487272029	0.319218279	0.341159787	0.309472385	0.259105079	0.646033961	0.423796986	0.378639656	0.336646389	-0.027854901	0.397978759	0.12573794	0.454341406	0.197073619	0.143765316	0.334814481	0.184655772	0.408903953	0.363249288	0.12727803	-0.017328129	0.424125413	0.364845942	0.178811881	0.249970907	0.121889477	0.466898128
GSM1523746	0.056098601	0.416821707	0.271925452	0.288658957	0.336917537	0.226266409	0.592334828	0.40111631	0.35762675	0.300766906	0.060555196	0.415729136	0.101309706	0.465326616	0.184998034	0.212879326	0.256914429	0.200522899	0.37966801	0.333909511	0.0849636	-0.079484321	0.396379331	0.290195846	0.141345782	0.206442613	0.020077862	0.392689614
GSM1523747	-0.138855562	0.426118843	0.289845391	0.317852733	0.316066144	0.2678594	0.58350573	0.399101718	0.31146336	0.323463359	-0.124743142	0.420208862	0.074956711	0.412452185	0.157044413	0.004858318	0.287336829	0.164724584	0.404499329	0.340315929	0.092808408	-0.013903425	0.373706793	0.299602836	0.15866666	0.176051009	0.012943778	0.398486471
GSM1523748	0.142944397	0.371724835	0.31733197	0.348144892	0.359140124	0.23944337	0.625961424	0.446496436	0.350639492	0.37565887	0.028317398	0.457835497	0.182497806	0.486252291	0.199628864	0.193263608	0.388265481	0.230495527	0.43598556	0.371155989	0.103064061	-0.071632153	0.419084325	0.303073036	0.190468985	0.25099051	0.08701439	0.407867955
GSM1523765	-0.031803991	0.407141699	0.296933808	0.307472094	0.306208356	0.247922439	0.57328862	0.358965526	0.355402491	0.350936034	0.005338832	0.374446185	0.048983507	0.454241665	0.135467961	0.081071665	0.192237228	0.158703867	0.385454207	0.339833523	0.131338358	-0.293734611	0.404866364	0.289423224	0.134802363	0.188436343	0.064484763	0.319389347
GSM1523768	0.026694081	0.424457564	0.341932818	0.391096383	0.364923666	0.259314346	0.661953216	0.485330627	0.342865969	0.404292893	0.041263991	0.433096692	0.16362144	0.505027645	0.238436365	0.30256669	0.462623165	0.198136673	0.439725519	0.443114427	0.155479902	0.024017849	0.48087384	0.413401311	0.224331577	0.304900633	0.115207979	0.43546705
GSM1523769	0.292786404	0.465950988	0.423406925	0.386485735	0.373867984	0.273853037	0.663121098	0.468753287	0.387217528	0.432990715	0.114788152	0.4894153	0.331998265	0.519575062	0.290904013	0.295571814	0.48455247	0.236594686	0.47721609	0.437341933	0.184213661	-0.005655539	0.468292066	0.393321347	0.268822673	0.310495199	0.091436911	0.423308294
GSM1523770	-0.057051423	0.564477539	0.458161867	0.394277576	0.313506495	0.242489488	0.637189876	0.408542992	0.332995067	0.42774169	-0.014459699	0.364190585	0.211720391	0.409884199	0.227093233	0.163924332	0.431563201	0.167432551	0.385810255	0.41814152	0.162657285	-0.040233066	0.422827548	0.417937795	0.202791891	0.245673048	0.054290596	0.357671322
GSM1523771	-0.028140238	0.363481229	0.451504865	0.394477888	0.329748129	0.216500256	0.657547392	0.480997804	0.406962126	0.47244178	0.072698852	0.448070941	0.255184861	0.502789975	0.275465194	0.333911994	0.506238992	0.215487215	0.436830766	0.483697461	0.200588677	-0.066837189	0.479974009	0.389289209	0.286202797	0.333953438	0.025950283	0.437128332
GSM1523772	0.131321633	0.27309823	0.31904227	0.340315184	0.337835988	0.23949983	0.658800438	0.43714941	0.338355599	0.449650384	-0.011529204	0.352297158	0.188664892	0.496009108	0.197743965	0.200839241	0.345458116	0.153302318	0.428170594	0.441209692	0.148350637	-0.220028435	0.446530089	0.255141845	0.226955707	0.275840243	0.085290559	0.405289034
GSM1523773	0.142693976	0.355960647	0.39704639	0.359254593	0.328891986	0.199808562	0.650098171	0.409535302	0.381347659	0.445848062	0.097120184	0.32708337	0.256551201	0.476106223	0.21679509	0.323972789	0.438863406	0.217029943	0.447403976	0.452754407	0.148240944	-0.049367654	0.451311466	0.321237576	0.280628321	0.311795541	0.051189827	0.430919169
GSM1523774	0.293237391	0.347096516	0.294554558	0.32614781	0.334562326	0.20102808	0.627108857	0.409745526	0.393416556	0.402458574	0.160616357	0.367422775	0.297688534	0.478021588	0.156919447	0.279697964	0.356594302	0.251073137	0.424561527	0.411007389	0.098843765	-0.055458253	0.422411422	0.283241291	0.197651669	0.267831152	0.033770674	0.40496479
GSM1523775	0.056338619	0.445550045	0.329054257	0.289821797	0.301798888	0.277684565	0.620735428	0.399946321	0.359804392	0.321446709	-0.034588849	0.398049217	0.110467814	0.438556468	0.141587906	0.135822258	0.337486462	0.17103313	0.400093329	0.338879462	0.100842945	-0.089446751	0.418871721	0.315136042	0.150061159	0.200500867	0.076242439	0.378555317
GSM1523776	0.112682395	0.567261513	0.447198752	0.385459787	0.326862472	0.256413739	0.622589463	0.443312872	0.371019333	0.401498007	-0.04823231	0.348702876	0.250206677	0.443812834	0.15547625	0.005157434	0.298317206	0.187165309	0.424763632	0.430243794	0.103964597	-0.208089546	0.388896619	0.271206249	0.181565561	0.243160663	0.075637544	0.339348317
GSM1523777	-0.090970974	0.352699891	0.249894827	0.301700169	0.3060324	0.304714664	0.599093587	0.352924543	0.334988177	0.264567666	-0.052794524	0.351735287	0.046400111	0.446105401	0.093263634	0.041827815	0.190458921	0.172667076	0.37368188	0.323416602	0.083784479	-0.200208876	0.431055796	0.226318115	0.135705337	0.176123916	0.044925376	0.271139993
GSM1523778	0.101421107	0.438948419	0.335963611	0.378412403	0.365721369	0.289036699	0.65402906	0.479669029	0.370394503	0.394680215	0.040983938	0.458849034	0.214571406	0.499314278	0.25116968	0.242528915	0.482722641	0.18729273	0.472279114	0.436910484	0.153182813	0.118091406	0.49242578	0.411141578	0.248489727	0.300314288	0.140490119	0.438009327
GSM1523779	0.167230866	0.474451407	0.393665238	0.341202216	0.341306328	0.269815416	0.635350026	0.431602985	0.35032821	0.40447625	-0.025195609	0.454552879	0.239152141	0.453544815	0.182301381	0.106552238	0.397221916	0.197419363	0.427358836	0.393074757	0.106524785	-0.107569893	0.405586285	0.307862979	0.194970977	0.232391733	0.078460966	0.377832184
GSM1523780	-0.072836849	0.474050857	0.385916143	0.364390719	0.32840934	0.263570547	0.640515969	0.457210801	0.357083044	0.380160743	-0.110679647	0.423873775	0.171669782	0.476041373	0.181422244	0.142930803	0.372118816	0.22327717	0.458349165	0.418102271	0.160996445	-0.092261162	0.432730862	0.345840403	0.207880328	0.253597654	0.103800937	0.465160403
GSM1523781	-0.147911276	0.317082003	0.158069485	0.22157773	0.285305173	0.272623044	0.567821943	0.287108456	0.322734443	0.258281072	-0.124246318	0.396107518	-0.035307092	0.495390296	0.126261971	0.017031211	0.115821932	0.158431919	0.382644891	0.305801957	0.04707324	-0.10849679	0.430077533	0.154298782	0.163784311	0.149057881	0.000852087	0.342066157
GSM1523782	-0.177786112	0.454128218	0.297630862	0.369312615	0.331802412	0.27752176	0.613935218	0.453565281	0.327580556	0.404197064	-0.045080478	0.395483034	0.101221883	0.472195624	0.15649055	0.175010482	0.371434176	0.170408291	0.412427084	0.414824277	0.162131946	-0.074227657	0.457880291	0.398630147	0.189184904	0.248321025	0.12470575	0.446802448
GSM1523783	0.4322147	0.410220991	0.386016167	0.405791272	0.343550369	0.278282443	0.640801308	0.452559105	0.320061721	0.439958215	0.162882483	0.441303873	0.439652698	0.501758864	0.228295782	0.247405834	0.435162314	0.184754638	0.481032017	0.409871225	0.125348342	0.1095737	0.454100115	0.37517387	0.254689849	0.283703134	0.125274368	0.365544468
GSM1523784	0.171273506	0.420321827	0.359748172	0.382995704	0.362188898	0.237019483	0.647293983	0.444701818	0.338470148	0.421975933	0.134108676	0.415838106	0.253735602	0.507140362	0.253493289	0.222331669	0.427043181	0.234718006	0.450373389	0.397607293	0.114277259	0.078892131	0.445442947	0.307484524	0.2100549	0.268954113	0.08104281	0.433627812
GSM1523785	0.129930234	0.435067179	0.373098929	0.401082604	0.381588797	0.276320664	0.642198931	0.47739867	0.346988816	0.442977691	0.014671009	0.444620914	0.240160919	0.474902581	0.176422778	0.113652389	0.384193598	0.187750056	0.436489226	0.419498001	0.145523026	-0.034676843	0.41581606	0.319243168	0.202696705	0.269241178	0.108552316	0.392309139
GSM1523786	0.31603828	0.47879533	0.423541091	0.385595176	0.375474724	0.247805193	0.653543207	0.469283564	0.338576644	0.439545682	0.123125822	0.430281847	0.320898293	0.509536467	0.246617645	0.225053954	0.490324875	0.213668883	0.465074435	0.432132769	0.144492976	-0.082443318	0.460550056	0.325557476	0.24724803	0.279932316	0.083861773	0.409697997
GSM1523787	0.014800373	0.350745493	0.281703054	0.280181926	0.342697848	0.253191488	0.616377093	0.346437952	0.279076503	0.2640171	-0.180299131	0.31435331	0.074393154	0.39064248	0.088906422	0.032766657	0.181837687	0.178484834	0.428416122	0.30526993	0.073804107	-0.093963896	0.41428677	0.160906812	0.122564417	0.156655134	0.100097523	0.400908855
GSM1523788	0.353044966	0.416171963	0.383358346	0.370241005	0.384846141	0.229395263	0.672519065	0.4534015	0.378929064	0.433535351	0.146379266	0.446727525	0.329735962	0.546095981	0.258185148	0.327030405	0.47585073	0.249446486	0.45649652	0.427913406	0.179336654	-0.043881781	0.469044977	0.398946088	0.261238718	0.305809319	0.091133226	0.450314056
GSM1523789	-0.114023172	0.327911761	0.291271262	0.340957625	0.327051308	0.240503271	0.653947925	0.412479254	0.344251181	0.372585393	-0.098133245	0.418439556	0.124079693	0.478961808	0.223045217	0.1025651	0.368777988	0.146249633	0.423813129	0.430894796	0.156992408	-0.137605357	0.455729982	0.323617947	0.216413827	0.243382828	0.103438234	0.42240366
GSM1523790	-0.014780928	0.531394953	0.449485652	0.456401082	0.348906738	0.276127834	0.670027764	0.469520374	0.352307418	0.457651533	0.077848636	0.453320818	0.257675633	0.454435565	0.262353812	0.256096773	0.493730346	0.213950298	0.472451818	0.457072323	0.205680041	0.189588033	0.470212475	0.470422319	0.240601485	0.311667303	0.122491967	0.488523243
GSM1523791	0.026675024	0.520069606	0.435756833	0.409230537	0.363137501	0.232276842	0.638683402	0.480928264	0.381869453	0.456682337	-0.060534072	0.389719152	0.246942639	0.43579149	0.199978555	0.17648823	0.43420045	0.15859896	0.464823798	0.449748743	0.19692146	-0.065627748	0.434742379	0.396861176	0.220532536	0.275226425	0.123165762	0.446225151
GSM1523792	0.10885163	0.480506938	0.368366963	0.332607609	0.338827657	0.262639474	0.598744516	0.384911382	0.361813572	0.334698538	0.005428279	0.407840287	0.14034002	0.456548949	0.138348838	0.104861619	0.294696341	0.216518259	0.42599383	0.320524903	0.086075086	-0.131797169	0.426385308	0.255264572	0.153235554	0.193110801	0.090979461	0.405050553
GSM1523793	0.150978708	0.485439831	0.407250882	0.354861795	0.349213814	0.274717227	0.635348831	0.434832624	0.336912006	0.395050351	-0.043527659	0.427146295	0.2141166	0.440315644	0.157954534	0.146632734	0.378493808	0.235913084	0.427940412	0.414693006	0.129562847	-0.03806529	0.436419806	0.310023726	0.212034804	0.226183336	0.121610025	0.418201521
GSM1523794	-0.072238443	0.440543098	0.512697786	0.401955995	0.356633452	0.285670235	0.691068521	0.376580725	0.382778627	0.479637201	-0.042686343	0.538336755	0.18589223	0.507158323	0.224694567	0.185214599	0.500212638	0.137096053	0.46257854	0.441635551	0.241026889	-0.029021216	0.433896377	0.399231723	0.252693795	0.306246782	0.124650367	0.493582472
GSM1523795	-0.049221082	0.426510638	0.329222424	0.352822027	0.320302904	0.273279432	0.616166268	0.420561458	0.296648454	0.325765192	-0.076069108	0.430331427	0.141514185	0.484459289	0.174321742	0.20309648	0.342821979	0.220442404	0.456981327	0.376225853	0.122741809	0.020046257	0.468514359	0.379161632	0.226929189	0.229876679	0.040637552	0.355547628
GSM1523796	0.064808589	0.392754316	0.348256355	0.455770119	0.366571918	0.238962748	0.676755793	0.507633049	0.412075379	0.444381933	0.100920239	0.526947815	0.254795771	0.538814719	0.374216159	0.38324997	0.57727544	0.224482147	0.474850133	0.47986295	0.210239189	0.270506911	0.546837399	0.496130529	0.303737536	0.340900051	0.09388624	0.421450523
GSM1523797	0.046078501	0.405723175	0.361629108	0.333364084	0.345520491	0.256042835	0.632187088	0.420956665	0.342651593	0.344163182	0.025756138	0.43667585	0.192141784	0.47465173	0.172217418	0.15331318	0.360089277	0.190227355	0.439220135	0.314222991	0.090276027	0.035719947	0.414629983	0.281922595	0.173393593	0.225963055	0.091007688	0.4106236
GSM1523798	0.513639251	0.58789157	0.57737732	0.427918573	0.41053417	0.283381885	0.704025322	0.501432377	0.404795496	0.542005939	0.200067155	0.52240799	0.519668158	0.513520801	0.312381947	0.361247709	0.623535006	0.27648789	0.5026291	0.497405702	0.213209539	0.063849737	0.509442971	0.469118624	0.345080148	0.337585987	0.103712049	0.486007305
GSM1523799	0.049091505	0.494959596	0.344246431	0.400536748	0.342667844	0.294169387	0.642529544	0.47198456	0.334374365	0.401030207	-0.005368762	0.419334377	0.210336737	0.509962675	0.232349607	0.269742341	0.458436679	0.170827685	0.432060938	0.418003232	0.153663142	-0.038211415	0.498528995	0.421572378	0.240942382	0.216685257	0.056784557	0.453818278
GSM1523800	-0.069880109	0.588443017	0.473939226	0.411463478	0.28910882	0.237299651	0.653025728	0.359156562	0.345810809	0.416284716	-0.02985813	0.440936988	0.252263397	0.464534011	0.210401779	0.14228334	0.491175402	0.175611903	0.44412133	0.415917198	0.204003301	-0.014947103	0.427737707	0.424309015	0.219297374	0.264212532	0.077801882	0.333334904
GSM1523801	0.090030931	0.530559032	0.431123018	0.35390883	0.325429831	0.279993402	0.62485627	0.428987015	0.367846083	0.376337461	0.010356376	0.422672198	0.228799931	0.425527562	0.16341309	0.097093746	0.392804747	0.189954348	0.441358338	0.421940849	0.163610029	-0.125114401	0.403324486	0.337318839	0.19008586	0.262274656	0.144678105	0.417511129
GSM1523802	0.045035954	0.425328479	0.317716385	0.393543443	0.370772117	0.260834189	0.648141353	0.441990545	0.306854972	0.402861427	-0.059470907	0.434158299	0.197082536	0.476107874	0.206999224	0.14935909	0.386655965	0.14433519	0.425819423	0.383920296	0.126392835	0.10600256	0.426166352	0.309086403	0.189116823	0.236126534	0.101237261	0.35147624
GSM1523803	0.124251856	0.468091055	0.337907479	0.325926082	0.323411055	0.239980413	0.603987216	0.412551345	0.336317546	0.343258558	0.009442812	0.402029208	0.168349144	0.463615889	0.171773944	0.14969353	0.370553819	0.154674249	0.414229102	0.373858147	0.093579524	-0.084828652	0.425279415	0.318802688	0.208840694	0.217089588	0.076592646	0.40190119
GSM1523804	0.264035895	0.462898433	0.365606282	0.380447587	0.342183786	0.276138532	0.652810395	0.457645768	0.35385463	0.401712113	0.069833206	0.464325349	0.303012621	0.506539843	0.267433757	0.259333292	0.445998211	0.239639415	0.445450662	0.387689979	0.148645994	-0.032659987	0.459213338	0.392091687	0.248005979	0.292126218	0.093075269	0.427874095
GSM1523805	0.157395609	0.512888183	0.455530726	0.403395605	0.361215925	0.262748347	0.67015085	0.443646503	0.373721815	0.457830417	0.001690574	0.41563134	0.289642513	0.500836825	0.220764149	0.229445152	0.479569665	0.192028149	0.454245667	0.452861108	0.160194426	0.01328432	0.466565231	0.39290851	0.234384186	0.287755164	0.124121068	0.443042543
GSM1523806	0.144241775	0.416750658	0.356695799	0.372649792	0.341663942	0.275003433	0.65369943	0.454264448	0.33004529	0.379196866	0.020115735	0.420542915	0.216032572	0.481863941	0.206923689	0.184992723	0.394485332	0.214210328	0.446048557	0.400661572	0.113264725	-0.051198626	0.428543467	0.324818806	0.196036463	0.227212944	0.119841693	0.373042451
GSM1523807	0.155013113	0.473811105	0.344200405	0.387849684	0.360387051	0.289306705	0.642525976	0.428778642	0.331829992	0.39220408	0.119017942	0.481285974	0.265070433	0.509578527	0.249290922	0.298659674	0.452525254	0.245786167	0.459239763	0.424402755	0.151487879	0.174094232	0.491919326	0.397601391	0.25944967	0.267454989	0.071293458	0.407187089
GSM1523808	0.222390944	0.468063917	0.420004677	0.384237842	0.351541922	0.263012848	0.653405717	0.476799332	0.338326367	0.43500047	0.093924014	0.465241811	0.28980493	0.505873444	0.264277746	0.246649204	0.449651521	0.233339712	0.46075829	0.449624777	0.165785178	0.034992023	0.476559012	0.413808563	0.266902341	0.286877557	0.099062177	0.428031031
GSM1523809	0.069463321	0.498422748	0.401496973	0.393734537	0.334030413	0.298094234	0.665436506	0.441480918	0.339750808	0.387441331	-0.011414479	0.414654071	0.201654659	0.419846446	0.176486479	0.139480712	0.42267184	0.203512792	0.418388195	0.376304033	0.14132154	-0.05188472	0.422397226	0.33988891	0.183401915	0.238678844	0.151340361	0.333954656
GSM1523810	0.140371874	0.569905313	0.533025576	0.444790244	0.375058827	0.290801728	0.661854207	0.463101269	0.382548987	0.492523814	0.003396046	0.43640015	0.303869293	0.477430087	0.250091865	0.224375782	0.559586287	0.267425505	0.463752041	0.487042296	0.22044533	-0.051531006	0.467991356	0.454043983	0.266279752	0.319297725	0.155547683	0.471174084
GSM1523811	0.236984545	0.548630916	0.442128142	0.378400953	0.366885577	0.261648091	0.652324748	0.454698622	0.351663452	0.428839558	0.018856214	0.45265763	0.317450861	0.47958824	0.219625102	0.202096618	0.474478922	0.16616902	0.456408713	0.419340694	0.15211254	-0.021922163	0.435733232	0.3980742	0.214348155	0.273166559	0.10652273	0.452796808
GSM1523812	0.208469883	0.552071804	0.512520769	0.408137308	0.383636946	0.248206741	0.65667101	0.495542323	0.369964424	0.504043412	0.032297659	0.438964388	0.307850826	0.500641071	0.269698249	0.289558649	0.527894353	0.203146731	0.46514531	0.481363844	0.206385596	-0.024066418	0.462119885	0.430749204	0.288465298	0.322112528	0.093540443	0.446209132
GSM1523813	-0.121803619	0.4252007	0.303574724	0.322117618	0.305420982	0.22981901	0.638423162	0.399293114	0.392364983	0.362830713	0.06764396	0.368440545	0.084060779	0.467931797	0.191907575	0.154245454	0.279517563	0.247289189	0.413537334	0.38393755	0.143304794	-0.070515841	0.416057766	0.306760355	0.168444691	0.218884339	0.127546231	0.434442906
GSM1523814	0.049382755	0.456703312	0.346666273	0.368984056	0.329272208	0.274802204	0.604572667	0.389428955	0.359154917	0.385863669	-0.026833868	0.383820918	0.176220566	0.469754315	0.182327832	0.165524727	0.389519239	0.201472851	0.442032644	0.376272334	0.1053167	-0.143737927	0.452035903	0.418183615	0.23610197	0.231352098	0.108675061	0.379341435
GSM1523815	-0.002320406	0.454169883	0.366935182	0.315419838	0.328964455	0.230620114	0.618639701	0.381742474	0.311123811	0.407507298	-0.149353029	0.404946979	0.150981295	0.436995009	0.151851094	-0.001127883	0.283760064	0.269430408	0.434579751	0.395288975	0.103137085	-0.227082626	0.403765483	0.275004483	0.162702748	0.215188569	0.074810654	0.435498195
GSM1523816	-0.051321944	0.386197045	0.309822904	0.336659048	0.348213028	0.267487261	0.61109457	0.40798294	0.294224826	0.339682888	-0.094615709	0.357260273	0.100600357	0.445656562	0.141609584	0.062414037	0.241853408	0.146431744	0.424155504	0.305543025	0.091003073	-0.15647969	0.425951412	0.228796873	0.129423487	0.215541628	0.117058006	0.40634155
GSM1523817	-0.04338075	0.332399003	0.230026101	0.244319937	0.359495048	0.221868907	0.533197146	0.311060996	0.284555563	0.295744299	-0.074812787	0.385839914	0.161794074	0.451268473	0.059035179	0.142678829	0.179539474	0.290852477	0.414460686	0.357291665	0.088506816	-0.206022728	0.437576011	0.260019725	0.201516638	0.137401356	0.071389432	0.383702473
GSM1523818	0.077525227	0.415933302	0.342822532	0.379268652	0.354073952	0.276762092	0.610444855	0.438679704	0.304318926	0.383691979	-0.061794765	0.36141706	0.196535423	0.441451556	0.170496173	0.085085746	0.357367628	0.108715498	0.428730812	0.356435236	0.100662196	-0.096214555	0.368336079	0.239760014	0.162140521	0.218939668	0.104125655	0.326936961
GSM1523819	-0.062945718	0.320702213	0.245280839	0.259457299	0.337031083	0.326546488	0.635798023	0.382778505	0.292706138	0.295264866	-0.122017802	0.389673865	0.07556598	0.414562475	0.13241879	0.112069162	0.206855837	0.197703037	0.443140898	0.329780191	0.105553533	-0.135603599	0.432034126	0.219388397	0.149346082	0.179874376	0.049527508	0.307883666
GSM1523820	-0.034394567	0.387646493	0.327157214	0.382552872	0.350567591	0.295638754	0.602842818	0.419293837	0.275714476	0.368132735	-0.100829327	0.459794686	0.14895999	0.471737761	0.166110674	0.122993044	0.335853073	0.176793764	0.493203639	0.35158811	0.114330429	0.190642385	0.472417823	0.345307344	0.197715149	0.212782043	0.092184414	0.377924801
GSM1523821	0.118300974	0.496211942	0.353322754	0.334668264	0.322236019	0.266425428	0.617155215	0.443665612	0.318615956	0.406500364	-0.02867916	0.425157707	0.147579102	0.450997854	0.181684884	0.099671361	0.362194561	0.174004881	0.42670957	0.383056123	0.107755266	-0.024274323	0.382783088	0.296752984	0.171025244	0.264890229	0.102421019	0.404315952
GSM1523822	0.046403824	0.506978839	0.430854283	0.455348967	0.376887559	0.253462185	0.673276445	0.480992656	0.374803965	0.447119156	0.078076253	0.466125113	0.268005056	0.486208238	0.291927034	0.255732047	0.522452565	0.232350946	0.462000045	0.475901882	0.186692161	0.267504518	0.483434553	0.420907304	0.24676181	0.297612328	0.141204287	0.471384104
GSM1523823	0.103771981	0.578223376	0.433881973	0.422902228	0.359527699	0.221101693	0.652496016	0.437479315	0.352759816	0.437457245	-0.01716266	0.41245176	0.294408457	0.419186418	0.220919485	0.19573653	0.475858615	0.160510183	0.467102291	0.436613748	0.163777252	0.003849476	0.455570784	0.405654008	0.204665825	0.274595911	0.112892693	0.351977259
GSM1523824	0.048203973	0.468736051	0.339201925	0.379144574	0.328380398	0.274718864	0.631954904	0.398690061	0.338572889	0.370147851	0.042789827	0.39602864	0.130193095	0.471425204	0.140896259	0.138097861	0.337625	0.171062166	0.430744053	0.398930295	0.119764846	-0.138841683	0.423911118	0.359231019	0.203193514	0.234122963	0.146651082	0.325125427
GSM1523825	-0.216220948	0.28307264	0.204721587	0.305771931	0.306559314	0.275124101	0.597933302	0.347417596	0.298108636	0.300361627	-0.188836129	0.395765469	0.079223162	0.513860844	0.056858377	0.03438916	0.185102375	0.132318109	0.383862184	0.306520535	0.123933317	-0.209137221	0.41376369	0.217035506	0.124117483	0.182173902	0.02575223	0.32265636
GSM1523826	0.251444522	0.446415468	0.400916421	0.374484334	0.369972598	0.253424379	0.642779	0.451515123	0.381837938	0.386621393	-0.006363385	0.482243842	0.289427134	0.47820203	0.200953782	0.190759647	0.398792667	0.217518744	0.476617113	0.400718082	0.124363504	0.004419214	0.463105847	0.381673206	0.245690915	0.269609632	0.086169437	0.408357598
GSM1523827	0.383052718	0.481524412	0.466105522	0.385380737	0.369640009	0.267508619	0.675890097	0.466013357	0.348061135	0.492697474	0.132448882	0.441457952	0.385569059	0.51796604	0.255376813	0.236519327	0.526460464	0.214287412	0.473834964	0.459867731	0.156858641	0.00051404	0.442366374	0.384201125	0.277599654	0.29847983	0.110507309	0.442666641
GSM1523828	0.123599607	0.432472997	0.323748613	0.372724982	0.359617871	0.202420382	0.657993007	0.424820341	0.366166085	0.392269465	0.014918319	0.441685471	0.199234484	0.508503559	0.231740604	0.27330308	0.457389661	0.222931253	0.44227992	0.412764758	0.147485725	-0.055516044	0.446719729	0.428638702	0.233851859	0.269701529	0.086441547	0.427497464
GSM1523829	0.039089589	0.366830257	0.315882909	0.29070112	0.354294639	0.260119829	0.63577697	0.408297636	0.330001319	0.301786518	-0.070820208	0.436883111	0.134037148	0.476154749	0.196666732	0.104497598	0.297250257	0.208298108	0.51958239	0.359966502	0.087879415	0.021682426	0.430210666	0.26325017	0.177858456	0.195896543	0.018156296	0.348351062
GSM1523830	0.130189873	0.538769897	0.419171276	0.381989589	0.315429931	0.315615946	0.650134154	0.45284249	0.33459828	0.420291912	0.012148093	0.427961737	0.282114184	0.46264161	0.228247436	0.15308443	0.398893866	0.194305188	0.444239008	0.421625121	0.112854034	-0.075519633	0.397971959	0.320514216	0.194248826	0.249359239	0.113262633	0.356265926
GSM1523831	-0.01533065	0.401370167	0.251079776	0.287725629	0.351657488	0.242043478	0.600925047	0.364253258	0.289238301	0.293335372	-0.036348457	0.378114295	0.081997308	0.443645787	0.107068884	0.066895876	0.209657041	0.195996765	0.392709773	0.36113729	0.073814464	-0.111025185	0.434208535	0.226258718	0.1683314	0.198824626	0.076868453	0.398797313
GSM1523832	0.202486174	0.425854069	0.346510333	0.359128316	0.382463691	0.255837166	0.657295033	0.40152207	0.353258233	0.39573984	-0.061049447	0.451764071	0.231398873	0.487194335	0.162845241	0.179876703	0.369797749	0.191534351	0.448754963	0.422188994	0.134000919	-0.041048611	0.44330822	0.283757404	0.195440438	0.258906748	0.102046956	0.427269489
GSM1523833	0.009998266	0.456618998	0.334640111	0.305977812	0.346310747	0.262432408	0.600308213	0.423260995	0.339467538	0.367857306	-0.082940137	0.430956567	0.113512261	0.486274896	0.179502511	0.214497635	0.30247818	0.114918594	0.422503214	0.368339663	0.114512612	-0.043252122	0.421159158	0.307257241	0.174908742	0.21976526	0.076605289	0.380550159
GSM1523834	0.330841489	0.481391399	0.460991849	0.434255106	0.378420416	0.276597959	0.681179934	0.490808268	0.362464438	0.449737679	0.113943909	0.516263693	0.36963199	0.54595562	0.329693302	0.382109209	0.580709354	0.208879745	0.466876492	0.471298361	0.181563616	0.182212848	0.487634146	0.499026219	0.310527168	0.338864377	0.093842714	0.418114289
GSM1523835	-0.087862977	0.351899346	0.195421222	0.309057522	0.321967424	0.229555676	0.636872003	0.354797157	0.34097095	0.349518551	-0.132234602	0.427014801	0.07043625	0.474462019	0.15226062	0.20513305	0.332441615	0.213713079	0.418293785	0.391595719	0.11311524	-0.142591041	0.451715336	0.305342753	0.217399016	0.203537879	0.055815587	0.396791957
GSM1523836	0.128382909	0.527372116	0.375858392	0.406919631	0.348208609	0.261566068	0.633279254	0.482705236	0.390426368	0.430974126	0.075059303	0.416897648	0.280262509	0.50425742	0.278823953	0.294827646	0.498405022	0.25459209	0.445739627	0.433555542	0.134150521	0.244963654	0.463970301	0.433957541	0.235232895	0.274168599	0.085919029	0.406193157
GSM1523837	-0.026456519	0.34229174	0.274684923	0.270762878	0.289183354	0.265656435	0.583767065	0.328907842	0.297743487	0.271198408	0.014966999	0.383679898	0.043188471	0.399463175	0.105592022	0.06922467	0.169719949	0.207625128	0.42864507	0.309736418	0.046473797	-0.113532687	0.419993395	0.189230982	0.120230997	0.198356346	0.058073335	0.307466103
GSM1523838	0.078345749	0.576226969	0.471632978	0.409620092	0.328610993	0.23862818	0.668200966	0.444667307	0.349100745	0.467327899	0.002510022	0.43992624	0.239654029	0.454510433	0.213145472	0.218123376	0.500204065	0.223443352	0.437434649	0.460751267	0.161395349	-0.023065036	0.441653353	0.459915963	0.221133148	0.306322108	0.068395911	0.436252683
GSM1523839	0.159919463	0.424026786	0.293993116	0.40079122	0.382350655	0.273074391	0.668101839	0.47571411	0.390144351	0.396187286	0.122525671	0.459061787	0.228360976	0.518576641	0.288783415	0.304719126	0.494377396	0.240813422	0.462078799	0.431261945	0.154861405	0.204534265	0.5011008	0.475715906	0.275799172	0.306326044	0.160981083	0.456530307
GSM1523840	0.020256896	0.467539963	0.33470865	0.329677042	0.353372026	0.227371329	0.58558194	0.355166139	0.356525054	0.287717171	-0.094186443	0.39276561	0.066665555	0.439254626	0.129511402	0.127675059	0.251221913	0.174238009	0.421655698	0.388821094	0.079411225	-0.081086635	0.414458822	0.306998302	0.120102022	0.21807528	0.088720915	0.46190489
GSM1523841	0.045440586	0.46239463	0.331343316	0.343467145	0.339644013	0.268277935	0.654365848	0.41923016	0.331784872	0.393047133	-0.012545374	0.408878737	0.159881231	0.441481389	0.206232214	0.131980651	0.373178227	0.195147902	0.426027123	0.417974004	0.142607945	-0.014247345	0.44446036	0.364913252	0.225288691	0.234367803	0.096577689	0.429160828
GSM1523842	0.179351162	0.44284514	0.392403946	0.338939456	0.373094634	0.254750564	0.618230095	0.434111082	0.339803488	0.37984455	0.030886839	0.45079733	0.215557717	0.496227738	0.18107064	0.208133399	0.368857342	0.203668202	0.438454865	0.384723856	0.118737818	-0.110107172	0.422141589	0.315591445	0.21135367	0.236562831	0.030537341	0.393751093
GSM1523843	0.183251662	0.424818213	0.353033038	0.347953013	0.349929808	0.249464667	0.638324784	0.393670269	0.365686538	0.411419685	0.035797485	0.432953843	0.245378826	0.504252751	0.219973016	0.224314474	0.420463461	0.25080855	0.46291144	0.416606521	0.155945408	-0.132826222	0.446845882	0.33615439	0.242716455	0.275527689	0.092689242	0.445252873
GSM1523844	-0.125662383	0.3535468	0.225472938	0.331190928	0.323712381	0.235975022	0.652339726	0.45757286	0.323573871	0.332077552	-0.18143045	0.406097548	0.085203464	0.501182288	0.195358352	0.1813501	0.311152926	0.21545449	0.419019376	0.397476895	0.138520163	-0.181688509	0.4404505	0.333990578	0.162711576	0.234532694	0.064587642	0.417560728
GSM1523845	0.106067744	0.47371199	0.353254599	0.412508262	0.385605693	0.300785382	0.67567723	0.424702234	0.357413929	0.419565148	-0.024048882	0.473126942	0.223123921	0.493796247	0.284275458	0.232596511	0.528750932	0.188284286	0.44882729	0.457895655	0.194281274	-0.010568895	0.47837573	0.494423544	0.283632358	0.289480225	0.07364333	0.420278605
GSM1523846	0.231259235	0.469713763	0.447816052	0.374657016	0.385429737	0.224456815	0.659666797	0.445883885	0.38019024	0.460105965	0.078729846	0.399442825	0.272816389	0.483009484	0.247309045	0.251244579	0.488769382	0.180857985	0.44032223	0.467858075	0.177154504	-0.052784653	0.459644442	0.385528348	0.260721295	0.284825254	0.06950799	0.426588908
GSM1523847	-0.065195093	0.491792227	0.350768618	0.420375531	0.34457834	0.298982899	0.604868168	0.452420575	0.301826401	0.408311708	-0.028285191	0.378742615	0.221206147	0.457846777	0.175047508	0.124414893	0.382075932	0.184672759	0.432284809	0.396919935	0.123997302	-0.09434616	0.408472675	0.33851006	0.1939398	0.263664927	0.105112166	0.386599254
GSM1523848	0.363878649	0.581820261	0.610113704	0.426594333	0.373583604	0.292721145	0.697540484	0.463074592	0.410797488	0.531126687	0.113630401	0.434398683	0.412705857	0.501420824	0.283902657	0.284656208	0.604261073	0.246965655	0.484773708	0.534287989	0.258377488	-0.076750993	0.465890169	0.489125473	0.354336513	0.358905849	0.07583025	0.46433934
GSM1523849	-0.024458015	0.459678254	0.361524619	0.371238197	0.346641341	0.220206109	0.652063948	0.446964431	0.385981263	0.407410948	-0.026240651	0.48876036	0.189512666	0.493384669	0.223748736	0.238893525	0.46362051	0.218581677	0.423234846	0.462540006	0.161428569	0.05168731	0.489847531	0.430787765	0.262247721	0.279074546	0.050698613	0.437633467
GSM1523850	0.142642018	0.382839835	0.366572761	0.312650219	0.345388253	0.241175509	0.647282764	0.416077738	0.408632146	0.42246242	0.06726937	0.354125655	0.218067825	0.480727503	0.167187073	0.211387118	0.335797194	0.187120291	0.438467725	0.428556711	0.128047555	-0.164083832	0.43543134	0.255609475	0.218747513	0.275012687	0.051076649	0.427430599
GSM1523851	0.000881851	0.564756201	0.404848604	0.401815752	0.346923878	0.249673115	0.651148923	0.466616199	0.351733372	0.45394492	-0.024045771	0.406927971	0.222400322	0.477378708	0.203835409	0.199836988	0.463006723	0.180433122	0.438453839	0.412428261	0.148825781	0.079888669	0.448741253	0.411444299	0.18359923	0.274580941	0.134265114	0.422008236
GSM1523852	0.238535807	0.443786602	0.424848398	0.374907844	0.366637196	0.278794502	0.643145623	0.458614678	0.373125399	0.406804283	0.020215241	0.467777586	0.288466914	0.482874651	0.202392144	0.193711046	0.384239077	0.168546756	0.450533648	0.389555195	0.095791379	0.06223508	0.438718192	0.340235434	0.223073488	0.275929551	0.114620656	0.387619439
GSM1523853	0.036462604	0.420380799	0.309941249	0.30250575	0.350255926	0.273515432	0.594785288	0.40936184	0.334636394	0.34488433	-0.013739265	0.441535899	0.117020109	0.464816405	0.138220805	0.190328386	0.266387124	0.200368226	0.394502903	0.362571607	0.085865931	-0.118136784	0.452791728	0.273172706	0.166964042	0.231737075	0.14243086	0.418701077
GSM1523854	0.158192097	0.491459305	0.438684185	0.373533362	0.35589699	0.26115627	0.665839819	0.449685833	0.352493808	0.425007524	-0.020638654	0.508930801	0.241105623	0.46831787	0.268154121	0.176589203	0.456142816	0.213729405	0.42193379	0.432300023	0.161576329	-0.020894509	0.463304549	0.405564165	0.249681364	0.294651298	0.129060175	0.444498584
GSM1523855	-0.026664942	0.311064742	0.264224777	0.306472653	0.383931017	0.231730538	0.595810054	0.389995393	0.287591227	0.261019113	0.014750513	0.379048968	0.060863947	0.407327693	0.170372422	0.118268018	0.228759199	0.214179312	0.414791581	0.32373035	0.07936607	-0.048809315	0.442318571	0.271667379	0.164885902	0.203186989	0.068336528	0.278106868
GSM1523856	-0.03399394	0.500573878	0.398294234	0.337206485	0.347626953	0.237574242	0.656865176	0.349920834	0.391262575	0.38652631	-0.073341704	0.422217369	0.121604485	0.515373718	0.185026075	0.157523468	0.377565108	0.121821501	0.398657555	0.381525471	0.149171129	-0.082260716	0.425514298	0.365158305	0.194869981	0.253884253	0.076329275	0.455378707
GSM1523857	0.0165002	0.327421331	0.299035582	0.311201486	0.321869122	0.204277819	0.633928523	0.393286564	0.370816888	0.402630929	-0.023066692	0.435517714	0.150460309	0.455564595	0.165099252	0.19553755	0.334653002	0.200971259	0.390439261	0.396029124	0.113134851	-0.041207771	0.435025648	0.235520453	0.201779289	0.264906714	0.071696919	0.395229664
GSM1523858	-0.021852257	0.113615451	0.25971989	0.255806611	0.286421167	0.16450855	0.593942732	0.336963194	0.406396597	0.397726147	0.039374985	0.322618508	0.135714437	0.462207779	0.16624636	0.323285399	0.265533191	0.163039234	0.397111002	0.402521049	0.123147711	-0.219405686	0.461203542	0.190774847	0.194168942	0.285031203	-0.029004395	0.384533336
GSM1523859	0.087776341	0.413534456	0.286876655	0.337592007	0.371545448	0.263308951	0.633693891	0.42727616	0.313072894	0.368437215	-0.029687269	0.364874087	0.156039646	0.484338375	0.17980527	0.148978043	0.318410925	0.199881098	0.437177334	0.37380899	0.122664081	-0.102381901	0.470651941	0.352966526	0.203023736	0.259168426	0.107501439	0.348152088
GSM1523860	0.005382471	0.514452779	0.412591301	0.42782146	0.37028295	0.239421103	0.636427617	0.458052557	0.361852826	0.419010397	-0.0086867	0.411764556	0.230716821	0.467742973	0.233566321	0.182072841	0.445376646	0.183031739	0.447354761	0.437532646	0.186908738	-0.002153946	0.415350917	0.404299697	0.217367044	0.277690486	0.118261539	0.360538689
GSM1523861	0.034128753	0.471780655	0.396888902	0.353971084	0.378819353	0.250229594	0.632217219	0.464272793	0.333665496	0.371855482	0.068564883	0.459865963	0.161788646	0.46348734	0.202220909	0.191599451	0.391597286	0.209611235	0.409528639	0.396726202	0.117958395	0.138193417	0.465246203	0.363587291	0.211389861	0.266607584	0.083319123	0.461474909
GSM1523862	0.257263013	0.365028898	0.393200693	0.335094832	0.309120358	0.20341283	0.65819015	0.44459453	0.445862548	0.432239052	0.042426536	0.362414596	0.288082667	0.458567747	0.168207606	0.23586423	0.419194331	0.177754079	0.440922888	0.457796758	0.147597792	-0.169966474	0.445228612	0.255169311	0.243458414	0.29869602	0.050786542	0.471006311
GSM1523863	0.017260777	0.583277674	0.522289481	0.439397269	0.387637746	0.2601687	0.649538636	0.447747296	0.328189349	0.475610127	-0.009186175	0.422883739	0.22619744	0.460320628	0.218274844	0.161495707	0.510098237	0.213661349	0.440715457	0.457673369	0.184634108	-0.059701387	0.425387502	0.413581169	0.234982762	0.292454954	0.147572639	0.447895576
GSM1523864	0.030057468	0.425718762	0.316168934	0.329182743	0.360201396	0.299305887	0.621585838	0.367677869	0.331608148	0.406101	-0.077244236	0.369391974	0.12138553	0.439866685	0.106001265	0.098126912	0.304309713	0.162013554	0.43652103	0.346867689	0.100113179	-0.095063288	0.405506055	0.269921561	0.144683585	0.204846115	0.162495051	0.397441734
GSM1523865	0.003504319	0.428369724	0.337825509	0.325347074	0.334447785	0.266320612	0.606320317	0.399196852	0.331083957	0.350782541	-0.098835218	0.415515484	0.113953244	0.443071077	0.197913404	0.057066533	0.29883747	0.223742324	0.408027222	0.374979437	0.112263568	-0.148433765	0.394244451	0.279732523	0.1462625	0.197603676	0.020194707	0.3394033
GSM1523866	0.244150643	0.490271676	0.433004271	0.385323116	0.35374687	0.236021045	0.65979204	0.472106102	0.367411795	0.448554832	0.005734724	0.446310937	0.280578361	0.508400178	0.254637776	0.291551692	0.524769575	0.212077048	0.455322395	0.436174797	0.175374329	-0.111741607	0.480251621	0.437927819	0.281026618	0.339439642	0.136273192	0.4604223
GSM1523867	0.134227804	0.463614363	0.371944821	0.357793162	0.36599752	0.277071585	0.623466505	0.433293147	0.357490158	0.363922026	0.026186138	0.46196349	0.209499648	0.465125237	0.189775348	0.173852035	0.374799455	0.203719774	0.444305629	0.370422863	0.101033538	-0.021720305	0.45329596	0.308254038	0.185646298	0.239907435	0.100443611	0.415612386
GSM1523868	0.118469925	0.600931493	0.484276445	0.458716943	0.366707256	0.253622305	0.675704302	0.43333218	0.41044929	0.465856404	0.132260266	0.464571928	0.355936595	0.523497645	0.295127876	0.284256034	0.507109798	0.225832498	0.510418621	0.492281461	0.189552764	0.236009326	0.482707354	0.453849569	0.274188676	0.290193623	0.126851979	0.463823706
GSM1523869	0.133635158	0.431235507	0.320363386	0.395131758	0.36782595	0.282583082	0.614750652	0.436849907	0.324193582	0.385481065	0.062481093	0.4069058	0.243866572	0.466614051	0.211206914	0.221310329	0.376149877	0.222754922	0.446258658	0.401292141	0.129337827	0.051748383	0.463471028	0.312198243	0.213810778	0.255537361	0.12221355	0.373506527
GSM1523870	-0.013956818	0.541877089	0.40650209	0.343930383	0.342209308	0.228498001	0.63415684	0.425119661	0.354252915	0.444021226	-0.093932209	0.364199134	0.178815229	0.447920118	0.12938757	0.079440736	0.330295173	0.189865805	0.415888802	0.381139353	0.15609914	-0.221192953	0.394928388	0.299512787	0.15037493	0.245959056	0.096000766	0.394232874
GSM1523871	0.088529715	0.489409211	0.357171269	0.350214605	0.358244732	0.273330311	0.647260586	0.455572561	0.329520589	0.416692225	-0.01573923	0.44284994	0.215037424	0.465302528	0.171784028	0.162143884	0.365742331	0.209667644	0.440045956	0.396522429	0.119818763	-0.120091111	0.413663451	0.320513357	0.194429603	0.24236487	0.089055313	0.406267595
GSM1523872	0.193642093	0.440623135	0.390605032	0.435699035	0.353318746	0.29251329	0.666825718	0.486782162	0.341317453	0.436513648	0.059211272	0.466901282	0.270350167	0.521963263	0.312039339	0.247259111	0.51714445	0.189879037	0.453885441	0.462253159	0.18283396	-0.036697169	0.486467543	0.457245238	0.288124492	0.291109831	0.14254161	0.393407325
GSM1523873	0.362698082	0.576659655	0.522065445	0.409333461	0.381938516	0.307118034	0.687008159	0.461401308	0.354918874	0.486345401	-0.023395608	0.428245509	0.355748567	0.481602434	0.265622498	0.186335509	0.573772612	0.252918946	0.473048652	0.471390064	0.172001628	-0.118194855	0.44500519	0.443194753	0.271927921	0.284763383	0.132598833	0.431898936
GSM1523874	-0.091394882	0.456252901	0.312206399	0.423395371	0.331832093	0.312904179	0.651968861	0.447393135	0.313430574	0.371037456	-0.074795722	0.475949368	0.142260851	0.44784917	0.218030196	0.202085023	0.375105602	0.218073427	0.458923361	0.408012755	0.118801746	0.00434138	0.473372589	0.435545078	0.251347444	0.264047895	0.104263397	0.346712469
GSM1523875	-0.178490532	0.430959881	0.272700973	0.242497936	0.352612283	0.238524273	0.592702652	0.34965356	0.300065631	0.287060786	-0.136773423	0.305026694	-0.00712877	0.398966599	0.08985531	0.017244883	0.246010357	0.15153184	0.456196966	0.302487974	0.046299702	-0.197606881	0.424948567	0.215448176	0.119062313	0.144463999	0.089347995	0.359452065
GSM1523876	0.063103435	0.468345007	0.374681622	0.408365613	0.348999446	0.270369311	0.618621917	0.451802582	0.361877892	0.450549033	-0.059112708	0.423545564	0.189224782	0.453423771	0.168886911	0.098765333	0.358666078	0.190724275	0.454650175	0.381613755	0.111895481	-0.079507162	0.384766694	0.325441521	0.155351759	0.258212844	0.159318429	0.432708546
GSM1523877	-0.217239979	0.356485392	0.192749672	0.250587933	0.289462541	0.306968041	0.587403423	0.366939555	0.311371556	0.269181179	-0.152595187	0.303381606	0.007603442	0.40703657	0.085436333	0.075322859	0.21676742	0.221881031	0.429392487	0.309017514	0.03349666	-0.122648823	0.425182427	0.237184326	0.134647704	0.169306319	0.093692664	0.343959814
GSM1523878	0.213680885	0.504967446	0.46318997	0.38533669	0.368565537	0.281408239	0.654996669	0.413433937	0.372576684	0.464309378	0.052402169	0.409133135	0.288570892	0.476695914	0.20833363	0.18990203	0.451930818	0.223836251	0.442615487	0.440656411	0.141974971	-0.015172245	0.442474254	0.342924412	0.220165446	0.256967155	0.095197971	0.419957884
GSM1523879	0.038692552	0.41443463	0.343789663	0.320358689	0.362449864	0.253033513	0.631005106	0.381699657	0.328038096	0.300097652	-0.043108265	0.425349012	0.147760411	0.438800256	0.116181831	0.080415244	0.274956314	0.205669091	0.454165119	0.365959647	0.071990831	-0.118060666	0.458428507	0.251988738	0.185327238	0.212868672	0.050538632	0.346042001
GSM1523880	0.204969166	0.567663669	0.440889736	0.387162315	0.336249188	0.283493955	0.63525017	0.426632516	0.354774051	0.419300343	0.014535837	0.388841815	0.251049068	0.449741817	0.172130287	0.128779026	0.406228112	0.211836701	0.432829459	0.412934709	0.128940662	-0.05170892	0.413001055	0.341419899	0.196381642	0.25936083	0.109589641	0.438353297
GSM1523881	-0.044910805	0.375125228	0.291081683	0.370588323	0.315462335	0.249575482	0.605331086	0.392536774	0.308504183	0.303205221	-0.016478099	0.397952897	0.085488555	0.431475541	0.136336339	0.139436022	0.295045445	0.138225822	0.424884817	0.369961761	0.103806536	-0.057919737	0.412092247	0.235716722	0.118658314	0.222359091	0.098415312	0.343694404
GSM1523882	-0.026313507	0.542615955	0.412196412	0.335265506	0.367536563	0.268705849	0.614529959	0.405303117	0.362731153	0.421247208	0.011334262	0.347871347	0.173311513	0.4450009	0.151048129	0.068758117	0.41635241	0.164286702	0.404967838	0.362930857	0.118447452	-0.063936386	0.401145722	0.338185297	0.186090211	0.215059553	0.067924013	0.422287552
GSM1523883	0.075071218	0.49205757	0.425681489	0.387531677	0.356060289	0.267968535	0.615080559	0.428139393	0.329494468	0.395273021	-0.00528879	0.401015527	0.199409585	0.422606297	0.178118695	0.082206547	0.401646538	0.196340099	0.441043139	0.395559833	0.138776285	-0.049514056	0.42698214	0.321123786	0.179359112	0.245426586	0.13054731	0.397574102
GSM1523884	0.190628228	0.442845586	0.319123987	0.376667703	0.355488081	0.255137043	0.647393693	0.477660746	0.398074469	0.390857719	0.148372245	0.45204856	0.244725214	0.491477254	0.247971845	0.289822939	0.428157355	0.218970252	0.46625969	0.416351148	0.140077404	0.010749086	0.444111296	0.344786014	0.234037641	0.292057469	0.092377164	0.426106322
GSM1523885	-0.052504761	0.556567233	0.466766443	0.428088168	0.364017552	0.255710808	0.643580223	0.437068833	0.322440349	0.455114521	0.015532591	0.383693409	0.287396002	0.472755187	0.212499504	0.163409723	0.443463319	0.203967373	0.43420597	0.428111755	0.165092276	0.069379097	0.411747327	0.352095533	0.192247675	0.27040845	0.148555593	0.424692595
GSM1523886	0.154843921	0.483615529	0.41649819	0.45349613	0.364822066	0.235438844	0.655830319	0.498976829	0.404454063	0.43940678	0.119676752	0.468044898	0.270727746	0.519309849	0.299832899	0.402492124	0.540562847	0.221919331	0.453209531	0.479842894	0.19771778	0.170017285	0.517619221	0.484365995	0.276789436	0.357373235	0.155193529	0.470200919
GSM1523887	0.09398678	0.546459281	0.425938377	0.441012262	0.340861106	0.314602556	0.645912614	0.453381862	0.365703868	0.433286778	-0.036851094	0.381570821	0.218081326	0.445345143	0.229696784	0.178574459	0.467042183	0.205563616	0.437372026	0.408621915	0.1812529	-0.012078885	0.439274558	0.409772314	0.252554089	0.279267985	0.18354519	0.326629557
GSM1523888	0.130695784	0.611471453	0.544710452	0.420193692	0.362213212	0.272699061	0.662243788	0.469326999	0.367495045	0.487959236	0.011094567	0.41909398	0.264706661	0.448909049	0.254501737	0.129413313	0.525346884	0.240271142	0.442643512	0.49055399	0.197621761	-0.145602059	0.422520307	0.407647786	0.253458134	0.31131834	0.12770587	0.456526549
GSM1523889	-0.007004566	0.376152915	0.297162454	0.309501035	0.373097635	0.25551098	0.615534898	0.388349341	0.294925695	0.32166927	-0.108481634	0.338453281	0.075934386	0.443219706	0.095568989	0.073615762	0.227149876	0.145165224	0.435016363	0.297848718	0.05392629	-0.084017056	0.347697836	0.180503651	0.112858422	0.195526383	0.108882177	0.419201166
GSM1523890	0.183642265	0.394564364	0.329089997	0.384296808	0.362082417	0.263251314	0.641109144	0.442285644	0.342944657	0.391628799	0.06824454	0.429824051	0.219022009	0.489650612	0.221124536	0.1981058	0.407337158	0.213973154	0.455710963	0.397203643	0.100564744	-0.096181092	0.417793721	0.296442068	0.206103998	0.23551481	0.101108165	0.389988766
GSM1523891	-0.023104934	0.448237581	0.286114946	0.46029973	0.372103829	0.255937487	0.681009425	0.519838058	0.358843285	0.404280026	0.085152069	0.526320555	0.209459675	0.532602792	0.352009671	0.355920133	0.523574379	0.223189042	0.454556637	0.442505922	0.190068055	0.259538011	0.522962345	0.492081119	0.281584803	0.29161441	0.077539412	0.383770921
GSM1523892	0.190951462	0.504884823	0.410220843	0.389591571	0.371856412	0.310364782	0.652112826	0.47173003	0.363511566	0.414213554	0.040947344	0.461746984	0.285163542	0.490464482	0.201255509	0.209410007	0.424784077	0.21063372	0.431840183	0.416462502	0.174717129	-0.125470652	0.430072051	0.372264267	0.241544426	0.261870148	0.136191192	0.393502098
GSM1523893	-0.009107583	0.385167403	0.334649736	0.323373359	0.343470136	0.250537003	0.607850059	0.375111286	0.32257122	0.269276528	-0.016815992	0.362470194	0.127795867	0.438975436	0.117522877	0.076618271	0.274225512	0.173259106	0.417229788	0.352199847	0.081631257	-0.124573534	0.431936804	0.24972909	0.164150752	0.214932545	0.08897473	0.354548232
GSM1523894	-0.057386496	0.407427083	0.280993714	0.345018829	0.314157515	0.264254349	0.621223081	0.356297125	0.303861574	0.339209173	-0.120462623	0.414438954	0.091737635	0.409279217	0.13853301	0.115115028	0.216182425	0.214188667	0.42243504	0.357020849	0.117094319	-0.017059783	0.396801638	0.242340295	0.142948447	0.192189311	0.120600854	0.394246442
GSM1523895	-0.123842277	0.495419143	0.340280377	0.33530894	0.308156886	0.291702462	0.618890584	0.407928849	0.285358947	0.283188962	-0.100409351	0.357252286	0.09567793	0.419920579	0.153142035	0.108770554	0.295977284	0.233274342	0.44523284	0.316337979	0.107833278	-0.088585533	0.40289347	0.289342782	0.168679545	0.172876847	0.060357	0.392382034
GSM1523896	0.227091794	0.495166569	0.459500745	0.400639959	0.361771887	0.278331469	0.674980039	0.466502578	0.355492617	0.457701646	-0.035640602	0.451776098	0.297475067	0.432347799	0.216432772	0.176141108	0.493313713	0.169889762	0.453145941	0.448545937	0.179948756	-0.083249874	0.471097983	0.394208722	0.248120388	0.276992182	0.078621671	0.407992655
GSM1523897	-0.09812839	0.455105762	0.262245563	0.285973802	0.303734541	0.276601352	0.595530914	0.397435117	0.295193929	0.320523744	-0.145189309	0.322848491	0.081268962	0.444003434	0.058871106	0.028849895	0.197293744	0.193693383	0.443039209	0.311130332	0.112558231	-0.17848984	0.467580819	0.204200866	0.134687002	0.156505632	0.071297895	0.409104354
GSM1523898	-0.064660853	0.378567726	0.324892353	0.307689943	0.362876283	0.228033778	0.609069632	0.374982863	0.380778165	0.275226416	0.022125502	0.441444819	0.079072261	0.413920765	0.160684266	0.108964365	0.267043263	0.188696824	0.400836481	0.331468418	0.066531683	-0.077223201	0.423208504	0.290703246	0.143574893	0.217009358	0.135116718	0.314845838
GSM1523899	-0.031384294	0.400327765	0.401398482	0.33692567	0.369725873	0.315837551	0.617837526	0.380959235	0.281860085	0.372191416	-0.07688709	0.37953592	0.162124511	0.378900451	0.137201104	0.106851596	0.243024122	0.098119391	0.42673014	0.329944347	0.132113411	-0.25581257	0.419056359	0.186995791	0.157772269	0.203488586	0.149325266	0.38440197
GSM1523901	-0.078780238	0.543804223	0.429271219	0.416561955	0.34193996	0.265726095	0.637430078	0.4737896	0.338998516	0.430330722	-0.059109705	0.448763331	0.183534228	0.473093382	0.245888588	0.146509446	0.426156648	0.205563521	0.41844528	0.424919693	0.162229316	-0.094488802	0.409540074	0.385601202	0.230922288	0.283001506	0.116656745	0.42787414
GSM1523903	-0.202060384	0.378788746	0.298336238	0.304224668	0.349452755	0.233032501	0.657755117	0.373140615	0.333303508	0.322111901	-0.127958985	0.346467762	0.042229312	0.454600308	0.120136742	0.067169203	0.228785717	0.14983526	0.395810464	0.319731557	0.116762264	-0.20086788	0.409372132	0.235872887	0.135940636	0.223904495	0.079212019	0.429451229
GSM1523904	0.129245365	0.466454851	0.373706025	0.343656642	0.371230443	0.274348847	0.639939399	0.433359224	0.37204893	0.408588213	0.050515889	0.403202404	0.226353761	0.501351961	0.215474348	0.243114934	0.408273235	0.178141642	0.412841592	0.38164867	0.138676839	-0.089357694	0.405592028	0.346951983	0.234764916	0.238187482	0.107403413	0.414500113
GSM1523905	0.042236583	0.397157452	0.274125054	0.367663157	0.319406574	0.22919846	0.624929926	0.43712487	0.357896512	0.366442955	0.003332987	0.401582772	0.169908624	0.458004334	0.223439913	0.108646414	0.347478388	0.247371374	0.410918339	0.38069682	0.115524787	-0.024330944	0.425071542	0.268221066	0.189591826	0.246915679	0.104943521	0.427756921
GSM1523906	0.433891216	0.608975849	0.52017325	0.388638761	0.354455905	0.245851557	0.68767254	0.465370117	0.411682284	0.480423713	0.099799298	0.418565784	0.426495887	0.4853044	0.238019785	0.279807681	0.530840743	0.272615336	0.472953671	0.48836795	0.202075729	-0.064991664	0.478385669	0.428146956	0.306423081	0.311711657	0.064637054	0.458133818
GSM1523908	0.082002524	0.536473223	0.423488705	0.418136858	0.337579688	0.263413477	0.662962176	0.494853089	0.338251337	0.463287945	-0.008079909	0.421066987	0.295271376	0.494094157	0.26263458	0.232072265	0.494777184	0.146986334	0.434761557	0.428690901	0.233043147	0.024288871	0.480742567	0.433487204	0.26147772	0.270631431	0.119251699	0.40698889
GSM1523909	0.048590067	0.593209966	0.5166867	0.422071171	0.334468626	0.277432555	0.679018579	0.387363788	0.370615219	0.498061622	-0.035735472	0.451884778	0.244395075	0.482369321	0.268939857	0.166305336	0.439354134	0.196017691	0.4406212	0.461196642	0.181902204	-0.108723549	0.425608233	0.408821267	0.210858304	0.302356128	0.133150011	0.385354201
GSM1523910	0.0652734	0.539511239	0.473293638	0.394622678	0.299654229	0.263941351	0.636091209	0.448244971	0.363179481	0.411797578	-0.084610423	0.400867057	0.224929571	0.46264945	0.17869929	0.168982685	0.382985986	0.169947158	0.428580221	0.401432348	0.141925487	-0.028852114	0.417813554	0.356737602	0.184527132	0.259471369	0.102075271	0.396400936
GSM1523911	-0.121100722	0.426678585	0.323285011	0.347606014	0.346024483	0.24920216	0.630176674	0.392188034	0.290451611	0.410571999	-0.103318416	0.450922054	0.164521639	0.467150898	0.156238233	0.131574075	0.26875264	0.169402988	0.431360921	0.375776647	0.125518492	-0.026763329	0.420909	0.305138434	0.154189065	0.226276424	0.121203734	0.331262425
GSM1523918	0.04753716	0.313316305	0.288634499	0.329958476	0.304390231	0.222979674	0.655229355	0.446808098	0.383698095	0.392052236	-0.09893031	0.351066575	0.125407613	0.478414409	0.170587079	0.175848498	0.348455896	0.240058533	0.384469702	0.421743942	0.148564342	-0.273002271	0.426774825	0.291708798	0.194121017	0.249160339	0.049257411	0.445795862
GSM1523919	0.224448869	0.392056936	0.366580493	0.355361856	0.374076777	0.259601609	0.662516541	0.459480667	0.340445173	0.412686105	-0.040414421	0.440520368	0.26375682	0.473732428	0.198489231	0.206742864	0.317708826	0.179217977	0.431840219	0.377019031	0.14354714	-0.087838808	0.43958903	0.294401596	0.222920659	0.247266917	0.093675059	0.371936785
GSM1523920	0.137307603	0.296053823	0.348800742	0.356483901	0.367856124	0.257925708	0.652215354	0.439893488	0.348080312	0.435009335	0.074729838	0.410721312	0.227695652	0.531964855	0.217314073	0.144518293	0.396549361	0.115011375	0.462509499	0.390330802	0.11704347	-0.113381497	0.435511629	0.359135709	0.228166567	0.23780885	0.080588956	0.35190464
GSM1523921	0.011017399	0.470523167	0.385813419	0.397092181	0.3387966	0.266273746	0.635007372	0.383564382	0.318177813	0.412104529	-0.07496491	0.406420817	0.15879584	0.4842508	0.20212444	0.106349059	0.389313298	0.151094756	0.433591991	0.42480765	0.13537356	-0.069129476	0.440113876	0.360148902	0.214572812	0.275217917	0.092934588	0.407922702
GSM1523922	-0.184116432	0.451556732	0.303267546	0.378829208	0.339858854	0.267860209	0.63237381	0.411658993	0.29462323	0.333463215	0.097897005	0.397043122	0.180415901	0.476271572	0.264648532	0.21951215	0.419669022	0.176466067	0.45068587	0.400666088	0.116997171	0.139364289	0.494545722	0.387539329	0.223676257	0.26315022	0.101272972	0.374021007
GSM1523923	0.111496522	0.42922049	0.323874627	0.363141199	0.345078125	0.268628278	0.638828474	0.432946666	0.33046745	0.35972639	0.026157588	0.441226275	0.15401555	0.466547121	0.189419542	0.162299445	0.334267411	0.206248482	0.444660556	0.360389664	0.108694713	0.037335392	0.423726852	0.324421072	0.207909045	0.216003405	0.113291719	0.377875435
GSM1523924	0.151473914	0.378841332	0.405875589	0.333060162	0.372457055	0.251379964	0.641037521	0.453806706	0.392078743	0.416879796	0.004231832	0.419442674	0.232415378	0.484140196	0.195602748	0.132208256	0.336674743	0.206348557	0.443851448	0.389594751	0.128055378	-0.162173414	0.436907241	0.288832626	0.213014622	0.241845393	0.067478837	0.424538731
GSM1523925	0.076731992	0.425055133	0.309900794	0.2990727	0.347613319	0.249676164	0.659474683	0.322760569	0.317749285	0.31343393	-0.048248373	0.420589927	0.129422624	0.545516006	0.106796845	0.163918539	0.285102585	0.148621926	0.487425918	0.34913267	0.123686372	-0.142933438	0.42625159	0.271863871	0.180199403	0.195297347	0.026491902	0.350816412
GSM1523926	0.009926863	0.373109041	0.234341246	0.386505184	0.346754482	0.266212206	0.576536944	0.374034849	0.328830946	0.354244248	-0.042220714	0.370851282	0.090956588	0.39271436	0.128385299	0.009322572	0.13710658	0.145835631	0.41046221	0.321850975	0.091060008	-0.164643284	0.353684596	0.128215371	0.080191393	0.154334856	0.091343566	0.359367758
GSM1523927	0.112604822	0.348454026	0.270710875	0.363628241	0.333685887	0.243294589	0.613044007	0.45758915	0.368567137	0.379760473	0.031809997	0.455603774	0.163702099	0.482245825	0.229702338	0.230353892	0.333967385	0.225860686	0.467097216	0.350541699	0.088053802	-0.034642327	0.417381465	0.313989784	0.220134058	0.254042678	0.087309291	0.397199576
GSM1523928	-0.14184645	0.397761082	0.216691449	0.346799228	0.319726181	0.28313304	0.628493421	0.393645985	0.311122982	0.294921342	-0.063822817	0.325752328	0.068779743	0.43909537	0.147527161	0.080750045	0.298456975	0.192754939	0.455095848	0.365593801	0.138831765	-0.084180139	0.430661967	0.315223425	0.184924968	0.226477652	0.081978538	0.335265909
GSM1523929	0.162347755	0.518732469	0.397149501	0.401577407	0.337888465	0.281340724	0.640305382	0.490030842	0.361294913	0.45937091	-0.054484791	0.447263541	0.229115722	0.466658238	0.192976998	0.154134301	0.427251651	0.208846655	0.454756775	0.428050028	0.155796548	-0.021304029	0.425891114	0.343463655	0.217065955	0.265623335	0.108166176	0.397591457
GSM1523930	-0.010872199	0.350942257	0.267433765	0.361002101	0.324860544	0.295528725	0.632429112	0.45553724	0.325779851	0.353575469	0.007361244	0.431462589	0.103889352	0.438884245	0.155369492	0.177233022	0.280087773	0.15014621	0.489635286	0.409557119	0.133887362	-0.057270002	0.442274137	0.218581533	0.190160621	0.231049445	0.116281784	0.372815599
GSM1523931	0.381570382	0.564205746	0.538408618	0.420182089	0.382720539	0.297018904	0.682994979	0.472320147	0.354454964	0.538966529	0.033763489	0.445391227	0.37281046	0.493631924	0.258056261	0.169357856	0.514981544	0.218872309	0.467195967	0.479140975	0.179970872	-0.11525477	0.456325118	0.393690845	0.269296084	0.308344948	0.114157146	0.424215433
GSM1523932	0.053723047	0.399950184	0.284354774	0.307897373	0.324061935	0.262104941	0.599605514	0.398543301	0.284601546	0.295251663	-0.047807694	0.412736745	0.156943316	0.426500306	0.14950668	0.104498408	0.230235475	0.213517559	0.42791339	0.33622068	0.053072421	-0.120014142	0.430981561	0.225606441	0.159396853	0.178782582	0.068556828	0.298502208
GSM1523933	0.041628481	0.493007962	0.347219707	0.373110564	0.361094276	0.273766558	0.654357263	0.4801663	0.296920367	0.372994982	-0.051392667	0.410736135	0.175930382	0.505234639	0.256461608	0.250031477	0.406895057	0.158716461	0.439415445	0.412943879	0.146845642	0.083157124	0.448581297	0.38323437	0.22264705	0.244421637	0.136822491	0.3870837
GSM1523934	0.030516847	0.342451035	0.228507044	0.320790343	0.300415489	0.308844848	0.636666745	0.403157556	0.320296364	0.32796035	-0.114616015	0.360864041	0.118670258	0.458747407	0.094139276	0.08312808	0.199927754	0.109284855	0.441594246	0.360151471	0.108896872	-0.14600386	0.457254232	0.215730125	0.1652248	0.206331567	0.048762994	0.359761914
GSM1523935	0.060730672	0.400638495	0.293157582	0.456590678	0.344441638	0.279165424	0.681307287	0.490286397	0.382437867	0.454243985	0.156951551	0.504006803	0.222276572	0.512033863	0.328470853	0.370815353	0.506154424	0.265004579	0.459125157	0.475050792	0.218641312	0.229559563	0.561455795	0.504165587	0.292057505	0.330663124	0.08688201	0.423167762
GSM1523936	0.17127337	0.353946543	0.338164329	0.3866618	0.368403889	0.248078306	0.652950423	0.440892626	0.37390932	0.417998068	0.045732689	0.457453968	0.237434478	0.514227772	0.240729815	0.215730174	0.423962699	0.213827467	0.441923739	0.400641561	0.150423302	-0.055321626	0.440744804	0.341879724	0.253994943	0.276078895	0.09518043	0.436509081
GSM1523937	0.057898987	0.455128926	0.353687754	0.475880905	0.352418265	0.281844266	0.66086805	0.474236497	0.324221751	0.431840975	0.049591215	0.463605866	0.272854682	0.508647327	0.237037657	0.207587484	0.481518284	0.107098904	0.469961618	0.424137974	0.150116064	0.221724829	0.457772025	0.367076609	0.232534665	0.262271628	0.07969392	0.360002785
GSM1523938	0.051044984	0.321626717	0.315530077	0.3393745	0.351313277	0.199375165	0.637294445	0.44578732	0.403342424	0.429345612	0.054926544	0.366347382	0.191567704	0.451243214	0.18608492	0.255353738	0.324037674	0.183837888	0.414862356	0.43447435	0.17369905	-0.234235253	0.443232213	0.29719532	0.254984777	0.293497741	0.081263749	0.440505715
GSM1523939	0.261394341	0.237450356	0.334353418	0.355161488	0.320489845	0.219275358	0.650305082	0.451842832	0.389371998	0.445462093	0.03504604	0.39014084	0.267029196	0.465801178	0.218246831	0.328502847	0.373836406	0.169468933	0.429360191	0.443993794	0.147127448	-0.170904366	0.49337761	0.293855048	0.257345597	0.303734167	0.04914646	0.418102259
GSM1523940	0.037922118	0.382640017	0.274202503	0.278792206	0.34157166	0.257382058	0.605057545	0.388327421	0.260640535	0.32301529	-0.090665726	0.378151809	0.090231295	0.451209273	0.142194827	0.045710917	0.186290154	0.119595148	0.386423753	0.331147808	0.088630511	-0.186681962	0.389522704	0.195912923	0.152075558	0.203894427	0.062466469	0.347913284
GSM1523941	0.174639033	0.520567251	0.550799114	0.368983493	0.348446847	0.282093085	0.646288632	0.421392409	0.382452419	0.435830221	0.011964703	0.444850473	0.248514549	0.471517388	0.188152607	0.165603595	0.44377969	0.210060773	0.468944359	0.439740518	0.158653159	-0.100062026	0.427435679	0.383658072	0.237211638	0.289830238	0.099431554	0.432062832
GSM1523942	0.02297819	0.410825121	0.259259418	0.34095683	0.343723202	0.285440578	0.633728147	0.440090759	0.321327595	0.394037271	-0.060972222	0.407157152	0.131292314	0.481327243	0.160559705	0.179254831	0.283330137	0.201667188	0.443850767	0.36831632	0.145371853	-0.029148059	0.432694048	0.257489554	0.157095919	0.242730565	0.079803874	0.406415428
GSM1523943	-0.00936069	0.454946758	0.360843185	0.375059571	0.32101021	0.226023052	0.620237418	0.431836919	0.350815904	0.396038235	0.030340149	0.435705123	0.167733396	0.487458434	0.199132929	0.187613126	0.32643122	0.155816921	0.449971365	0.392721319	0.136702879	0.028260296	0.410129375	0.279785093	0.181120223	0.210959734	0.09198055	0.396774461
GSM1523944	0.318911615	0.537304708	0.474726475	0.43521907	0.403291377	0.239993406	0.651727389	0.431874359	0.358219134	0.450900478	-0.049235103	0.4166732	0.32822867	0.492590896	0.237203144	0.183775835	0.495728387	0.214640455	0.484094369	0.426242876	0.194455249	-0.051439767	0.452817751	0.416984316	0.238144725	0.282528975	0.166967022	0.401331072
GSM1523945	-0.11556395	0.417256533	0.296539693	0.413628583	0.343486415	0.250243765	0.672374981	0.476048056	0.356415045	0.398707798	0.090831839	0.458191329	0.15735923	0.533415717	0.33379295	0.327094319	0.516066103	0.20590801	0.433695585	0.466907728	0.171303271	0.052698446	0.509276943	0.492491468	0.25842083	0.280542188	0.128319836	0.422187356
GSM1523946	0.001411781	0.451623077	0.341432377	0.403508373	0.334099662	0.264193604	0.639519575	0.426574909	0.34028478	0.375868388	0.040688401	0.484276581	0.183217421	0.472693955	0.245306104	0.172115693	0.358242842	0.179451633	0.451789407	0.390661413	0.111435755	0.214289141	0.466475551	0.330665002	0.229023843	0.224356934	0.090345108	0.456295673
GSM1523947	0.05660217	0.567606927	0.391329437	0.338657632	0.314868705	0.236449254	0.619052933	0.471060463	0.321660903	0.369278846	-0.001504828	0.389901937	0.153337853	0.427840712	0.142002041	0.132189826	0.330729496	0.234076336	0.422719053	0.382913864	0.132379916	-0.119947594	0.38837148	0.318496206	0.145546799	0.221517205	0.137126608	0.372451002
GSM1523948	0.016410946	0.308507236	0.32885933	0.354772749	0.352435996	0.273266653	0.654619628	0.42083468	0.370748925	0.412657356	0.036505618	0.391753798	0.149583781	0.493377653	0.198991875	0.288436119	0.367913449	0.179514462	0.443311875	0.404727916	0.130783635	0.017569474	0.459534037	0.314269106	0.201509541	0.253719586	0.110163597	0.425230964
GSM1523949	0.167779358	0.333314353	0.372761868	0.330740508	0.335069475	0.2286283	0.652326992	0.447271768	0.369432435	0.440830099	0.126069705	0.372878203	0.249486221	0.462843574	0.190252521	0.299072618	0.391803619	0.186629537	0.446014492	0.449915863	0.130286471	-0.077880018	0.450661512	0.278432009	0.235731854	0.302058585	0.06366681	0.430131313
GSM1523950	-0.088139107	0.432125582	0.283888817	0.301125893	0.31750426	0.228148689	0.586963845	0.355112287	0.284212592	0.31487983	-0.141655179	0.37744407	0.015514018	0.381653233	0.098550609	-0.080041073	0.15606163	0.113380298	0.386341313	0.293624507	0.08228411	-0.181789224	0.379392346	0.15010698	0.092810894	0.136143372	0.064236477	0.32696982
GSM1523951	0.380976731	0.544911999	0.502889084	0.418980352	0.349339849	0.269658184	0.680514568	0.422701299	0.391020934	0.496492067	-0.007115805	0.397904584	0.394360367	0.479366631	0.248189645	0.158028859	0.546374699	0.17858495	0.459774736	0.464576487	0.204536484	-0.127734097	0.466684658	0.385939032	0.27174308	0.293864758	0.087918212	0.427488425
GSM1523952	0.190636263	0.497525529	0.401900738	0.380010196	0.362915649	0.253956225	0.6511629	0.451627854	0.364967741	0.415599531	0.032226704	0.425117243	0.26524907	0.507963845	0.237473139	0.245288324	0.419342995	0.209589757	0.440482202	0.388229776	0.162608443	0.033271217	0.476881526	0.359240254	0.204753332	0.274594215	0.098419405	0.460687653
GSM1523953	-0.001650635	0.342623768	0.212413314	0.225156792	0.329682188	0.262843168	0.561296338	0.284209941	0.30673024	0.159726591	-0.091522925	0.294949522	0.012436729	0.449500515	0.050645236	0.079777942	0.001228883	0.184750303	0.363724786	0.230673183	-0.000222655	-0.260409721	0.413941582	0.023631955	0.086002263	0.113362609	0.03648428	0.324917244
GSM1523954	0.01235437	0.144072176	0.235023709	0.241293653	0.352154573	0.282983276	0.580245209	0.370353075	0.282802287	0.307355665	-0.091659616	0.34616975	0.062652208	0.409454913	0.098836119	-0.05619332	0.000562674	0.117615563	0.449840654	0.282119941	0.022340955	-0.198876759	0.382813155	0.023988237	0.090614628	0.170175697	0.080274775	0.301676692
GSM1523955	0.19644818	0.236441753	0.368011233	0.294530936	0.358306491	0.243990038	0.624757575	0.321172215	0.351686941	0.360486732	0.074278789	0.332775432	0.180738348	0.427488115	0.109106247	0.136290693	0.214363707	0.121993027	0.43334612	0.333495026	0.049452933	-0.20033681	0.427411883	0.131313152	0.125406767	0.20034104	0.150094445	0.368652932
GSM1523956	-0.038210621	0.447983667	0.264770969	0.328473002	0.348823045	0.254341766	0.607105252	0.358340646	0.294646569	0.359405753	-0.129648026	0.365051746	0.095319884	0.438741366	0.132810332	0.119982605	0.234632792	0.21690954	0.411817236	0.29982354	0.117758658	-0.050111507	0.456302101	0.262911245	0.128294494	0.182275911	0.128190471	0.432654522
GSM1523957	-0.020797744	0.343280027	0.171546319	0.270139224	0.36038328	0.290271456	0.583076222	0.370796654	0.257841819	0.278192447	-0.029831665	0.325789049	0.012853848	0.438339981	0.083027794	0.086258838	0.05598253	0.126275996	0.429250899	0.284023718	0.073177965	-0.232403128	0.359367124	-0.015203932	0.088653655	0.162425828	0.030627414	0.359024875
GSM1523958	0.273478423	0.481585279	0.456858593	0.38939019	0.383263848	0.248179712	0.682810861	0.483337785	0.404070828	0.491224757	0.053860661	0.446688749	0.323746059	0.53489586	0.222880735	0.240583807	0.476520942	0.168633831	0.462397828	0.442445832	0.163547888	0.032854773	0.44261715	0.405206722	0.250210664	0.290517454	0.090847268	0.459879609
GSM1523959	-0.045636494	0.414701962	0.225237705	0.276290096	0.331832554	0.273836178	0.577293211	0.36120408	0.315233388	0.290529902	0.000489032	0.351799773	0.010459195	0.439012205	0.134022662	0.103177171	0.167768936	0.168629311	0.387680583	0.301978954	0.086440046	-0.060264861	0.397872882	0.174242888	0.114278307	0.154008258	0.075368098	0.340389869
GSM1523960	-0.201630605	0.308962467	0.163374609	0.271047139	0.316979917	0.268729882	0.603364544	0.334338034	0.284661453	0.246289906	-0.075438897	0.358735832	-0.034591815	0.426217345	0.103896563	0.051158747	0.06040832	0.214090527	0.40086882	0.319615485	0.084336074	-0.158202966	0.426235637	0.098299911	0.132499259	0.16159267	0.023472469	0.339583889
GSM1523961	-0.074786357	0.415574864	0.27831662	0.308511879	0.298180718	0.272283534	0.582570447	0.336663075	0.292586038	0.35660927	-0.170666585	0.359662177	0.093208795	0.425273425	0.088158117	-0.017287168	0.151925285	0.18715202	0.427388292	0.358009609	0.118089203	-0.196549381	0.424444114	0.114860863	0.103128431	0.184844861	0.037215791	0.37065013
GSM1523962	0.3036939	0.331341799	0.304932226	0.327183671	0.320153964	0.227791308	0.658800785	0.42935839	0.383926344	0.411283386	0.053780369	0.40689216	0.28597188	0.483024833	0.209907691	0.256102524	0.387432595	0.239221876	0.455963095	0.427154486	0.13426301	-0.063992032	0.453883822	0.317890254	0.243822894	0.284142667	0.092452821	0.392448267
GSM1523963	0.038547616	0.366712939	0.328200654	0.35668204	0.365586516	0.255918522	0.635516773	0.438821867	0.322750547	0.390858704	-0.043592342	0.424208982	0.157302297	0.50196849	0.173696509	0.096219663	0.333141674	0.181482422	0.418529389	0.355572776	0.107303509	-0.061686717	0.411884907	0.260652848	0.164365785	0.218230671	0.086223859	0.356555585
GSM1523964	-0.01983778	0.406765429	0.320524892	0.310484024	0.320844697	0.251097047	0.595350978	0.398852209	0.300380561	0.378285224	-0.149851442	0.331601019	0.112346915	0.410512829	0.096162115	-0.023975186	0.17011192	0.194748083	0.432159092	0.371487247	0.074854014	-0.217777218	0.376923844	0.14959511	0.117031025	0.202931508	0.094646636	0.394350253
GSM1523965	0.032552875	0.516410925	0.359135716	0.425550476	0.374475761	0.268770841	0.67513166	0.498245653	0.395686609	0.43333652	0.130208451	0.46377788	0.25485712	0.540930043	0.333750899	0.462798597	0.500429176	0.23758031	0.472000794	0.455157471	0.191562562	0.207154406	0.522615994	0.487045735	0.283203403	0.314706739	0.151512035	0.479287409
GSM1523966	0.236783819	0.46573653	0.358766762	0.322129009	0.339016478	0.256874904	0.621877929	0.399935758	0.339526693	0.366918901	0.077068144	0.424951832	0.250470255	0.445526725	0.132632225	0.175359173	0.294709856	0.226838131	0.453888875	0.345760956	0.098610657	-0.199676941	0.424618345	0.288700219	0.195041497	0.226342199	0.069466345	0.386498374
GSM1523967	0.317658046	0.462911174	0.40118219	0.352663118	0.347237216	0.248887092	0.65990053	0.421995133	0.341048721	0.418737142	0.149060534	0.377257135	0.323031049	0.483675662	0.143812387	0.147808591	0.369881004	0.196661143	0.44006945	0.399237316	0.092544807	-0.104277678	0.448034707	0.306420001	0.189058971	0.252374055	0.085206282	0.422994185
GSM1523968	-0.089937337	0.199606519	0.285748368	0.300634362	0.313774502	0.18670822	0.641508041	0.428741316	0.350249522	0.428502765	0.049971607	0.335956096	0.163806913	0.491859319	0.14787862	0.258582921	0.308041492	0.191857771	0.416272271	0.416055263	0.114479292	-0.268681152	0.451891148	0.2498871	0.242614183	0.28444143	0.018477709	0.403544192
GSM1523969	0.183880273	0.272117344	0.305389403	0.282196679	0.322116123	0.226994306	0.62329514	0.425002617	0.381404185	0.367539776	-0.011001842	0.374618033	0.193180388	0.464075615	0.117252785	0.116102986	0.202599934	0.208750488	0.433683165	0.357836728	0.076333722	-0.180888116	0.424772722	0.184246271	0.16792092	0.242466998	0.061968891	0.378105699
GSM1523970	-0.065193066	0.346650426	0.154319765	0.234431462	0.369080659	0.273489203	0.632232465	0.330123901	0.285444911	0.233943088	-0.137573997	0.321143866	-0.035445538	0.430929256	0.053746068	0.092929588	0.052183875	0.117823021	0.404348371	0.288262627	0.072928218	-0.209505798	0.404176009	0.184880908	0.091222521	0.153864282	0.127218452	0.30221213
GSM1523971	0.382005148	0.292634924	0.344259102	0.346127224	0.336843527	0.234430872	0.659383282	0.43472763	0.305109138	0.433020019	0.095823133	0.352977048	0.336569378	0.484327821	0.185267923	0.305461569	0.333285482	0.138886791	0.449753833	0.427724424	0.13344615	-0.188765449	0.455486888	0.30229873	0.250628492	0.255252202	0.072132368	0.340116264
GSM1523972	-0.056588528	0.340472348	0.232304202	0.365309984	0.362351059	0.294388978	0.629261381	0.41268868	0.284529131	0.368003994	-0.143567469	0.394655416	0.162893393	0.478777402	0.138460683	0.10930046	0.313776657	0.043108392	0.51292387	0.377483622	0.148742244	-0.198794573	0.474625784	0.270560982	0.19426546	0.178616623	0.043470809	0.248279688
GSM1523973	-0.027582754	0.414510554	0.297512639	0.362440833	0.372858379	0.262178279	0.612064078	0.457010094	0.322702956	0.354845659	0.062244306	0.369249245	0.125174305	0.507266904	0.175399784	0.230289905	0.323087134	0.210322887	0.418417327	0.39251406	0.127373612	-0.080899025	0.419297599	0.278132461	0.182921181	0.222046794	0.082746709	0.420623453
GSM1523974	-0.127454795	0.332565976	0.21285739	0.27120063	0.388826	0.250775166	0.601588523	0.288269627	0.280583031	0.312108723	-0.106493899	0.348388759	0.023606867	0.445953463	0.092029621	-0.038812085	0.205499489	0.201654032	0.396665056	0.278265378	0.069603183	-0.081074503	0.409701722	0.123706269	0.094064066	0.174833913	0.055037491	0.378275881
GSM1523975	0.306406677	0.550392049	0.562129741	0.399020163	0.336574147	0.243719895	0.699717409	0.447582608	0.403734602	0.504936704	-0.011895367	0.42108719	0.390610057	0.477456304	0.21143968	0.152803609	0.499707272	0.218182879	0.485767026	0.486051234	0.201601416	-0.208003248	0.470996003	0.373278335	0.310287325	0.314016268	0.053524416	0.474865856
GSM1523976	0.084301276	0.362773405	0.270222623	0.320708394	0.331845822	0.260978625	0.609105755	0.347124492	0.315726296	0.366729338	-0.080830343	0.35533099	0.099573473	0.443739072	0.09503232	0.110643003	0.152662525	0.165367709	0.422915002	0.33458281	0.076093827	-0.13553215	0.417043679	0.187620702	0.154683086	0.18857788	0.092326031	0.400581778
GSM1523977	-0.072341151	0.325023461	0.185833269	0.294185658	0.312667486	0.252461616	0.604388147	0.338504286	0.27047145	0.249008718	-0.110084367	0.387023907	0.006463353	0.47442867	0.072853424	0.013700086	0.161311331	0.142704804	0.501570227	0.331394483	0.078905469	-0.206913998	0.390457149	0.176540229	0.117464522	0.128826546	0.04141495	0.324818852
GSM1523978	-0.02891254	0.411765188	0.355769148	0.412984004	0.366634132	0.297081147	0.651697212	0.441724998	0.30677927	0.398922002	0.06831177	0.441309422	0.154422253	0.452012433	0.169762362	0.188720003	0.307386708	0.177811107	0.465805304	0.368818644	0.094665938	-0.017687982	0.453787208	0.311659302	0.199925431	0.209609817	0.128603991	0.378100381
GSM1523979	-0.019200556	0.581866626	0.45523259	0.350421111	0.384910946	0.235966939	0.635076534	0.461624741	0.348555121	0.427073738	-0.07915572	0.417434697	0.140139289	0.432908314	0.1732438	0.125571467	0.38219217	0.197503949	0.389043278	0.406198813	0.172109466	-0.15711112	0.399376674	0.338283048	0.183355659	0.26073961	0.11041237	0.467044405
GSM1523980	0.436730982	0.495285119	0.453191641	0.408029932	0.364529936	0.261809906	0.667877986	0.449030464	0.361074353	0.44437371	0.145451865	0.436402268	0.438048691	0.536786343	0.249838321	0.251865059	0.467206369	0.257167002	0.476489659	0.4354357	0.163310145	-0.03476862	0.451772917	0.384741191	0.270876201	0.305193027	0.102690717	0.454099714
GSM1523981	0.061663122	0.44408174	0.375428681	0.425993718	0.345051831	0.237551103	0.682852265	0.465172075	0.395968753	0.442348062	0.154563237	0.493965106	0.249031416	0.534176818	0.330240238	0.382473538	0.566756213	0.247428846	0.480064586	0.492848786	0.224930136	0.178690873	0.541489342	0.518136718	0.316797534	0.329163513	0.073758986	0.426512787
GSM1523982	0.045654723	0.402960475	0.377608391	0.499665359	0.355858911	0.285095366	0.669471284	0.470415088	0.404573107	0.477407348	0.128175626	0.550461485	0.237432779	0.554242431	0.399893913	0.452110437	0.628754342	0.258577008	0.491145406	0.505700115	0.24730835	0.302381935	0.557282259	0.606571572	0.358361909	0.344571233	0.096141891	0.400800703
GSM1523983	0.007038067	0.499163065	0.353968928	0.352123372	0.31863399	0.219236807	0.644286462	0.389156361	0.360635991	0.342925448	0.007682036	0.385618796	0.203848099	0.449002154	0.175599509	0.162478551	0.368714956	0.150594539	0.431634385	0.382132455	0.115381598	-0.049941121	0.413764519	0.339917947	0.128476391	0.240410466	0.096862123	0.355768849
GSM1523984	-0.089004733	0.407705423	0.279084316	0.251244676	0.29520866	0.219244752	0.515443184	0.316025626	0.305530051	0.21342099	-0.072272656	0.302669447	0.032752088	0.429220999	0.063769841	0.034214205	0.190861111	0.127955722	0.384386049	0.266488344	0.045252625	-0.241202762	0.392503496	0.22028059	0.161534979	0.142252723	-0.045297245	0.446076896
GSM1523985	0.173058043	0.49868145	0.415363491	0.370385802	0.363077691	0.287493102	0.64053077	0.430701372	0.350522944	0.446536336	0.035274893	0.398009221	0.22213051	0.490011009	0.19778125	0.18285245	0.396916658	0.191308166	0.432316955	0.414743847	0.152668351	-0.006692593	0.448838003	0.320946832	0.216979309	0.270286635	0.12498432	0.45652411
GSM1523986	0.274655921	0.417999119	0.468452281	0.394879436	0.379445333	0.284936021	0.676146999	0.510457315	0.386483359	0.473493621	0.02653324	0.491229341	0.305965775	0.504964282	0.247382042	0.262123332	0.49430353	0.194996775	0.501851057	0.458679548	0.174293843	-0.075979095	0.463798456	0.400255283	0.283390576	0.303224072	0.084043994	0.419202764
GSM1523987	0.331201956	0.463736996	0.411597225	0.34272326	0.327164155	0.254198657	0.660474212	0.423588579	0.33096357	0.399191998	0.107122936	0.379988419	0.341781976	0.487834189	0.139792568	0.135989614	0.330835919	0.219400319	0.443640119	0.362195507	0.080141362	-0.160750477	0.418587384	0.240273893	0.209581732	0.243289084	0.060210759	0.391631404
GSM1523988	0.068415767	0.291715398	0.409886387	0.333891381	0.294969039	0.16866474	0.649141422	0.380892741	0.394063342	0.460267431	-0.068118086	0.34454503	0.234566589	0.47997891	0.134456209	0.142884683	0.304893748	0.142945048	0.410094857	0.424615899	0.152988241	-0.252367684	0.472508432	0.268525516	0.209716057	0.280618763	-0.007154027	0.450444327
GSM1523989	0.166785579	0.406323324	0.35918305	0.367520156	0.345825237	0.253423535	0.674974943	0.460022352	0.367866996	0.448087491	0.114668893	0.426052935	0.233530803	0.50273253	0.227061099	0.23396764	0.417463381	0.173205223	0.449350739	0.406383328	0.174016487	-0.13369941	0.456080756	0.346203854	0.253406576	0.27961427	0.088810748	0.429060432
GSM1523990	-0.067612471	0.317871403	0.234544391	0.309696992	0.370232156	0.243990471	0.666422227	0.375299364	0.352584598	0.37054478	-0.10826118	0.377480782	0.100258196	0.510012754	0.155605462	0.113937696	0.278914516	0.179516276	0.41147031	0.402569604	0.130822829	-0.295974678	0.473852104	0.296371095	0.205088617	0.21524975	0.055776433	0.337136406
GSM1523991	-0.008728072	0.334349872	0.361099085	0.323525669	0.347800316	0.255762494	0.599219784	0.345516044	0.339156747	0.347775759	-0.071517459	0.375832826	0.079345457	0.456745918	0.164476284	0.137867473	0.134961042	0.196162523	0.428696275	0.372701623	0.100809208	-0.225053329	0.381955287	0.147279377	0.135511462	0.225330729	0.122676907	0.426101333
GSM1523992	-0.026745255	0.289544985	0.282211885	0.31157674	0.336242869	0.249737002	0.606352921	0.403822107	0.293177989	0.337633001	-0.099384596	0.38792681	0.06756562	0.454361594	0.130046498	0.011940021	0.133645163	0.119221484	0.428136346	0.341186758	0.064402055	-0.194950009	0.403309902	0.142700663	0.140355565	0.200764385	0.089817838	0.324438543
GSM1523993	0.301661609	0.480754696	0.433148018	0.350457376	0.362784503	0.225000964	0.650903671	0.418808874	0.375874172	0.424959837	0.047021955	0.402307485	0.324401728	0.507173525	0.179783269	0.188020083	0.402037481	0.214288915	0.458377148	0.404063119	0.142152083	-0.036204113	0.44155464	0.380670061	0.22390084	0.281188119	0.13003028	0.483360921
GSM1523994	0.159575069	0.338571316	0.349656933	0.339300173	0.357988132	0.26404422	0.643702392	0.442080167	0.341680186	0.399232056	0.012893939	0.427336027	0.216242246	0.465597829	0.170010203	0.123981799	0.344750702	0.191784586	0.430520851	0.372729027	0.100136819	-0.116884266	0.43334343	0.262064069	0.204167003	0.244101016	0.076932349	0.370251613
GSM1523995	-0.142086504	0.315941648	0.231791201	0.314494893	0.325854686	0.251484792	0.623123352	0.312384627	0.29727344	0.361349095	-0.189219923	0.345250107	0.089680968	0.447215696	0.109734971	0.068923384	0.168296194	0.173254797	0.418619998	0.335847828	0.042955006	-0.055783383	0.444838265	0.116323792	0.139257212	0.184431395	0.078595417	0.321021878
GSM1523996	-0.035856881	0.332812994	0.315782763	0.305724518	0.343309049	0.264961642	0.631219242	0.439063081	0.340594859	0.352469142	-0.040370199	0.434596332	0.125262701	0.484643021	0.186024579	0.152558712	0.278897271	0.16348381	0.425679615	0.376606727	0.125211998	-0.050167447	0.437682648	0.307217338	0.181577988	0.237636648	0.066923725	0.40231931
GSM1523997	0.028432097	0.399910995	0.320726272	0.321590873	0.279402471	0.233609974	0.585289159	0.3951466	0.310814205	0.308846785	-0.035988295	0.418167929	0.093152896	0.447562093	0.165732915	0.127112896	0.252468861	0.215564489	0.41516131	0.344316475	0.083990851	-0.092397215	0.417809311	0.218167498	0.153109864	0.203025711	0.095317271	0.293982714
GSM1523998	-0.040369035	0.321704837	0.212864148	0.327275915	0.331114669	0.272800508	0.623951961	0.351884943	0.284197672	0.308369153	-0.093185294	0.325378659	0.075404153	0.415286185	0.095182781	0.04721297	0.1736537	0.140590351	0.421963617	0.326787961	0.048452266	-0.241173658	0.431217186	0.19325386	0.12058377	0.146302805	0.102066272	0.328587953
GSM1523999	-0.100136598	0.301768183	0.186958788	0.288996367	0.325025345	0.294807058	0.597207401	0.315426916	0.31511804	0.285469502	-0.214099561	0.361824725	0.066039651	0.452931934	0.116252375	-0.051642193	0.133237574	0.163537704	0.404180473	0.282864936	0.083456138	-0.028551337	0.468773095	0.127322261	0.111306304	0.163665009	0.105337243	0.284375318
GSM1524000	0.222482957	0.454500438	0.384195697	0.3780194	0.343344778	0.242936212	0.650153426	0.445567402	0.385518636	0.408529677	-0.005672366	0.446155734	0.247853399	0.500262189	0.244102567	0.171050239	0.437858941	0.18830561	0.435461372	0.396086244	0.158131066	-0.029813433	0.418747646	0.384509281	0.23791176	0.274773595	0.092242067	0.43206833
GSM1524001	0.114669048	0.387894	0.322261258	0.338912209	0.316046951	0.269378031	0.644737367	0.369412444	0.319644193	0.318940577	-0.005563769	0.384309623	0.157157357	0.454610504	0.13846345	0.095028238	0.258029591	0.138169522	0.439253159	0.352610985	0.101959985	-0.130192633	0.415071506	0.227133396	0.171945707	0.187828885	0.073266796	0.356438585
GSM1524002	0.269882855	0.608644919	0.522227428	0.444705798	0.354616826	0.295033335	0.684640456	0.451420164	0.395448431	0.498530721	0.048985164	0.415490598	0.358411461	0.4518907	0.235656013	0.123739003	0.537710057	0.234831796	0.469624825	0.453621802	0.168333657	0.103895818	0.440092729	0.392436192	0.239091318	0.291827379	0.130168868	0.401375988
GSM1524003	0.007200431	0.23953332	0.226708189	0.287828121	0.343103627	0.245487814	0.612866156	0.334897619	0.327295406	0.289035898	-0.106319533	0.35701693	0.051735015	0.41766942	0.12708961	-0.013357741	0.143335141	0.180769823	0.430910353	0.283309336	0.037033	-0.11635425	0.433873188	0.15900177	0.141604524	0.160157163	0.033773708	0.299493914
GSM1524004	0.147429812	0.431698459	0.384640238	0.367453145	0.367178045	0.25977932	0.647528725	0.431601993	0.335685598	0.418435158	0.08910862	0.378698162	0.195070065	0.487280751	0.171908547	0.159296334	0.355558325	0.172538668	0.447630559	0.39912325	0.112518667	-0.04875863	0.416146507	0.288338522	0.181002094	0.22424943	0.093224727	0.417453563
GSM1524005	0.09532381	0.420116637	0.310559038	0.315451253	0.320076299	0.250686025	0.619476476	0.369476155	0.31816782	0.318804668	-0.040213181	0.433115293	0.151561118	0.479477899	0.146254301	0.076559685	0.252232617	0.189062867	0.398910008	0.345058795	0.091340171	-0.144893091	0.42834788	0.275582171	0.165344351	0.187766112	0.063427928	0.394684453
GSM1524006	0.090265607	0.260284528	0.397249564	0.336865331	0.317339653	0.187162814	0.645500455	0.422612312	0.393334334	0.456777597	0.056144499	0.356713957	0.255196428	0.462774583	0.212071063	0.328940302	0.406948583	0.236618504	0.42790744	0.450455518	0.160728531	-0.232914293	0.472780759	0.330948116	0.278010874	0.33558607	0.048191663	0.429987627
GSM1524007	0.233613656	0.472890791	0.37834999	0.332762548	0.319772157	0.25434321	0.643139228	0.4080799	0.330035147	0.354700964	0.083314291	0.440929721	0.24656313	0.50333244	0.17326896	0.236287134	0.344564233	0.239717345	0.442254989	0.379631014	0.119708517	-0.126562113	0.440569571	0.332128488	0.23646151	0.236854299	0.067817281	0.405725524
GSM1524008	0.008683829	0.500083365	0.31584836	0.38427253	0.328634987	0.293974565	0.627249157	0.439026048	0.322142666	0.388984986	-0.022697094	0.393192689	0.212271657	0.478313073	0.199737135	0.239600341	0.335980313	0.190387167	0.452801864	0.373750031	0.151256364	0.045966082	0.44796206	0.310007338	0.201904608	0.238150695	0.109081998	0.404285902
GSM1524009	0.156042338	0.38855426	0.319344366	0.388522934	0.356218612	0.265059029	0.657168127	0.463334337	0.353149634	0.405347699	0.098334168	0.386839631	0.214574461	0.511835544	0.213690723	0.300364809	0.389422562	0.207394156	0.45746416	0.42322123	0.15312506	-0.136234957	0.459328841	0.315027619	0.242655062	0.295212752	0.101591283	0.387195433
GSM1524010	0.351040833	0.35252848	0.406155502	0.339306077	0.343741018	0.231735019	0.661639818	0.441199339	0.356998971	0.41374868	0.15359978	0.41196642	0.390915905	0.460103819	0.202601428	0.299452887	0.36046449	0.219567195	0.447310427	0.400337089	0.13221518	-0.087057375	0.428501507	0.285580467	0.269454087	0.276797427	0.057782912	0.390052098
GSM1524011	-0.040793966	0.297361103	0.184533644	0.315956112	0.330706462	0.299243392	0.584248827	0.358726085	0.301604371	0.344285195	-0.115458471	0.37222859	0.121416421	0.481370264	0.109534827	0.004590353	0.097532094	0.158904336	0.414591456	0.291529718	0.072755609	-0.080787962	0.411641215	0.101403374	0.109160645	0.165075043	0.078137843	0.354387218
GSM1524012	0.095194075	0.444309272	0.369578373	0.401503666	0.359210607	0.26060158	0.64608562	0.45336109	0.329960719	0.398377774	-0.011717347	0.511757941	0.218062062	0.50813124	0.25075047	0.225928886	0.464884172	0.130532717	0.455240308	0.367422762	0.143395203	0.136195575	0.44956736	0.402173173	0.233635573	0.255535768	0.12511727	0.427084314
GSM1524013	0.055191123	0.443846657	0.306476687	0.366896969	0.319646392	0.247697896	0.590042879	0.389926371	0.343976295	0.394247506	-0.049373012	0.431964119	0.179907021	0.488200311	0.168984363	0.118095342	0.368718932	0.178349251	0.433861124	0.404079519	0.099287065	0.129290163	0.441924879	0.331788605	0.158687582	0.246985826	0.0727296	0.373137586
GSM1524014	-0.065085527	0.356997195	0.269921668	0.271757619	0.292216194	0.29454915	0.589262361	0.408640786	0.259354653	0.306756215	-0.11213806	0.291981864	0.021632512	0.418306844	0.087903681	-0.051582696	0.078886031	0.157121187	0.414259574	0.324469407	0.056584328	-0.214494449	0.428765812	0.086832036	0.139138654	0.195909805	0.078526444	0.41531982
GSM1524015	-0.003161018	0.328782153	0.276309318	0.283114754	0.347410138	0.254525933	0.628537267	0.302272908	0.294650171	0.276961658	-0.098610072	0.392177635	0.019884113	0.48228099	0.07730641	-0.038232139	0.162717448	0.167012749	0.450092954	0.284174978	0.06908365	-0.17016044	0.420900395	0.162079934	0.12358446	0.156830478	0.072628814	0.321592993
GSM1524016	0.31526693	0.499453169	0.406745813	0.381886946	0.352431523	0.275399061	0.662008609	0.432738376	0.372888445	0.444242092	0.073693221	0.392866534	0.344837616	0.498431625	0.209631234	0.183389311	0.425797922	0.206241822	0.470928406	0.407009346	0.13001216	-0.037117723	0.441913465	0.347422006	0.226277798	0.250381698	0.097956428	0.393292541
GSM1524017	0.080580545	0.448584206	0.379814316	0.374080542	0.362545427	0.252696744	0.636071143	0.420332404	0.324130372	0.399931521	-0.072761337	0.410358247	0.196193066	0.46483763	0.201320974	0.103553723	0.355044667	0.163405645	0.424229466	0.387692255	0.109810763	-0.065767542	0.411635708	0.288438537	0.18928452	0.226733691	0.113064291	0.399525358
GSM1524018	-0.013835815	0.415033662	0.323655732	0.361125693	0.364245368	0.291827455	0.614467628	0.435444219	0.317643632	0.370246181	-0.095202562	0.426822639	0.122081192	0.4738037	0.193856358	0.156297902	0.336396543	0.100846611	0.436734261	0.328496836	0.114692631	-0.132072941	0.414179761	0.285105399	0.173568727	0.223877524	0.089752886	0.35866366
GSM1524019	0.208250769	0.456971376	0.371441557	0.372110818	0.334742546	0.254307977	0.659386146	0.439191897	0.350168212	0.39671226	0.059299916	0.467769519	0.224814318	0.484489379	0.226484903	0.237558946	0.400146508	0.186375624	0.425178	0.403675417	0.131588871	-0.008633986	0.435965646	0.364584668	0.233349553	0.236760636	0.120996361	0.455042882
GSM1524020	0.199908912	0.42700828	0.340313322	0.354782624	0.364588358	0.276490944	0.649809921	0.432080658	0.338752983	0.39750849	0.011438221	0.40322688	0.234087986	0.471886139	0.189315522	0.186243356	0.348262619	0.153721915	0.440408973	0.377632421	0.118510721	-0.084291	0.420373268	0.304720798	0.195829761	0.229496976	0.131359763	0.380884335
GSM1524021	0.217710794	0.449924309	0.333926438	0.399834534	0.345802136	0.248375714	0.654919929	0.470633199	0.34442304	0.431680361	0.014735655	0.445569832	0.252782384	0.521783931	0.235517871	0.245565458	0.39790102	0.195700385	0.451981195	0.422729486	0.169498996	0.046127355	0.442633851	0.344950418	0.232168614	0.272369312	0.113795799	0.421857392
GSM1524022	0.267586332	0.476361407	0.379407152	0.360686181	0.345274195	0.219208951	0.658316263	0.496681912	0.359641245	0.440166181	0.051049044	0.404437002	0.357029305	0.46173199	0.197886797	0.236680656	0.386510027	0.20418121	0.448706397	0.427970868	0.177920863	-0.230970614	0.46493062	0.357934056	0.275457697	0.28135702	0.064308553	0.493666486
GSM1524023	0.016829616	0.434349728	0.370006174	0.337866187	0.347085083	0.283629526	0.608239782	0.390117116	0.324831651	0.362080004	-0.080490721	0.3893798	0.101181329	0.462563424	0.145826024	0.08031437	0.282921115	0.194672361	0.396012027	0.355725969	0.108237253	-0.105127626	0.440953444	0.215685831	0.148471798	0.188683259	0.081278511	0.365003487
GSM1524024	0.084968741	0.345143439	0.298190692	0.35034607	0.348930451	0.283053177	0.625357279	0.405880771	0.349877899	0.385875514	-0.021982719	0.402898802	0.133804543	0.477396779	0.159497166	0.151236869	0.272177292	0.172979127	0.422064674	0.38139872	0.113745599	-0.168984366	0.418560969	0.281906042	0.168466372	0.243514647	0.089852301	0.427690998
GSM1524025	-0.017154242	0.509193404	0.385172402	0.456139305	0.332403329	0.279519436	0.649989027	0.473601933	0.32052325	0.447422461	-0.072081612	0.427047553	0.223514136	0.467478145	0.233116567	0.204028374	0.418564697	0.190004984	0.42144866	0.440610326	0.158505967	0.110112809	0.472050344	0.412270263	0.230553944	0.263470071	0.11924433	0.361162615
GSM1524026	0.088772979	0.305422272	0.309827099	0.372947918	0.327935276	0.260058173	0.64552752	0.456704276	0.329704731	0.408288993	0.013628944	0.408808385	0.160334176	0.450077802	0.224293715	0.233651867	0.38102234	0.161447283	0.426453573	0.409018485	0.161054719	-0.015778039	0.455439682	0.314211663	0.216635314	0.262175759	0.088236851	0.361454534
GSM1524027	0.039950313	0.378071761	0.255406288	0.359036769	0.336926534	0.278918862	0.624945303	0.426384988	0.301671532	0.377002715	0.035558833	0.367396398	0.147863544	0.461026887	0.176563357	0.153711358	0.320257859	0.095407484	0.444293661	0.391611645	0.119724155	0.000609021	0.424495373	0.264515642	0.194973415	0.216675426	0.089114437	0.359784417
GSM1524028	0.093709162	0.400055522	0.3421534	0.341111673	0.353864382	0.2639438	0.611258824	0.371906312	0.364271928	0.339288481	0.017075808	0.379444067	0.132125513	0.460950459	0.157586625	0.140546124	0.272574719	0.20324784	0.45170687	0.34916042	0.075919945	0.016926207	0.450283663	0.234296221	0.137475578	0.196607938	0.128830604	0.415413943
GSM1524029	0.191105811	0.167308864	0.316453809	0.334914404	0.332065708	0.231216863	0.641300277	0.410039572	0.322377459	0.431122192	0.066799431	0.283009004	0.229611053	0.448458175	0.12363292	0.188304343	0.249231017	0.106430578	0.417316896	0.414456659	0.09483626	-0.235270224	0.432081573	0.172096669	0.221546888	0.248573528	0.049008898	0.33514916
GSM1524030	0.228184464	0.233152196	0.334930796	0.30394952	0.299476706	0.190270658	0.633438968	0.39671372	0.367351508	0.422860343	0.080198746	0.316361352	0.292184527	0.468137071	0.154558186	0.289504148	0.294777658	0.219677555	0.408829067	0.423091645	0.125384825	-0.260704539	0.4593524	0.221816068	0.195717639	0.279562724	0.007407308	0.400235056
GSM1524031	-0.115204519	0.433863795	0.289066679	0.322810899	0.30948223	0.274358547	0.651942349	0.436652664	0.322580073	0.337307194	-0.107455595	0.384009675	0.076512177	0.460545514	0.131133141	0.132835576	0.261183053	0.150119498	0.434726595	0.376596465	0.132465955	-0.155570327	0.424794196	0.323354227	0.154786693	0.228782427	0.134823503	0.363006451
GSM1524032	-0.109072242	0.469636191	0.276226437	0.404307666	0.317947236	0.274385712	0.652193099	0.478718465	0.352390653	0.369402716	-0.004738126	0.441357848	0.111519529	0.486470699	0.238655485	0.20508647	0.376199142	0.190721365	0.401679591	0.40498018	0.137679828	0.065879624	0.474531459	0.404505748	0.21911422	0.270399988	0.137630767	0.419840004
GSM1524033	0.316983826	0.517091244	0.460078591	0.384951418	0.356223285	0.26435476	0.657274133	0.46594986	0.372966529	0.479752512	-0.014407601	0.401757123	0.337328398	0.462635551	0.227092994	0.126810495	0.449819524	0.187645019	0.462256246	0.458013519	0.176835877	0.001648716	0.447392426	0.316615128	0.225986417	0.235150312	0.132539531	0.384347308
GSM1524034	0.288750434	0.374768201	0.363317234	0.363310408	0.385968735	0.264469121	0.655246322	0.459124657	0.31876759	0.438776046	0.143016153	0.422959031	0.346967412	0.494559387	0.212790727	0.306140414	0.404593675	0.162900708	0.451771192	0.391582476	0.125460791	-0.031514802	0.453068071	0.317422639	0.224191492	0.258662374	0.072315988	0.397641838
GSM1524035	0.210885756	0.386851796	0.397003697	0.369126716	0.346268291	0.232423902	0.656541512	0.464284928	0.369428057	0.467608748	0.068304491	0.401312517	0.249648741	0.480077983	0.227797943	0.313891383	0.427202909	0.174978226	0.450325496	0.4463711	0.151769938	-0.179228945	0.448242073	0.317595292	0.281861115	0.300716558	0.073318884	0.455039623
GSM1524036	-0.021882414	0.358948969	0.254477624	0.303628651	0.307126855	0.241723045	0.617066959	0.412658218	0.318589609	0.318424492	-0.135876612	0.385223255	0.061288091	0.446631157	0.155073434	0.051111138	0.235445101	0.18097792	0.402353082	0.356815925	0.127402218	-0.234852881	0.422414854	0.227212624	0.213168372	0.18369222	0.050694398	0.318248546
GSM1524037	0.108790629	0.344800845	0.315633797	0.397246342	0.33163848	0.273552877	0.660772718	0.476548059	0.345843559	0.417944812	0.077428889	0.425059162	0.165896972	0.476072625	0.22096129	0.220848251	0.370578449	0.180245292	0.441145543	0.438849215	0.166939589	-0.105382329	0.477404858	0.379746906	0.228453998	0.273247647	0.087376645	0.373021561
GSM1524038	-0.000825907	0.517497765	0.443390234	0.473233676	0.38202485	0.304993068	0.671418127	0.448766026	0.34156671	0.422187977	0.072159385	0.444192657	0.216100114	0.51765966	0.270674364	0.351773587	0.499100269	0.145935013	0.442401839	0.43924332	0.198080134	0.123511417	0.507390449	0.480882154	0.271915081	0.312086301	0.171218778	0.398792905
GSM1524039	0.008523037	0.410596807	0.31257548	0.477990212	0.378918116	0.272143086	0.675313479	0.480367378	0.419532688	0.456387249	0.169961728	0.493483069	0.236039964	0.569442387	0.392892109	0.518681125	0.54987497	0.222710152	0.461102406	0.469543682	0.228104065	0.292146908	0.541554301	0.547633761	0.336838144	0.362173168	0.167148977	0.440475253
GSM1524040	0.252617575	0.535461775	0.390843637	0.386788651	0.36676089	0.280206061	0.637294609	0.461383462	0.342632504	0.399061021	0.06130302	0.441565873	0.306497374	0.512842495	0.27217188	0.292424896	0.450713696	0.206735424	0.43177482	0.397414526	0.143567149	0.13875139	0.444607362	0.389218141	0.21695098	0.272600162	0.093751477	0.445202961
GSM1524041	-0.08374693	0.52035223	0.346265309	0.382442703	0.3458715	0.215112096	0.644227232	0.453214485	0.393689458	0.421419912	-0.02953146	0.427042584	0.131595933	0.412927734	0.182196894	0.193304645	0.385827403	0.177087879	0.387934267	0.414641446	0.162940313	-0.096276964	0.4140867	0.378571696	0.194578037	0.260375873	0.095400295	0.369453139
GSM1524042	0.225316794	0.496391131	0.390278543	0.414144289	0.372028838	0.258758745	0.650265959	0.446970421	0.347606143	0.401638688	0.106869435	0.408788559	0.257027837	0.540966722	0.215856024	0.296234146	0.458209894	0.201365677	0.432563899	0.434404972	0.147902513	0.223930914	0.512640124	0.396711826	0.231040239	0.263648195	0.150810462	0.40194011
GSM1524043	0.126081496	0.55246741	0.514903469	0.412166769	0.377736875	0.27373566	0.651238164	0.454620746	0.392387563	0.511257381	0.05011471	0.432244845	0.268125944	0.470872069	0.225885753	0.192165809	0.484477089	0.177952823	0.430478151	0.462342894	0.209898102	-0.052877454	0.442723705	0.419798602	0.255021534	0.283727153	0.183735278	0.462692388
GSM1524044	0.094696899	0.380195319	0.32653258	0.337601897	0.331928661	0.220441451	0.637072036	0.447645017	0.34634647	0.372073988	-0.014003881	0.440022897	0.156586278	0.470097883	0.159747377	0.183757216	0.289572409	0.184560227	0.45294604	0.4257986	0.116683345	-0.191048791	0.424692936	0.294161042	0.215470804	0.235692922	0.115033018	0.391580454
GSM1524045	-0.002906159	0.308042998	0.255197097	0.25272398	0.372712275	0.275838977	0.609346798	0.318817089	0.278246731	0.307706654	-0.031011697	0.35618728	0.104725039	0.439973689	0.087893337	0.15758014	0.072261249	0.125894417	0.418577962	0.310010384	0.097813767	-0.10669325	0.468146051	0.136618093	0.163547978	0.222668266	0.084625465	0.364280097
GSM1524046	0.276764326	0.409874281	0.334946438	0.348041742	0.328866459	0.274563426	0.633173207	0.472745647	0.352957303	0.423172806	0.055769215	0.405999006	0.289899195	0.49124625	0.199692272	0.229532896	0.408631319	0.22731321	0.463805044	0.412379322	0.152383625	-0.125229483	0.451901843	0.304523613	0.247357093	0.284520994	0.066379527	0.438988001
GSM1524047	0.110059726	0.308371117	0.262511943	0.418715592	0.341095441	0.271904276	0.628042963	0.458298929	0.322191402	0.397645869	0.050240224	0.403663227	0.180938888	0.471421789	0.18615772	0.14891514	0.337135674	0.124875787	0.464045236	0.382066084	0.093072752	-0.037170905	0.410120393	0.230901785	0.196441947	0.21145376	0.093084342	0.35613138
GSM1524048	-0.047283178	0.472357029	0.379518349	0.358432426	0.272041579	0.234499136	0.651015854	0.482785063	0.369363486	0.393221767	-0.050951119	0.431143038	0.171626686	0.497887536	0.208720562	0.147168872	0.414332418	0.231408416	0.414706885	0.447276323	0.146316025	-0.160647162	0.421272928	0.374953572	0.231981903	0.267040264	0.074116494	0.400046065
GSM1524049	0.095183025	0.414286975	0.346595569	0.386753582	0.351790057	0.275749931	0.648558709	0.413543119	0.375782	0.419261717	-0.065110198	0.405620894	0.167221766	0.50192906	0.224112793	0.171386426	0.35809939	0.164803069	0.414865811	0.425436947	0.186046288	-0.140230525	0.433012612	0.32800367	0.222752869	0.274395599	0.170938629	0.404278035
GSM1524050	-0.03972131	0.290901607	0.24857896	0.279312765	0.369849409	0.330982014	0.588739036	0.417705535	0.288125201	0.294239571	-0.091453142	0.40565547	0.090533652	0.468167778	0.129465777	0.089642796	0.16757916	0.156201719	0.402745532	0.334627855	0.09648521	-0.146075293	0.395606128	0.213780525	0.120186759	0.203605464	0.056209345	0.312701975
GSM1524051	0.20539589	0.445940724	0.426284859	0.397751935	0.388305809	0.26606081	0.658054859	0.463061514	0.352218136	0.448640783	0.00376643	0.443346394	0.291273778	0.505939655	0.220515477	0.168047843	0.423799556	0.149725015	0.43341184	0.419392145	0.146246044	-0.020656559	0.461324035	0.329285912	0.243126059	0.271024637	0.132191262	0.424900227
GSM1524052	-0.130106456	0.246319721	0.235278037	0.279796356	0.319872245	0.167748303	0.604704888	0.409630729	0.351826448	0.37782696	-0.107102587	0.348594571	0.017807365	0.467020266	0.140370559	0.147166375	0.250823191	0.190333985	0.404178678	0.396600858	0.10254579	-0.180011959	0.425936181	0.155365947	0.151866095	0.249173065	0.072570543	0.446917995
GSM1524053	0.06437488	0.353546154	0.312474023	0.374119673	0.328464764	0.265437917	0.622120971	0.416570318	0.318441704	0.370785877	-0.080112644	0.395271857	0.208749087	0.450399295	0.14944915	0.094334722	0.316675166	0.179606985	0.422167778	0.398953728	0.105384837	-0.089175514	0.415841387	0.304299821	0.236134679	0.223991417	0.113761908	0.384695696
GSM1524054	-0.07330433	0.471149141	0.324788958	0.294447268	0.333689747	0.255676445	0.606876297	0.402332637	0.34474452	0.344755489	-0.073137567	0.416410035	0.082399057	0.423036659	0.123658435	0.079197571	0.23495865	0.161093461	0.38870023	0.366736301	0.112519122	-0.131069305	0.366860567	0.286735358	0.15630209	0.218415058	0.060913585	0.427974284
GSM1524055	-0.060859954	0.4109235	0.254606463	0.342856315	0.348818779	0.28158225	0.62942375	0.453486205	0.333783499	0.362697029	-0.003924399	0.468815837	0.162677751	0.504755958	0.240729748	0.250440403	0.306358605	0.190781065	0.454613871	0.408863307	0.147209854	0.014184104	0.484177794	0.387763657	0.217493734	0.261155898	0.068797366	0.407055656
GSM1524056	-0.003243613	0.403020367	0.299256523	0.404688033	0.339951316	0.25236588	0.618067049	0.407394472	0.315082835	0.363927331	-0.010082376	0.401289582	0.187393045	0.452775457	0.14913603	0.15385925	0.323696381	0.156496425	0.478323705	0.365270647	0.140540249	0.014465959	0.463984683	0.323204964	0.203844489	0.239015429	0.038476822	0.308344766
GSM1524057	-0.118963233	0.217104521	0.280751517	0.306711263	0.271124661	0.140173769	0.631664849	0.418901346	0.407370053	0.398606904	-0.079553936	0.383855637	0.126866017	0.463846516	0.153399738	0.211154285	0.295377839	0.171428857	0.398188887	0.420171752	0.139501543	-0.250536244	0.461562479	0.239638993	0.222462961	0.245904653	0.018410736	0.427001962
GSM1524058	0.372258328	0.52054408	0.479514445	0.461746119	0.386953439	0.242763173	0.696122095	0.504095805	0.330641939	0.527036551	0.134344166	0.436757847	0.416665618	0.516451194	0.279927223	0.366976338	0.554178264	0.192574035	0.485640615	0.494367912	0.216245203	0.075606176	0.514097524	0.474345253	0.298834086	0.353904657	0.132049117	0.470926116
GSM1524059	0.192509265	0.506753989	0.372630881	0.455157733	0.367905221	0.232622934	0.688670174	0.482826735	0.390679319	0.44985856	0.170742293	0.469560637	0.305645464	0.553529051	0.327739439	0.456807564	0.551633783	0.248030494	0.497382271	0.465531911	0.205470123	0.303811781	0.553299895	0.501772498	0.311423293	0.351250828	0.126492298	0.458902986
GSM1524060	-0.094447956	0.371651676	0.230584123	0.337287338	0.335760555	0.26499739	0.628085347	0.388701405	0.281891676	0.344206047	-0.091328594	0.396230085	0.037672587	0.456857594	0.145950326	0.117673237	0.22960778	0.121924349	0.404724268	0.364420663	0.125761527	-0.13119913	0.413345503	0.271843012	0.113215234	0.212805978	0.148431473	0.346275795
GSM1524061	-0.103250515	0.409244269	0.297256901	0.327238758	0.321030917	0.24063883	0.603855214	0.401891944	0.306778034	0.361225426	-0.143805767	0.30948716	0.061682395	0.417973339	0.07865621	-0.00118964	0.158340244	0.22784025	0.406471629	0.337941909	0.097048327	-0.259593913	0.359228648	0.176110791	0.105749832	0.211638381	0.072484966	0.386503736
GSM1524062	0.150029591	0.249698063	0.349525472	0.295353256	0.308288494	0.184844988	0.62711446	0.372634607	0.377504635	0.428930236	0.048185368	0.331322223	0.255024045	0.448963875	0.148807766	0.281585254	0.264752679	0.214275668	0.425952803	0.401986697	0.107654021	-0.26480885	0.436270043	0.241925321	0.216815557	0.29629767	0.04586716	0.405658438
GSM1524068	0.063394454	0.40670429	0.355057153	0.355901287	0.312823995	0.262739252	0.625342365	0.413300863	0.296437478	0.337098318	-0.038830171	0.365950338	0.16059727	0.452773398	0.10188473	0.000849756	0.20299803	0.201349864	0.413682973	0.361256849	0.096544018	-0.207151894	0.35225592	0.18048479	0.16797696	0.227200145	0.031231704	0.339084915
GSM1524069	-0.054734578	0.393208934	0.296680243	0.312475118	0.318385313	0.297906903	0.579248487	0.451566716	0.338012448	0.331165134	-0.012536754	0.379497017	0.083374752	0.433212103	0.111594666	0.052610776	0.272191034	0.221490007	0.417516147	0.318497715	0.069770679	-0.136727871	0.362746423	0.173682174	0.106779099	0.192586231	0.061174408	0.347495731
GSM1524070	0.006352765	0.287792063	0.291335811	0.293762019	0.372426956	0.288493551	0.607994338	0.39390844	0.285367272	0.324493682	-0.012427488	0.333826745	0.058667972	0.442197988	0.114083238	0.106904507	0.208796475	0.207788222	0.427606037	0.298314568	0.100863159	-0.151150198	0.419568515	0.13651905	0.117810947	0.212988919	0.083734214	0.3855527
GSM1524071	0.088368249	0.33412381	0.296077397	0.32788994	0.347742847	0.312784193	0.611037911	0.432605706	0.309565648	0.369353553	-0.04243238	0.403817755	0.123840021	0.440454055	0.114600523	0.043898673	0.248889107	0.164435076	0.434428508	0.376531681	0.115491246	-0.112275139	0.395561812	0.180839895	0.14459665	0.215777178	0.061523144	0.337448817
GSM1524072	0.189707453	0.355877215	0.323710374	0.363973757	0.356797533	0.26320936	0.642988534	0.467852584	0.295950223	0.406823087	0.04287017	0.357010775	0.192487731	0.492216055	0.189721878	0.152337867	0.349478768	0.178498243	0.465018627	0.396143542	0.093781768	-0.158853904	0.436441094	0.222866611	0.216354997	0.242449915	0.072128452	0.37003102
