# Supplementary material for: Association of the TGFβ gene family with microenvironmental features of gastric cancer and prediction of response to immunotherapy
Source: Front Oncol. 2022 Sep 2;12:920599. doi: 10.3389/fonc.2022.920599 (PMC9478444; doi:10.3389/fonc.2022.920599)
Supplement: Supplementary file 1 [file DataSheet_1.zip › 4.Immune cell infiltration (ssGSEA)/GSE63089.csv]

sample	Activated B cell	Activated CD4 T cell	Activated CD8 T cell	Activated dendritic cell	CD56bright natural killer cell	CD56dim natural killer cell	Central memory CD4 T cell	Central memory CD8 T cell	Effector memeory CD4 T cell	Effector memeory CD8 T cell	Eosinophil	Gamma delta T cell	Immature B cell	Immature dendritic cell	Macrophage	Mast cell	MDSC	Memory B cell	Monocyte	Natural killer cell	Natural killer T cell	Neutrophil	Plasmacytoid dendritic cell	Regulatory T cell	T follicular helper cell	Type 1 T helper cell	Type 17 T helper cell	Type 2 T helper cell
GSM1540871	-0.21028151	0.172204028	0.259525404	0.325204477	0.141515822	0.236060689	0.457672266	0.389472055	0.161090549	0.349004243	-0.076024124	0.250108507	-0.088916456	0.313479802	0.068768435	0.037854915	0.396338155	0.102494495	0.417710402	0.292145125	0.142515828	-0.27765772	0.409205512	0.265867437	0.163655543	0.229417489	-0.110250749	0.016441562
GSM1540872	-0.142118388	0.188355434	0.245777641	0.276044107	0.225571603	0.20210967	0.471013673	0.367757448	0.11862538	0.277574503	-0.219426415	0.161756434	-0.072493351	0.288543918	-0.032269842	-0.147554592	0.343380239	0.088350859	0.412000685	0.248844988	0.026373666	-0.441077654	0.304724164	0.1178362	0.072811418	0.173819969	-0.071817469	0.00083857
GSM1540873	-0.24051145	0.20438018	0.262379966	0.273297878	0.198931423	0.261065631	0.47673074	0.350873526	0.135670271	0.197426465	-0.181736463	0.219658821	-0.119284285	0.25954056	-0.014941708	-0.155446454	0.297767306	0.08507158	0.391648127	0.203922574	0.065888108	-0.392298076	0.346398492	0.214494521	0.095576077	0.193779689	-0.094682889	-0.100532839
GSM1540874	-0.059961503	0.160399954	0.334533762	0.312514483	0.180304377	0.209645117	0.487869553	0.326603502	0.127941592	0.346143363	-0.150998594	0.148094068	-0.059286734	0.32407849	0.075652029	-0.044421558	0.389887621	0.057560672	0.46235553	0.286228244	0.129986621	-0.227153305	0.404879383	0.168735881	0.155542595	0.244503753	-0.067451193	0.047979428
GSM1540875	0.006577401	0.071687167	0.263699089	0.256507175	0.206945272	0.204687803	0.451241423	0.356727125	0.114034897	0.260457935	-0.088998634	0.238090858	-0.079601262	0.281475942	-0.013520363	-0.141909946	0.279552361	-0.017519871	0.408985866	0.264406113	0.043169822	-0.320233836	0.371376425	0.142958368	0.093814868	0.213357211	-0.087631589	0.006328461
GSM1540876	-0.046063066	0.079440222	0.261313699	0.225705113	0.169637239	0.246904918	0.488126267	0.392980947	0.128014737	0.304745996	-0.150367458	0.146548216	-0.036170019	0.291331267	-0.009505177	-0.103206987	0.249599	0.033630911	0.430536285	0.295479283	0.099737438	-0.394523181	0.371562919	0.104242313	0.122033688	0.205261726	-0.048364381	-0.009250968
GSM1540877	-0.036636764	0.139206142	0.262640539	0.333015662	0.191211745	0.189078294	0.499895299	0.401354244	0.169989174	0.339844649	-0.037276143	0.306873565	0.016541524	0.348954324	0.097253508	0.173563008	0.433872063	0.036727762	0.443337061	0.304655842	0.138970572	-0.134382489	0.438544713	0.354122645	0.178726016	0.259663167	-0.067083019	0.044049687
GSM1540878	-0.118854069	0.075459866	0.292084727	0.306200268	0.179276294	0.215361086	0.485648004	0.426638938	0.158183941	0.297435701	-0.090246669	0.29164219	-0.090584551	0.336345275	0.094874338	0.1316103	0.421798938	0.041054457	0.425271609	0.291279315	0.134820942	-0.196811162	0.426415788	0.282396811	0.156509565	0.237374555	-0.089915416	0.020922221
GSM1540879	-0.213220287	-0.059837293	0.065529151	0.23703021	0.182467088	0.222971002	0.472176791	0.302097646	0.111449981	0.237241816	-0.149688222	0.15734005	-0.10464055	0.267751831	-0.028752669	-0.181461438	0.162091377	0.019350125	0.425613586	0.300684197	0.047998832	-0.461390301	0.346909244	0.055305829	0.089034702	0.172877502	-0.079256724	-0.053439339
GSM1540880	-0.020287582	0.106702474	0.282872098	0.348965	0.197312541	0.293893804	0.518353759	0.38993958	0.140244767	0.264482402	-0.023705627	0.274510971	-0.086517715	0.307306702	0.129066943	-0.015633448	0.407255685	0.051113735	0.404604087	0.268950714	0.088017274	-0.195571097	0.406629329	0.234960045	0.126067751	0.221906061	-0.056072388	-0.04083871
GSM1540881	-0.305401503	-0.19904261	0.003263417	0.12658734	0.165384668	0.176938033	0.469441894	0.316598746	0.221547966	0.289895119	-0.233067528	0.15806062	-0.111035933	0.293099898	-0.046178689	-0.028069412	0.044969982	-0.075623429	0.378653611	0.254269285	0.164341281	-0.332147324	0.401402009	0.130240961	0.06157489	0.199493932	-0.162086522	0.067352185
GSM1540882	-0.115427482	-0.055025614	0.13843659	0.245299791	0.167987371	0.145992548	0.464962329	0.359106246	0.168612232	0.369881326	-0.010498843	0.262263108	-0.005129811	0.332140783	0.057411061	0.254401725	0.322283207	-0.008945725	0.416096196	0.252609047	0.149140131	-0.109138667	0.400911857	0.205469597	0.249705438	0.212127808	-0.140277908	0.015512647
GSM1540883	-0.181079733	0.162785869	0.293115273	0.29110849	0.164955208	0.180295069	0.494868386	0.395253632	0.190777064	0.332495404	-0.122598037	0.30413438	-0.072435547	0.356507662	0.039986819	0.102808445	0.383912695	0.053299455	0.4186084	0.271738881	0.161552273	-0.244012784	0.377689341	0.31458436	0.189265627	0.223462676	-0.102098054	0.076169984
GSM1540884	0.042124148	0.146912928	0.304566675	0.356802774	0.201434485	0.232389073	0.509872361	0.392152996	0.147636322	0.347209032	-0.117231588	0.296317193	0.037240576	0.310681288	0.058808388	0.098835883	0.511840424	0.053481177	0.461751077	0.293399851	0.161499663	-0.247170625	0.416575881	0.328351325	0.220198034	0.259451808	-0.041102551	-5.13E-05
GSM1540885	-0.019141121	0.039309461	0.269674822	0.306275811	0.175563568	0.259051089	0.498201692	0.421953587	0.145671949	0.355383653	-0.110289655	0.245164147	-0.003880867	0.280329086	0.030368625	0.089609091	0.402022385	0.049394966	0.432737486	0.304796399	0.168711434	-0.320210125	0.387874237	0.250497333	0.195202379	0.241757788	-0.050772942	0.050314584
GSM1540886	-0.098687387	0.157869375	0.267231766	0.317157399	0.178668508	0.22183609	0.507788049	0.364948726	0.127140366	0.249814339	-0.204726792	0.24633018	-0.079166033	0.306233319	0.008543536	-0.142609009	0.32221077	0.110559452	0.408277483	0.244232984	0.042706253	-0.255719376	0.388917448	0.20824471	0.07652229	0.161510342	-0.065803885	-0.001283959
GSM1540887	-0.119824922	-0.007234062	0.15989289	0.252239851	0.164492548	0.139347328	0.472910429	0.359019701	0.187589679	0.374073069	0.017237659	0.280258363	0.019123605	0.354349184	0.053824761	0.280227351	0.330080011	0.022803003	0.404370961	0.251627263	0.151454605	-0.11181062	0.401108841	0.222257374	0.247141434	0.203466432	-0.131920458	0.046570538
GSM1540888	-0.188747436	0.208802303	0.30404232	0.307054944	0.172375921	0.192105942	0.49853847	0.377114974	0.231132678	0.328655263	-0.11657055	0.305048532	-0.065373605	0.363008104	0.02000637	0.10420947	0.404685382	0.068150731	0.414270951	0.283602315	0.146460311	-0.23589883	0.376488943	0.336931695	0.191413221	0.230975273	-0.107263449	0.108635692
GSM1540889	-0.224285588	0.159257089	0.086907249	0.287127611	0.137574974	0.204369011	0.481857315	0.23296585	0.105971327	0.234707682	-0.263794331	0.167368568	-0.103019659	0.328732694	0.010921379	-0.092253017	0.256641522	0.065011166	0.401157	0.247261391	0.069309136	-0.353784752	0.342472908	0.204329493	0.060570106	0.139207788	-0.059007118	-0.017985079
GSM1540890	-0.217303542	0.150315666	0.15270404	0.271928626	0.20313428	0.283574672	0.466897493	0.341590372	0.074705047	0.235697103	-0.193277726	0.13506379	-0.121423964	0.316938227	-0.06525304	-0.166895894	0.252087464	0.00868125	0.399761577	0.200917014	0.028102566	-0.320308619	0.372126002	0.138907049	0.045652749	0.149360541	-0.049482978	-0.019773424
GSM1540891	0.08918497	0.182212821	0.332572092	0.342112682	0.194524514	0.242045304	0.487169569	0.369033067	0.078953043	0.307799025	-0.179889999	0.235869345	0.016155873	0.317941283	0.039489163	-0.117025178	0.395078786	0.098245891	0.442595067	0.238485178	0.058686085	-0.272533996	0.39559574	0.201263459	0.121204483	0.202981396	-0.026481054	0.019906096
GSM1540892	-0.057553429	0.051430586	0.262094181	0.29835559	0.187121213	0.261007813	0.513602838	0.416156987	0.144470318	0.352586983	-0.128009065	0.254732243	-0.03146829	0.300688292	0.038838549	0.033194215	0.38689783	0.030921504	0.436454779	0.293254921	0.165785223	-0.325203916	0.423894246	0.236920022	0.189826577	0.242815255	-0.061274583	0.05114599
GSM1540893	0.010111354	0.163265616	0.302589156	0.364309319	0.211283966	0.262342819	0.502123107	0.364950857	0.151260139	0.319961011	-0.13944565	0.26601704	-0.006002488	0.294102507	0.065405878	0.085510439	0.482239175	0.028618225	0.439026961	0.294978895	0.148887779	-0.228669855	0.424229751	0.320396983	0.227878	0.262510285	-0.023266916	-0.006579391
GSM1540894	-0.10955095	0.169074019	0.224643918	0.26091194	0.188573514	0.215566686	0.487371595	0.359101186	0.108145833	0.282618083	-0.226013484	0.220180652	-0.10031349	0.294191749	-0.026253746	-0.202652834	0.269579946	0.059796953	0.417572003	0.205205829	0.019394373	-0.335363972	0.343109921	0.096990283	0.048419715	0.163105201	-0.048322048	0.003268042
GSM1540895	-0.210567032	0.13806758	0.214754794	0.291253924	0.200723337	0.222266243	0.467105081	0.335176694	0.08539043	0.287889595	-0.310846916	0.142271114	-0.120439826	0.27813914	-0.04197968	-0.166104729	0.229346518	0.024047685	0.397518625	0.254914169	0.084608397	-0.409224835	0.308997395	0.155096155	0.045270342	0.208204973	-0.023847863	-0.009990521
GSM1540896	-0.185469646	0.195107157	0.172485706	0.306944502	0.167571807	0.224978175	0.444798679	0.345589487	0.095772769	0.204660216	-0.083791654	0.169098396	-0.107451829	0.245202085	-0.006953539	-0.151932304	0.248225335	0.092551678	0.40736322	0.221172173	0.022092603	-0.254636741	0.379590625	0.200420544	0.06334409	0.163465227	-0.010512819	-0.09662066
GSM1540897	-0.143173867	0.137411706	0.175075323	0.300100118	0.202182831	0.207552843	0.482629417	0.379584687	0.123113787	0.269203787	-0.212152186	0.173277965	-0.109313443	0.320411992	-0.032332423	-0.050627702	0.268947614	0.035576757	0.417094362	0.250599815	0.052117786	-0.369294306	0.335344479	0.188434775	0.033882861	0.168106207	-0.057121024	0.01393464
GSM1540898	-0.094688749	0.082258196	0.256159597	0.322753197	0.207693698	0.204181439	0.49218575	0.397861176	0.151520905	0.331355435	-0.1521685	0.216165995	-0.101589842	0.354323689	0.063332722	0.018375529	0.403092179	0.073306489	0.423841185	0.272763525	0.117939738	-0.332569691	0.392045447	0.214741943	0.121950919	0.239054768	-0.070040886	0.050111127
GSM1540899	-0.016498378	0.098757222	0.291482717	0.240260417	0.200049698	0.233623964	0.513837353	0.358528799	0.135080677	0.313111913	-0.148998039	0.127005425	-0.061798416	0.302659546	0.019995883	-0.088675361	0.300171209	-0.00265512	0.427636631	0.240677497	0.082372878	-0.405764536	0.389693669	0.16040388	0.122332688	0.225894308	-0.05312105	0.007034576
GSM1540900	-0.103024679	0.081170923	0.234302572	0.26281017	0.176402815	0.230845286	0.508262027	0.339069329	0.080137889	0.255968527	-0.133053761	0.242493437	-0.085219332	0.303482553	0.035004236	-0.020024985	0.332438884	0.118236514	0.430103002	0.238938289	0.102571416	-0.314863976	0.37284633	0.189493886	0.122578264	0.190095234	-0.040052319	-0.002917063
GSM1540901	-0.262375589	0.157537918	0.171220346	0.218443783	0.200954868	0.309692393	0.430283384	0.350562952	0.142580209	0.238779632	-0.192616938	0.189155938	-0.130936557	0.295619798	-0.014761571	-0.145889794	0.30831925	0.045491014	0.384317404	0.231095887	0.093572837	-0.337186852	0.363012737	0.158848479	0.058614346	0.142730765	-0.086491179	0.0136001
GSM1540902	-0.157301384	0.142769739	0.394642383	0.269270473	0.185068025	0.21825426	0.486213915	0.382477067	0.131763247	0.271449714	-0.124654101	0.229617534	-0.088790536	0.263875161	0.009269156	-0.087408956	0.343975621	0.073091739	0.412145472	0.269630858	0.047441905	-0.365586516	0.381679201	0.189386119	0.115297692	0.216197155	-0.083102383	0.021460233
GSM1540903	-0.2189495	0.107294597	0.362048686	0.316805057	0.213402732	0.272927044	0.481656053	0.37005103	0.090947517	0.277882058	-0.157121318	0.196447934	-0.087488248	0.301518725	0.041199988	-0.118854046	0.362638621	-0.009955614	0.41295405	0.244053746	0.057874525	-0.381378183	0.31638969	0.162092069	0.114475343	0.193181416	-0.064901538	-0.026215906
GSM1540904	-0.242224443	0.168573535	0.154446538	0.293970397	0.207012383	0.25127533	0.483743434	0.393546665	0.038371351	0.230947045	-0.238133229	0.160618215	-0.096380147	0.284997308	-0.004035254	-0.147733866	0.260714797	0.034310567	0.422777049	0.230590595	0.116960814	-0.397876003	0.38178039	0.192628331	0.129771697	0.178201918	-0.029142949	0.04699229
GSM1540905	-0.183945958	-0.019157377	0.168252794	0.263175806	0.17737111	0.239010166	0.465187699	0.328662179	0.098230075	0.217962508	-0.182620085	0.161299048	-0.025162121	0.302927274	-0.03831854	-0.161189353	0.178935044	-0.036710607	0.40538397	0.223567758	0.037307199	-0.413411438	0.359183489	0.060321066	0.059074249	0.18301852	-0.042806433	0.043693611
GSM1540906	-0.092495674	0.264085455	0.338416546	0.364405247	0.183685288	0.232926474	0.501297395	0.404205892	0.091103747	0.307734867	-0.103186508	0.248459393	-0.054337542	0.377194977	0.062225198	0.003593793	0.382918452	0.062641773	0.405512091	0.244769108	0.121090041	-0.215430076	0.355394209	0.180398325	0.144953424	0.205342445	-0.065956014	-0.002148062
GSM1540907	-0.09378135	0.149209677	0.307894247	0.315126649	0.17956206	0.262386042	0.504957679	0.364684835	0.155380722	0.333485233	-0.161809312	0.213148946	-0.068174124	0.322458441	0.07111432	0.004218611	0.387625649	0.021402436	0.396231452	0.287925853	0.140724015	-0.276586544	0.383821278	0.269386986	0.173828535	0.215678398	-0.096371511	-0.049967386
GSM1540908	-0.154921705	0.135995967	0.285511729	0.27555091	0.168345268	0.279680395	0.482455219	0.362326516	0.09032326	0.297673282	-0.161684088	0.157732652	-0.050086222	0.31858386	-0.023511766	-0.192910405	0.278484495	0.101112858	0.383767498	0.231947219	0.091426761	-0.345330637	0.397209144	0.178101791	0.13914926	0.182495213	-0.046077966	0.090154409
GSM1540909	-0.061258629	0.146113539	0.252852388	0.26775687	0.176333469	0.28885699	0.535480792	0.353705831	0.160290444	0.329475996	-0.154082889	0.157160296	0.002067123	0.345556	-0.023774952	-0.045970751	0.275356621	0.041619971	0.409855536	0.276792104	0.110460156	-0.366515415	0.344993521	0.134512091	0.143047531	0.231645536	-0.09022971	0.048289819
GSM1540910	-0.220441693	-0.016632283	0.177010048	0.244047784	0.224453899	0.202769654	0.465449616	0.341215115	0.103769721	0.23608957	-0.300366308	0.178914276	-0.091143603	0.26255607	-0.011486628	-0.280168714	0.250266989	0.088377584	0.427501802	0.275507043	0.05547356	-0.447225904	0.346838445	0.136429149	0.082988511	0.171593707	-0.066037389	-0.015306363
GSM1540911	-0.266937345	0.19157535	0.294838233	0.28611087	0.203655677	0.260769081	0.453309093	0.438265302	0.119088718	0.252630826	-0.262021835	0.241401613	-0.054569036	0.308290118	0.048275376	-0.165628327	0.292082254	0.049371361	0.419970808	0.234205681	0.055183297	-0.433879095	0.278516171	0.171405395	0.102926196	0.1855849	-0.063689346	0.005448433
GSM1540912	-0.246354109	0.04918075	0.130059742	0.235681863	0.190360721	0.308838922	0.500359647	0.319225315	0.110799309	0.197215718	-0.299926808	0.155866155	-0.125391431	0.270871641	-0.047662759	-0.334650732	0.176064232	0.099104154	0.382649809	0.250910247	0.054180696	-0.464519208	0.379214002	0.094787256	0.079615182	0.119404621	-0.106581689	0.002216933
GSM1540913	-0.276418518	0.133482496	0.158644601	0.298641165	0.207104338	0.284075175	0.471603556	0.346793355	0.110733193	0.182853235	-0.301755501	0.226456407	-0.13778724	0.350088183	0.017064633	-0.173884569	0.285810441	0.153483793	0.418513207	0.232175521	0.059535134	-0.378678695	0.351357523	0.226204401	0.119415178	0.145796593	-0.128236167	-0.043344153
GSM1540914	-0.183658161	0.064761271	0.142785403	0.257754955	0.207762679	0.280590537	0.454034409	0.329889723	0.035539361	0.26561952	-0.256938791	0.139348808	-0.078523897	0.225954227	-0.012745398	-0.254433304	0.303046903	0.094944205	0.422039627	0.236040737	0.062989509	-0.319617099	0.306586634	0.073913513	0.05504134	0.172598414	-0.031954801	-0.040616512
GSM1540915	-0.125067764	0.161183411	0.258798253	0.298289755	0.227001929	0.19125131	0.450581965	0.384967002	0.108471707	0.318099224	-0.237664433	0.174668316	0.020716939	0.244648698	-0.035331396	-0.187471613	0.247905194	0.105457919	0.445302171	0.270666594	0.041408447	-0.41512371	0.331225072	0.111110542	0.070355261	0.15245476	-0.019237581	-0.020832693
