# Supplementary material for: Association of the TGFβ gene family with microenvironmental features of gastric cancer and prediction of response to immunotherapy
Source: Front Oncol. 2022 Sep 2;12:920599. doi: 10.3389/fonc.2022.920599 (PMC9478444; doi:10.3389/fonc.2022.920599)
Supplement: Supplementary file 1 [file DataSheet_1.zip › 4.Immune cell infiltration (ssGSEA)/GSE84437.csv]

sample	Activated B cell	Activated CD4 T cell	Activated CD8 T cell	Activated dendritic cell	CD56bright natural killer cell	CD56dim natural killer cell	Central memory CD4 T cell	Central memory CD8 T cell	Effector memeory CD4 T cell	Effector memeory CD8 T cell	Eosinophil	Gamma delta T cell	Immature B cell	Immature dendritic cell	Macrophage	Mast cell	MDSC	Memory B cell	Monocyte	Natural killer cell	Natural killer T cell	Neutrophil	Plasmacytoid dendritic cell	Regulatory T cell	T follicular helper cell	Type 1 T helper cell	Type 17 T helper cell	Type 2 T helper cell
GSM2235556	-0.246824652	0.277737542	0.346650881	0.328601318	0.353911397	0.436609493	0.570379326	0.265677529	0.240501017	0.258333167	0.017505974	0.341918554	-0.188244008	0.479631463	0.21459638	0.123986846	0.331493547	0.141292085	0.492614462	0.233545477	0.11347733	-0.054089391	0.475592642	0.160873919	0.286950323	0.232969529	0.017549961	0.186843609
GSM2235557	0.02335402	0.251129337	0.395710854	0.348764027	0.44028673	0.445808356	0.602887968	0.377872052	0.258459365	0.397849739	0.063798709	0.393888134	0.04490553	0.509698006	0.276169629	0.238692558	0.441616091	0.147766443	0.51712415	0.238613276	0.205140764	-0.11595765	0.529698346	0.239300993	0.335541723	0.344038014	0.058699502	0.214792281
GSM2235558	0.209060447	0.273368114	0.438063973	0.347479176	0.414792075	0.471867734	0.581767919	0.347309908	0.256772039	0.370981224	0.133155441	0.358031369	0.102112639	0.490307098	0.213897566	0.166854973	0.485413261	0.126922006	0.527561217	0.249243734	0.15827263	-0.003754657	0.524306482	0.241059603	0.361062762	0.335052402	0.012175181	0.204033485
GSM2235559	0.259047441	0.357269877	0.469025625	0.3507147	0.361146585	0.47067059	0.581616313	0.315481458	0.228880138	0.347567556	0.102290678	0.308024648	0.149495163	0.519293129	0.17152265	0.119656601	0.47626794	0.151568781	0.516688088	0.24784552	0.167267358	-0.184266883	0.521015085	0.218706897	0.340423598	0.319392892	0.022389665	0.248995075
GSM2235560	0.079872404	0.340996592	0.490775569	0.385024911	0.397475549	0.444438532	0.583812312	0.389521426	0.310470447	0.396152991	0.072941962	0.331859125	0.036973268	0.50433866	0.253757572	0.242976168	0.497643442	0.167951937	0.527773326	0.319946639	0.183518025	-0.2523061	0.5185437	0.269734554	0.341099494	0.356741042	0.088880705	0.240100089
GSM2235561	0.265092997	0.376999748	0.475660908	0.359924305	0.420666647	0.446969955	0.605558224	0.355928312	0.285970179	0.36188939	0.011187267	0.394713995	0.1550207	0.475974495	0.253317987	0.231129481	0.500203423	0.238643313	0.520050571	0.253088059	0.203579117	-0.207677803	0.512483986	0.268026817	0.361244653	0.357755804	0.008666318	0.286638267
GSM2235562	-0.114684922	0.352735873	0.326183503	0.334430183	0.387042845	0.434715025	0.568493162	0.31662302	0.221710922	0.24033418	0.075799895	0.349926199	-0.097570845	0.450601659	0.170367914	0.061221306	0.33121879	0.193912739	0.469647393	0.26104959	0.111906997	-0.073704792	0.478083785	0.147280556	0.256616756	0.266407109	0.058480967	0.244720108
GSM2235563	-0.091349554	0.35284213	0.414814102	0.342556543	0.394594488	0.438693971	0.599400017	0.31717819	0.224284878	0.319174157	0.064890128	0.392721359	-0.007201176	0.515862857	0.239612366	0.142487891	0.389530053	0.215393869	0.475475644	0.237297828	0.193502325	-0.269185868	0.500826495	0.266449632	0.307286828	0.290201582	-0.045041951	0.253794009
GSM2235564	-0.197276407	0.360203358	0.339380164	0.312310555	0.390395083	0.402161297	0.580433387	0.303723213	0.2220862	0.200808831	0.02904355	0.343946842	-0.176936131	0.467732118	0.086920558	0.079245265	0.280006097	0.113675789	0.47234814	0.205227036	0.0880785	-0.078669625	0.457135171	0.123610394	0.196913988	0.216902374	0.069294693	0.256407159
GSM2235565	-0.059812569	0.213134785	0.416474229	0.36496015	0.36727737	0.405172255	0.595961558	0.324155246	0.324042451	0.358492866	-0.015540216	0.308684654	-0.08173125	0.491088059	0.196267652	0.181156656	0.374180586	0.131497428	0.484176118	0.322714986	0.175536812	-0.203900802	0.522206387	0.210064682	0.328191881	0.305050198	-0.034534254	0.231838369
GSM2235566	0.155352956	0.340896109	0.428491254	0.342153884	0.380235276	0.41321253	0.609463473	0.273279121	0.292853895	0.311380259	0.047279157	0.32851213	0.002475716	0.480522439	0.179710123	0.133021284	0.393972574	0.18325301	0.508121142	0.279923522	0.146192064	-0.14549397	0.492437047	0.197806333	0.284261054	0.267344638	0.055138824	0.294161971
GSM2235567	0.164045381	0.307246001	0.430789591	0.341757615	0.387551565	0.459210758	0.576965321	0.377095808	0.297204436	0.344099388	0.101748634	0.365279274	0.049675915	0.487268895	0.210313104	0.215290546	0.429744232	0.137263847	0.532368011	0.27651392	0.181915683	-0.210409271	0.535074904	0.231618139	0.284584	0.31064534	0.034147852	0.273990087
GSM2235568	-0.260655359	0.28987797	0.159615181	0.312295894	0.377696011	0.432575904	0.579457584	0.319992949	0.195530629	0.232586298	0.002531639	0.289059078	-0.186549685	0.45472924	0.096336343	0.05323417	0.272412747	0.161043109	0.476598123	0.226930389	0.09752012	-0.227075399	0.489576589	0.027816134	0.203561972	0.215313901	-0.027669363	0.239854186
GSM2235569	-0.203031268	0.362812519	0.320807708	0.364579198	0.386741028	0.421214217	0.563884955	0.338538038	0.269345296	0.259393596	0.015152812	0.380120289	-0.183727833	0.497284254	0.19204055	0.120524327	0.316020392	0.181405929	0.503496287	0.28142173	0.168450026	-0.132984869	0.466079952	0.229347998	0.265191714	0.250426873	0.092621264	0.251518981
GSM2235570	-0.003376163	0.340427374	0.322784098	0.411467193	0.400443398	0.453420903	0.61679065	0.325337071	0.239923109	0.299595411	0.031311968	0.389447065	0.031269362	0.529189977	0.223691413	0.164552794	0.436077408	0.121141349	0.527036626	0.326070424	0.208941847	-0.1881355	0.519127384	0.277657475	0.295385957	0.309874869	0.026958943	0.268256758
GSM2235571	-0.113520233	0.373869407	0.394871093	0.420552466	0.402042113	0.459350533	0.573078297	0.342357951	0.207373462	0.304180058	0.023660893	0.370701543	-0.018573304	0.504497117	0.219268829	0.164230314	0.469484674	0.16894173	0.510153844	0.314015827	0.204879015	-0.028770173	0.518186323	0.270866428	0.274173831	0.299254838	0.122866769	0.1938496
GSM2235572	0.259033521	0.362146973	0.540597696	0.400849301	0.396899259	0.434021819	0.60080313	0.355809906	0.239189026	0.456532531	0.076266804	0.364006118	0.088942577	0.505796806	0.222651007	0.203178859	0.508203715	0.164256681	0.513200518	0.31991173	0.208348984	-0.206302758	0.522606222	0.274936725	0.338819029	0.352989264	-0.072848597	0.299512749
GSM2235573	0.196884089	0.390672251	0.51047071	0.404364192	0.405416159	0.468502042	0.594918692	0.359178182	0.264068178	0.379889463	0.097655848	0.381342193	0.098786334	0.51501431	0.272648976	0.205007273	0.523207177	0.164576152	0.511994257	0.290174051	0.217782028	-0.139939094	0.51419638	0.267795926	0.340902724	0.360935037	0.030705393	0.253693554
GSM2235574	-0.200635591	0.295423562	0.342039437	0.372070048	0.390596655	0.43193977	0.591177778	0.367649219	0.263956088	0.287351265	0.103900915	0.402680334	-0.118746948	0.504913251	0.219384103	0.20423396	0.454479869	0.157120551	0.46761747	0.258722361	0.217774306	-0.120874017	0.516774427	0.287107188	0.268588857	0.299346122	0.011998538	0.218599825
GSM2235575	-0.209745177	0.320660035	0.271749696	0.364650915	0.387782978	0.47143075	0.549358825	0.310947359	0.229867498	0.154333243	0.031749434	0.308189382	-0.144477026	0.488701315	0.140673315	0.073390085	0.417278398	0.111385224	0.500798472	0.195021372	0.111773891	-0.015371491	0.470857158	0.186543748	0.218133911	0.241507514	0.067701137	0.244845459
GSM2235576	0.027570662	0.433766261	0.506537197	0.402124422	0.455136561	0.472221091	0.602288401	0.384212779	0.293653911	0.410625629	0.180976302	0.421374702	0.024874104	0.465220631	0.286980025	0.214978672	0.593383724	0.177061895	0.478070471	0.225954069	0.196828378	-0.148316645	0.450513969	0.341339259	0.313647977	0.304869768	-0.067022591	0.274941783
GSM2235577	0.126306975	0.343036884	0.473455043	0.391971833	0.395200147	0.434159097	0.591126928	0.319090965	0.298980439	0.362152114	0.091887996	0.4171617	0.045082942	0.559299257	0.278892391	0.226793552	0.572309854	0.213947062	0.490220804	0.255705833	0.222781029	-0.139186351	0.498582529	0.327995609	0.34174636	0.374403808	0.025171544	0.286747195
GSM2235578	0.062076666	0.414681773	0.507880446	0.378173042	0.381593139	0.466362371	0.578199283	0.31289741	0.214186321	0.321290253	0.100501626	0.415228014	-0.012097047	0.492258418	0.241606119	0.259245841	0.520841293	0.178121679	0.489230115	0.211966466	0.188640798	-0.142358077	0.487982452	0.302267593	0.33565951	0.294209981	-0.046481733	0.25156333
GSM2235579	-0.056020896	0.361359979	0.486477529	0.374646389	0.460962354	0.443280255	0.583096748	0.350202745	0.294692854	0.399361542	-0.022915345	0.423645493	0.013798693	0.517675274	0.267318169	0.181984676	0.586369377	0.224841113	0.456291313	0.269439559	0.231887341	-0.231714397	0.468064719	0.307112369	0.329360097	0.340127869	0.001584508	0.216344316
GSM2235580	0.341128025	0.411629023	0.519852625	0.423139528	0.370453682	0.482330693	0.597050037	0.37076087	0.330085518	0.390673929	0.115523175	0.42032777	0.207269142	0.565287259	0.327318433	0.261876246	0.603200625	0.187151431	0.497017302	0.224324108	0.242399305	-0.119836858	0.492579238	0.336847411	0.360020976	0.364245052	0.024237831	0.238657305
GSM2235582	0.030742834	0.287585	0.388753943	0.424167029	0.356940826	0.448482673	0.583017036	0.317814165	0.230952756	0.307739471	0.165999508	0.348928975	-0.046666522	0.518692176	0.215506588	0.179757992	0.436569294	0.116280647	0.472161354	0.197488392	0.168835431	-0.106636635	0.488486698	0.241529142	0.306836632	0.289748596	0.016990179	0.177135912
GSM2235584	-0.048344441	0.282494794	0.364678333	0.376517881	0.418143231	0.444111995	0.575945681	0.318577296	0.235421594	0.28648702	0.153937836	0.38640502	-0.050690692	0.498815418	0.240348818	0.216717987	0.462813702	0.160597958	0.496223583	0.218173657	0.186157121	0.018241427	0.492391541	0.26215752	0.28951339	0.290804293	0.074974595	0.23935629
GSM2235585	0.110764248	0.406665219	0.527484939	0.384289954	0.41288545	0.482465696	0.590646435	0.396517028	0.280525625	0.382888673	0.085527945	0.42968521	0.109950593	0.50765259	0.32006442	0.242176175	0.596876504	0.179125221	0.541068837	0.26825799	0.264154483	-0.100662415	0.504687396	0.391473528	0.367924023	0.354415753	0.025425735	0.295265864
GSM2235586	0.458869449	0.454470024	0.631135171	0.440633005	0.442998619	0.456004944	0.595008549	0.332685096	0.345603989	0.464812064	0.194197306	0.431165079	0.311105784	0.520309096	0.353735136	0.341581257	0.651103862	0.268090889	0.530285117	0.289572161	0.246469004	-0.223223312	0.520773037	0.363543754	0.421737871	0.395373449	0.014552513	0.291926169
GSM2235587	0.06699429	0.354628113	0.430014649	0.406775393	0.399813524	0.451194095	0.587212797	0.342916615	0.257241068	0.330589117	0.100996016	0.379671729	0.031240007	0.514546961	0.237784475	0.262099467	0.499283412	0.203102075	0.478071729	0.211351724	0.190656615	-0.211844533	0.4919832	0.292156877	0.307739469	0.327435251	0.01255494	0.270490555
GSM2235588	-0.050545574	0.228736027	0.351295857	0.355913371	0.381718596	0.397222424	0.574098332	0.338373161	0.305230632	0.304040756	0.029071114	0.353667368	-0.013042391	0.526573538	0.225638058	0.261357808	0.440163061	0.170049931	0.455975202	0.233005498	0.194972022	-0.127578005	0.477392656	0.228818159	0.315155724	0.336933663	0.012626458	0.24853484
GSM2235589	-0.085359518	0.344962413	0.360865766	0.322725382	0.373113129	0.41301092	0.59989748	0.314125579	0.282860114	0.240828709	0.090667647	0.400306999	-0.053866089	0.424500471	0.148678898	0.18016175	0.385645926	0.174366769	0.471467026	0.224969175	0.182550101	-0.141147633	0.481851597	0.205330313	0.256339311	0.27719816	-0.014766991	0.257698411
GSM2235593	0.045073551	0.459936418	0.451065205	0.37888238	0.395297251	0.418150324	0.57496812	0.338260448	0.246797034	0.320266154	0.09295167	0.396904184	0.041385657	0.49207863	0.228540897	0.208163961	0.487859282	0.238921684	0.473481239	0.244164183	0.239450774	-0.009341886	0.45418452	0.282630783	0.284800003	0.325385929	0.095576927	0.2714867
GSM2235595	0.369688013	0.384593796	0.560375317	0.370032387	0.410912431	0.48591427	0.600837451	0.364279035	0.285128939	0.382141187	0.150920001	0.365217668	0.230663708	0.511868014	0.236384563	0.256359627	0.511483433	0.272553205	0.51801677	0.285978432	0.202839859	-0.148789438	0.525586481	0.257097912	0.361035455	0.363580594	0.091574052	0.268561538
GSM2235596	0.136113827	0.378888354	0.445287935	0.372598069	0.424924756	0.422577084	0.564190261	0.323537924	0.314507594	0.326931583	0.101644789	0.362415408	0.081301447	0.505262318	0.216215656	0.207807736	0.465115887	0.232651657	0.513226103	0.247873721	0.169260413	0.045183582	0.503883535	0.224945746	0.291743781	0.317781794	0.040340397	0.296538754
GSM2235597	0.060319464	0.410074424	0.394215513	0.344311931	0.343933853	0.449414648	0.562970118	0.312898857	0.263008166	0.249493034	0.05571868	0.346073168	0.058373303	0.474994787	0.169981909	0.116097042	0.415824184	0.208203171	0.5091227	0.243161121	0.116591361	-0.012101162	0.488904765	0.187679464	0.258015791	0.260019734	0.074688343	0.257311859
GSM2235598	0.470069108	0.427066933	0.569047509	0.408184274	0.391929232	0.481198486	0.617758106	0.324206362	0.279218016	0.399153904	0.166402742	0.404343237	0.336409556	0.513575803	0.259495001	0.212965919	0.567310419	0.261689749	0.525429508	0.275176903	0.233299622	-0.121659329	0.51428124	0.33224195	0.377693998	0.367124653	0.042026676	0.248835898
GSM2235599	0.125937752	0.396309199	0.483914265	0.390904241	0.402411806	0.466688348	0.598294083	0.334257913	0.273144606	0.350322129	0.010339982	0.400855734	0.116977161	0.518734374	0.238736272	0.212801885	0.458704834	0.184540374	0.504500727	0.264580644	0.206090707	-0.124049696	0.521537268	0.277458854	0.319347221	0.326358305	0.024236496	0.264561358
GSM2235600	0.036007639	0.384761477	0.430539915	0.377805771	0.400509998	0.457560921	0.595775362	0.357304947	0.29815775	0.345427838	0.085895713	0.442591301	0.017177701	0.532618883	0.280313112	0.246158134	0.494760064	0.206483549	0.539574197	0.30549317	0.252006	-0.049016771	0.539450453	0.362946943	0.322776876	0.344643033	0.021439601	0.289299127
GSM2235601	0.205036679	0.338559886	0.446940802	0.355729609	0.409981875	0.435399765	0.58522113	0.355793401	0.323269636	0.360648296	0.071066619	0.41283179	0.128616081	0.536334745	0.262318176	0.34190458	0.508860947	0.180144133	0.519068072	0.297136646	0.218023011	-0.132618689	0.518826433	0.296311758	0.350041323	0.368644452	0.079415906	0.281123204
GSM2235602	0.365358803	0.373317586	0.544291775	0.392563047	0.388407904	0.473192775	0.583526702	0.353734352	0.275400883	0.409625292	0.144085648	0.362195111	0.270917946	0.483679779	0.244871075	0.22055335	0.522485147	0.227393026	0.536802701	0.293855468	0.213027649	-0.145701732	0.528523047	0.294496351	0.390353981	0.361139602	0.039731824	0.276931434
GSM2235603	-0.089766015	0.363871826	0.34868955	0.354225961	0.398524881	0.47264695	0.592413072	0.309323747	0.214963469	0.26140192	-0.0289268	0.37564879	-0.024682454	0.479260968	0.232656243	0.140906674	0.415556024	0.168484979	0.498833298	0.261687808	0.17051833	-0.113560327	0.478062208	0.224899283	0.293926723	0.29502983	-0.039268034	0.231002532
GSM2235604	-0.026534933	0.421369079	0.453330934	0.381033511	0.427551782	0.458953975	0.603400985	0.360800992	0.262623127	0.349938374	0.034702651	0.421864188	-0.005398607	0.456297447	0.180082493	0.198804076	0.421857434	0.12816922	0.492804072	0.298658185	0.217967848	-0.239118325	0.508049963	0.234693406	0.293377341	0.291157648	0.03698666	0.312063897
GSM2235605	0.129820292	0.330182618	0.480878006	0.389772204	0.41388329	0.462192472	0.598773041	0.368005171	0.288019355	0.399197411	0.102146683	0.4019361	0.106788017	0.510075522	0.256427503	0.358889646	0.501780201	0.204924379	0.504484863	0.264174622	0.212531644	-0.120330616	0.524303943	0.284494075	0.356279294	0.360338551	0.031841462	0.279636498
GSM2235606	0.323164434	0.390193293	0.539208971	0.408830421	0.403872495	0.467742927	0.594294408	0.369773969	0.315167801	0.411030223	0.080761059	0.41383251	0.201621949	0.528089529	0.297238608	0.328074573	0.579260876	0.234017787	0.542538544	0.299853513	0.223752581	-0.085659956	0.534654551	0.323747833	0.387699133	0.368909573	0.023307048	0.264745269
GSM2235607	-0.101377653	0.345093839	0.398660016	0.442528019	0.414243073	0.475629334	0.622095329	0.378589442	0.314704872	0.352310814	0.065790766	0.46666101	0.042378261	0.548077013	0.301335264	0.336970674	0.526256214	0.184823618	0.521013222	0.336057092	0.25434181	0.112404446	0.545473218	0.378755923	0.336222579	0.34018594	0.070019015	0.279605701
GSM2235608	-0.256256809	0.414641962	0.391157045	0.346831086	0.364473624	0.417913781	0.574906311	0.370624974	0.253773895	0.242709239	0.068424276	0.390772596	-0.129529693	0.495021053	0.149667571	0.112259981	0.359742813	0.162870983	0.472766475	0.255302625	0.161967436	-0.100281878	0.447151412	0.255652602	0.243765155	0.245381799	0.02266215	0.299577714
GSM2235609	0.296681231	0.434702062	0.583899406	0.404357488	0.421478495	0.466281108	0.614134798	0.366848476	0.286552766	0.413250854	0.110285511	0.440064987	0.214681762	0.549243868	0.310777447	0.293731112	0.595292036	0.214266233	0.531245529	0.284816714	0.2653728	-0.065844568	0.530031528	0.306952299	0.376214905	0.379572258	0.057802824	0.308806719
GSM2235610	0.089869554	0.338344257	0.493740212	0.3746336	0.392249902	0.481156779	0.599053517	0.368997433	0.344840183	0.404314388	-0.001311419	0.470011063	0.083019501	0.536937035	0.304116814	0.334149177	0.522523136	0.188018465	0.490550136	0.301976313	0.256833798	-0.137300247	0.51925337	0.318773628	0.343276707	0.342809587	0.034320993	0.298173449
GSM2235611	0.070381851	0.316050802	0.413481704	0.358965303	0.431512117	0.420616827	0.580275822	0.363257545	0.281644148	0.355673049	0.043250975	0.437035335	0.064097665	0.512254291	0.229553007	0.226531579	0.457268183	0.156064406	0.49785277	0.276197227	0.21600149	-0.159348543	0.478172072	0.230608069	0.289954573	0.291132018	0.065844127	0.262374702
GSM2235612	0.133013902	0.278159503	0.468843185	0.367308594	0.400272858	0.42322899	0.608347241	0.327129648	0.301157918	0.371450787	0.004668162	0.393628914	0.101533015	0.488307747	0.24958181	0.222329986	0.485366134	0.167457983	0.497639135	0.319127609	0.22569798	-0.193887885	0.505212399	0.254864443	0.340740837	0.33548243	0.037958406	0.262267709
GSM2235613	-0.1992743	0.329622508	0.355368679	0.3141483	0.37920085	0.434274521	0.580620978	0.294346227	0.284790501	0.177714964	0.000594851	0.378672781	-0.165658931	0.489001311	0.127272209	0.153306201	0.354193365	0.211465538	0.486425548	0.215788897	0.153886798	-0.097135931	0.48135198	0.172152298	0.219579593	0.244982055	0.050116629	0.258676381
GSM2235614	0.100837065	0.441529324	0.560603663	0.388238909	0.429044921	0.464535235	0.599902582	0.361908618	0.292760114	0.420638211	0.015704014	0.435368736	0.129760661	0.525997777	0.274117768	0.271603859	0.544205193	0.1637839	0.494790444	0.30649256	0.262486635	-0.162460018	0.483302836	0.345185589	0.347719921	0.332718425	0.051776621	0.295974692
GSM2235615	0.007100592	0.317187754	0.379805844	0.351790186	0.389054686	0.455053878	0.577206917	0.306994049	0.274172798	0.295701456	0.090444998	0.383955668	-0.023150728	0.499840357	0.214888966	0.2345717	0.399916853	0.205640673	0.526492105	0.266437023	0.203308565	-0.073876841	0.51187692	0.223008576	0.27032288	0.320080238	0.001135652	0.272247856
GSM2235616	0.114332315	0.407029015	0.488162013	0.413020086	0.392978772	0.44927764	0.602664158	0.327375019	0.254672029	0.379526315	0.021826136	0.421764467	0.113539408	0.549275018	0.24615462	0.278474997	0.523755763	0.223120607	0.501372051	0.304239978	0.225305087	0.081798985	0.511146516	0.288990045	0.33347075	0.322428091	0.049573402	0.277485799
GSM2235617	-0.068945193	0.443264679	0.455746425	0.386123941	0.411781995	0.425566568	0.590289544	0.361456303	0.308603844	0.347637469	0.009305063	0.387361549	0.028773726	0.527044721	0.241956514	0.230412848	0.461935527	0.224491711	0.495516159	0.310469577	0.2170719	-0.144081091	0.467093442	0.260427799	0.280841089	0.297587672	0.058629143	0.317551616
GSM2235618	-0.085616023	0.391027593	0.403213602	0.355542806	0.409888089	0.420146396	0.570615334	0.309987147	0.241372543	0.310665758	0.065407158	0.348434667	-0.05910348	0.504671194	0.121565768	0.141503105	0.395966634	0.154101257	0.501503949	0.227330863	0.126835347	-0.172533259	0.471658727	0.194875527	0.242776813	0.287817684	0.088825881	0.258467801
GSM2235619	0.045734375	0.35639771	0.394875272	0.379306479	0.395269973	0.445251488	0.578857513	0.350606721	0.267889838	0.365536036	0.095251776	0.366488936	0.034500838	0.485662371	0.196219487	0.221608526	0.398584951	0.204289477	0.504549748	0.256281146	0.187809671	-0.124400869	0.498878353	0.213562872	0.296645945	0.297075986	0.0515856	0.298645926
GSM2235620	0.114620225	0.363374403	0.421361261	0.360730248	0.429054529	0.452271223	0.571306434	0.302025617	0.275618841	0.35161374	-0.02061886	0.395075493	0.050966342	0.513157371	0.241553271	0.144888418	0.454497009	0.14280166	0.482716944	0.270429876	0.199854206	-0.155359497	0.470885953	0.255011224	0.273794344	0.302638098	0.10443168	0.245807544
GSM2235621	-0.084368383	0.336261256	0.417975122	0.337610534	0.353664242	0.411320528	0.602665904	0.335979003	0.265592472	0.31977727	0.064584395	0.364574585	-0.044746616	0.516940905	0.187339288	0.240691882	0.424752184	0.190271072	0.492902336	0.302932656	0.173033726	0.079526371	0.521011652	0.18641977	0.268175939	0.313378919	0.019066895	0.223525828
GSM2235622	0.315119851	0.344020307	0.51206973	0.370939314	0.389144356	0.441836015	0.615969721	0.32311281	0.330112483	0.376501565	0.177474026	0.378346088	0.192645735	0.493109161	0.254940817	0.269765367	0.502047276	0.23508444	0.521142673	0.297217743	0.193896307	-0.136631611	0.531615171	0.2855171	0.345316749	0.354806903	-0.01659325	0.273122755
GSM2235623	-0.007100544	0.425402554	0.444845657	0.407660367	0.388110114	0.455850437	0.595543801	0.349573746	0.274269326	0.306171108	0.02551356	0.435305607	0.032888858	0.496135944	0.210310296	0.268926161	0.469729948	0.146508383	0.481803875	0.280749347	0.256497867	-0.050290507	0.46376396	0.258879946	0.25588582	0.273610571	0.080692331	0.294727435
GSM2235624	-0.039001697	0.415291589	0.44068424	0.377058214	0.386730474	0.419149686	0.581369182	0.388168754	0.288690518	0.309317714	0.088176651	0.43641903	0.002879697	0.508980241	0.23711152	0.221325027	0.454862803	0.157623652	0.492995371	0.260503127	0.254141515	-0.076591107	0.492274855	0.274460964	0.26023875	0.296851494	0.016615226	0.305946868
GSM2235625	0.165736518	0.316690062	0.510525294	0.405524447	0.399727896	0.44270513	0.605529875	0.395527657	0.333770377	0.383053899	0.06314149	0.449581876	0.095262719	0.536650141	0.292237572	0.360805888	0.565399099	0.193848778	0.514546405	0.326283545	0.257880213	-0.114144556	0.519803662	0.320462916	0.359679539	0.362067521	0.064013344	0.270723929
GSM2235626	0.066737513	0.334770877	0.453993104	0.404167996	0.414941482	0.44045578	0.594743608	0.38613061	0.339698385	0.396037985	0.17541763	0.495581541	0.087785265	0.561928712	0.360435845	0.361715591	0.595524341	0.20085839	0.522311864	0.331176613	0.292865117	-0.047148211	0.543661381	0.404353396	0.375033513	0.373960915	0.015264599	0.267841895
GSM2235627	-0.055840729	0.346836107	0.408121378	0.34875444	0.396760756	0.464359923	0.580834116	0.298570313	0.225701734	0.323929554	0.009321957	0.39639023	0.011828149	0.495304813	0.270535305	0.199926511	0.490989827	0.153446695	0.523910964	0.262346377	0.213505672	0.004622092	0.494883114	0.297794326	0.282493175	0.305216948	0.0388401	0.240144693
GSM2235628	0.042430594	0.320441726	0.40484815	0.384777021	0.394667287	0.427112763	0.607393503	0.380050635	0.315548005	0.364895666	0.122348231	0.451447254	0.065666615	0.530615261	0.32165973	0.263625964	0.532925888	0.196380674	0.49211027	0.327237696	0.247176813	-0.097411226	0.513329855	0.382288149	0.327117753	0.351134428	0.000204498	0.283194336
GSM2235629	0.241149533	0.408422321	0.509657189	0.410821835	0.365397131	0.468928916	0.603075196	0.37869947	0.330284643	0.369409772	0.142127781	0.478768868	0.137214384	0.536502887	0.31004127	0.34134957	0.591137176	0.196287181	0.53644335	0.320590119	0.289752505	-0.01063948	0.532080008	0.365555002	0.340962809	0.365897216	0.002459961	0.301358411
GSM2235630	0.295380337	0.314333803	0.484488975	0.389374919	0.367710497	0.450786668	0.603686445	0.332718332	0.301426516	0.394345328	0.126729456	0.420513016	0.216781524	0.511310687	0.23629862	0.320705482	0.529488221	0.206929072	0.520437358	0.312639395	0.213012699	-0.139296658	0.55037347	0.29369845	0.327878655	0.370675478	-0.019215395	0.219982024
GSM2235631	0.328109789	0.408325333	0.568670914	0.417323773	0.416215528	0.449966561	0.601819905	0.333406119	0.305105061	0.4402438	0.125755715	0.421676343	0.246812227	0.535205026	0.304378255	0.299783814	0.570271276	0.266749035	0.5164066	0.300998441	0.267356444	-0.097488302	0.524140372	0.332073879	0.370663833	0.375674577	0.068031653	0.268426671
GSM2235632	0.300354868	0.472022625	0.538134047	0.384359553	0.394422362	0.450708762	0.607071659	0.350833196	0.308449857	0.355636615	0.076126127	0.462988386	0.230493783	0.537708752	0.307287909	0.298547529	0.574823601	0.25401937	0.539926598	0.301376038	0.247690635	-0.070716809	0.489672552	0.346681059	0.362136893	0.353487254	0.07273916	0.292778979
GSM2235633	0.203634525	0.404898604	0.531677579	0.405397701	0.408415696	0.429882165	0.59582772	0.387682246	0.33810254	0.403052733	0.094853048	0.451877506	0.163469658	0.568430018	0.312427202	0.315932025	0.606202127	0.223382316	0.516373804	0.332281985	0.242137617	-0.043709816	0.541371867	0.353060827	0.38676637	0.39269025	0.096678874	0.27983973
GSM2235634	-0.029306994	0.335124639	0.370533767	0.416069398	0.421691857	0.431421278	0.621542198	0.365730944	0.288541166	0.342246713	0.038275534	0.443578949	-0.028555012	0.556948793	0.253065572	0.359741302	0.458629934	0.208920937	0.515913175	0.243522685	0.228878516	-0.117657282	0.528920512	0.24661513	0.304979687	0.336464197	0.104425902	0.271417171
GSM2235635	0.093663668	0.458420977	0.511928016	0.390336141	0.411512952	0.444815757	0.601668632	0.321190177	0.298860849	0.334768103	0.092029635	0.418203332	0.062139412	0.518126626	0.237024732	0.189934809	0.465994323	0.174489146	0.529859734	0.29017531	0.261978931	-0.087400874	0.501867621	0.309953189	0.324816379	0.320548237	0.005803707	0.280297846
GSM2235636	0.038533059	0.297034403	0.503686891	0.362836174	0.410692657	0.423191346	0.602402557	0.356774014	0.307202586	0.382161101	0.050899341	0.419625603	0.047532451	0.537462408	0.269804072	0.342680224	0.53591828	0.224660833	0.507186937	0.293818597	0.225332094	-0.125884082	0.511894171	0.286407319	0.377982897	0.363931594	0.014053853	0.239656016
GSM2235637	0.183911024	0.455489096	0.504005973	0.392532269	0.415984388	0.461148945	0.593912138	0.327892673	0.242275763	0.418374039	0.107067397	0.402332068	0.15742369	0.496761552	0.209806726	0.249704874	0.505658937	0.159454904	0.516401104	0.262923022	0.249389772	-0.141746792	0.496003418	0.27929724	0.305700598	0.330828852	0.057570348	0.291751784
GSM2235695	-0.002967723	0.391508351	0.331405274	0.394241455	0.366183195	0.396594887	0.592917664	0.362615737	0.18403927	0.310938316	-0.056561199	0.364566113	-0.061089364	0.508430247	0.143616457	0.098902496	0.335850059	0.119917847	0.481426425	0.281435801	0.173912874	-0.151671295	0.416869878	0.142767292	0.206334478	0.216661994	0.014385008	0.272044878
GSM2235696	-0.010473179	0.490655231	0.54188253	0.385267057	0.355413315	0.423015083	0.583322305	0.360697698	0.299433597	0.339403165	0.046325804	0.415083587	0.097254325	0.46731791	0.205277595	0.144647537	0.470126898	0.169442925	0.485282722	0.345766434	0.314315862	-0.113928816	0.487210926	0.308544661	0.302430666	0.30817916	-0.019939151	0.307360992
GSM2235697	-0.134296102	0.323231808	0.23475419	0.331561271	0.327000933	0.404265317	0.5606775	0.24523237	0.216026222	0.163693961	-0.037674557	0.347529458	-0.154699225	0.439142982	0.06201453	0.065225168	0.265197716	0.160149929	0.514976367	0.182179537	0.133035011	-0.219208503	0.501887839	0.124925043	0.166928897	0.203240761	-0.080655133	0.278252925
GSM2235698	-0.084405869	0.393464539	0.421037641	0.354482912	0.366629059	0.425102955	0.603688687	0.300303613	0.245682852	0.264153106	0.075973318	0.385461212	-0.025179848	0.458972891	0.196202738	0.265005346	0.382876473	0.163502119	0.503093645	0.231463809	0.225003482	-0.133893391	0.504369216	0.201085628	0.265007224	0.267599856	-0.003679754	0.242523677
GSM2235699	-0.080571175	0.327670567	0.379399637	0.344555539	0.385017446	0.416279193	0.603204717	0.349466317	0.285955183	0.299695659	-0.002303161	0.424003287	-0.04564641	0.508965899	0.196688786	0.209678821	0.421478052	0.225488815	0.444265224	0.298102081	0.212416583	-0.144244985	0.50587347	0.310125543	0.288821658	0.295951893	-0.023179418	0.286913126
GSM2235700	0.165314221	0.407587944	0.446083617	0.390452662	0.375763353	0.44105659	0.606895142	0.295238112	0.291690183	0.324576172	0.144644875	0.406342149	0.098139561	0.519391376	0.19754536	0.280636962	0.49068655	0.209273493	0.471989981	0.282298246	0.227893965	-0.017221459	0.539270961	0.290639222	0.285114033	0.314063738	0.005849446	0.312939021
GSM2235701	-0.127204014	0.393368089	0.31239181	0.314668045	0.353674994	0.412707766	0.571425726	0.249437857	0.263833527	0.191094838	0.033168021	0.352695472	-0.110163404	0.451902331	0.127401695	0.19563363	0.333901515	0.221620994	0.469209473	0.228077352	0.154703968	-0.086832148	0.480775564	0.14535787	0.231908381	0.243606653	0.030070066	0.264306829
GSM2235702	-0.074335701	0.327699022	0.379141022	0.36315442	0.400909406	0.408959468	0.618395307	0.348826946	0.310168426	0.300467858	0.041557826	0.369241704	-0.063691929	0.518538815	0.214984737	0.190665219	0.438898885	0.178819614	0.475329293	0.294111564	0.224174887	-0.22301798	0.529576445	0.274333842	0.319535952	0.306663949	-0.027561388	0.276059653
GSM2235703	0.241283728	0.433570196	0.439415983	0.371684693	0.380475993	0.40702767	0.596201495	0.348825851	0.316743846	0.321268091	0.057668325	0.412088291	0.132160171	0.519872842	0.216049894	0.280146645	0.474224229	0.222242035	0.469580764	0.297978564	0.213902877	-0.130637122	0.518334686	0.26483508	0.303039613	0.301782753	0.015032959	0.310735398
GSM2235704	0.192758171	0.345611821	0.431446367	0.377675415	0.38681933	0.439080086	0.636087327	0.402886073	0.281281273	0.311664061	0.148233957	0.416708692	0.106714143	0.519431371	0.21138207	0.280406007	0.469681834	0.193783624	0.503559139	0.309692311	0.251106031	-0.054840825	0.515220599	0.272819529	0.331774046	0.317666867	0.047892337	0.271343442
GSM2235705	0.051369518	0.306632075	0.410873766	0.381391201	0.383963216	0.438031567	0.653115034	0.385379669	0.266214899	0.298502396	0.130200029	0.40505355	0.026378835	0.519246717	0.240926521	0.260228887	0.467155829	0.194274491	0.54166316	0.276265194	0.235413561	-0.033776219	0.502856134	0.284512978	0.317477322	0.300303742	0.047005898	0.219596414
GSM2235706	-0.05607455	0.324386964	0.350678339	0.356070167	0.350018438	0.413775415	0.60556533	0.3387485	0.28599785	0.225644016	-0.007749404	0.387962417	-0.021239532	0.458421003	0.166862084	0.22156687	0.392768639	0.196553717	0.488113095	0.243189104	0.22333783	-0.197333357	0.470943404	0.232038344	0.279219273	0.245321284	-0.035243422	0.249564185
GSM2235707	-0.020902387	0.438838914	0.408569659	0.374561396	0.397867732	0.414297374	0.577803635	0.350921468	0.282298696	0.359960649	0.09362761	0.411534593	0.016540909	0.551138064	0.188266094	0.186301861	0.488048589	0.149538631	0.507816031	0.29291412	0.214166708	-0.063790104	0.495136679	0.284186117	0.266008016	0.284338844	0.019869131	0.276867914
GSM2235708	0.119417938	0.43493923	0.466175555	0.359391176	0.342997567	0.429156696	0.590065799	0.302153989	0.258053175	0.320950761	0.088426333	0.392836142	0.072708386	0.482818725	0.191472838	0.16688425	0.404308119	0.232762451	0.524731856	0.282946887	0.208239407	-0.088453038	0.516396922	0.247656458	0.288163146	0.282247311	0.023394232	0.299100215
GSM2235709	-0.169093935	0.424055012	0.471366708	0.326863935	0.370015598	0.445689225	0.586869366	0.313583793	0.206315187	0.294741233	0.059135034	0.371188076	-0.0630218	0.497395552	0.148008849	0.221435447	0.366108365	0.144286581	0.557040469	0.225832185	0.201023578	-0.08007009	0.526036092	0.213876782	0.266017568	0.241133368	-0.024014041	0.307688116
GSM2235710	-0.090945807	0.352439681	0.371577859	0.381835003	0.383026652	0.415318001	0.59635099	0.327518334	0.275705048	0.311563736	0.096226785	0.385596394	-0.041605412	0.493210541	0.179156058	0.23782638	0.409459281	0.210876486	0.532400507	0.317483417	0.234901292	-0.028599375	0.57541154	0.302559636	0.294979594	0.290953033	0.038581323	0.300877103
GSM2235711	0.008377274	0.447688323	0.485861235	0.357514298	0.383142847	0.417136032	0.575347158	0.318953082	0.283693836	0.283961701	-0.019350776	0.399570335	0.015353433	0.446067966	0.150706027	0.17443018	0.429262881	0.205465635	0.480215277	0.284388916	0.178186376	-0.087819915	0.488193362	0.266022579	0.297309541	0.277285971	-0.035267697	0.296980027
GSM2235712	-0.305770988	0.323941722	0.173495329	0.328382487	0.312326889	0.350484045	0.558761468	0.287641383	0.224021706	0.153231124	-0.009462308	0.283859696	-0.2097582	0.449553587	0.027644913	0.068473322	0.168942966	0.156305067	0.453384625	0.166597521	0.12531253	-0.012358168	0.462123732	0.097386944	0.19604486	0.136634676	-0.048124083	0.235674543
GSM2235713	0.172964959	0.278994567	0.380630781	0.336778307	0.388117704	0.403255215	0.596642925	0.347961381	0.318012011	0.343210827	0.085392071	0.353360941	0.121215385	0.466518078	0.165177552	0.221831845	0.401559622	0.133001732	0.487175283	0.316825767	0.158797168	-0.197212899	0.507821097	0.241337165	0.325501153	0.310398508	0.039877335	0.235015905
GSM2235714	-0.225952852	0.281320002	0.25437516	0.30700291	0.37913351	0.381865374	0.560205089	0.31871018	0.281779007	0.187791292	0.015394707	0.316192082	-0.103954389	0.453739901	0.071187091	0.070195794	0.240280405	0.146949521	0.487426493	0.188451797	0.094245065	-0.055309209	0.494827003	0.124191674	0.19475855	0.192652573	0.007002387	0.29781009
GSM2235715	-0.006754069	0.489647072	0.571056781	0.40706208	0.385968096	0.405772649	0.602698795	0.356812271	0.295934568	0.430160201	0.029726976	0.450551927	0.084315089	0.532962244	0.2678676	0.240175935	0.539293507	0.188169737	0.507775988	0.337768968	0.294612138	-0.082480309	0.507174556	0.361702491	0.319384617	0.32673714	0.011854256	0.310262966
GSM2235716	-0.178560365	0.369495049	0.319641849	0.326078931	0.346157066	0.357367649	0.547610687	0.249763715	0.27266916	0.252344596	-0.014378143	0.366404497	-0.13463236	0.429140172	0.080134274	0.089649222	0.294893409	0.113916164	0.43242812	0.3024097	0.175280538	-0.228591811	0.479371217	0.178682143	0.232754114	0.202770357	-0.038533932	0.328947186
GSM2235717	-0.127419426	0.293005469	0.445720169	0.410561438	0.376394434	0.449834263	0.611061288	0.358583644	0.283859157	0.386096957	0.080670446	0.381482207	-0.026357883	0.477791243	0.217658206	0.300146815	0.486725296	0.186355219	0.495925956	0.291064189	0.213597807	-0.112965817	0.537724594	0.221923116	0.304701646	0.321360244	-0.017011836	0.266084813
GSM2235718	0.217497158	0.35359331	0.499349566	0.360023321	0.425469346	0.45381056	0.603780086	0.346850275	0.264936964	0.341714413	0.118530347	0.376449753	0.073679848	0.499944517	0.200468669	0.313882605	0.484336259	0.172742062	0.532335857	0.238220374	0.193566895	-0.021169011	0.528667867	0.23813618	0.301552876	0.309021924	0.090251452	0.269187951
GSM2235719	-0.022159199	0.358767243	0.432580346	0.382867956	0.390631713	0.452311284	0.623796752	0.349320079	0.254624239	0.318736338	0.054028554	0.393527239	0.02885552	0.488957158	0.200221906	0.249207029	0.460624296	0.198003084	0.485729245	0.265828607	0.250537037	-0.093407453	0.503051063	0.272358189	0.299437054	0.276265641	0.046047697	0.214867095
GSM2235720	0.026078074	0.373440592	0.428568222	0.365022232	0.411963081	0.459876829	0.626764317	0.358047104	0.264831551	0.322101083	-0.061455618	0.417898284	0.063191775	0.511130871	0.205431487	0.177599549	0.430843031	0.198084507	0.499028879	0.265096603	0.226147616	-0.179554451	0.523674519	0.300136792	0.252547083	0.286808972	-0.0325606	0.268888776
GSM2235721	-0.030103026	0.392575724	0.467076967	0.382222744	0.383740671	0.447928883	0.629551041	0.340532223	0.308759925	0.352242099	0.034011795	0.43219214	0.039413456	0.463725253	0.203927397	0.261048332	0.453748098	0.232438453	0.520058812	0.342753411	0.254538119	-0.119673239	0.507438116	0.313940228	0.308176335	0.33422505	0.076707483	0.261088076
GSM2235722	0.165286778	0.421242098	0.493042122	0.411974048	0.402155755	0.455602992	0.625628773	0.344633767	0.243229341	0.388233819	0.039169916	0.420344332	0.084404946	0.482719475	0.262577659	0.281425954	0.527390187	0.174612099	0.509647663	0.334541857	0.262666389	-0.056399674	0.505051919	0.242653818	0.309048216	0.353539581	0.048701311	0.270158213
GSM2235723	-0.222207648	0.29246018	0.291948039	0.323727544	0.374468842	0.447933447	0.609411401	0.289651522	0.253808295	0.224175861	-0.016253178	0.327330867	-0.1163027	0.450058728	0.142005309	0.142062201	0.284536754	0.144643862	0.465919329	0.216226069	0.120634026	-0.012771306	0.469385064	0.116075006	0.219055057	0.208926152	0.040642543	0.236186491
GSM2235724	0.207150811	0.469982363	0.496553048	0.412414774	0.411590797	0.444354781	0.619442276	0.365027834	0.300757455	0.399991603	0.068994124	0.442974203	0.156080903	0.498318954	0.283211508	0.289868124	0.552960381	0.244393334	0.509903438	0.29417247	0.274899649	-0.180879991	0.502162635	0.327923886	0.338233423	0.365070892	0.052100088	0.334539206
GSM2235725	0.087251569	0.474688434	0.6235343	0.43486331	0.389405488	0.467779467	0.646906282	0.400385767	0.3071183	0.465926581	0.096137143	0.463606204	0.145257511	0.513185172	0.296847647	0.312272649	0.63816475	0.23709731	0.534880017	0.366988661	0.325303981	-0.07961174	0.53373048	0.403999708	0.360410546	0.39120328	0.048908993	0.289847813
GSM2235726	0.400405718	0.478830434	0.654459746	0.460276306	0.39271493	0.449357204	0.636920591	0.377562306	0.301650626	0.484881986	0.092109241	0.455168374	0.2796708	0.493837676	0.327342998	0.335413519	0.655938156	0.24952063	0.563943111	0.365254248	0.280371749	-0.056672369	0.546328514	0.363316112	0.414747036	0.374437805	0.03009854	0.321328798
GSM2235727	0.072922327	0.361069214	0.512295155	0.396842109	0.423492842	0.453559763	0.611473761	0.366749414	0.294886661	0.352478975	0.088316466	0.411813848	0.022361199	0.475857508	0.252938384	0.31217982	0.489895868	0.153025338	0.557286868	0.284650625	0.226435266	-0.063778631	0.499973866	0.259456714	0.300170472	0.315165492	0.079884934	0.273371561
GSM2235728	0.078713667	0.402085638	0.462973304	0.383746843	0.383651917	0.458011194	0.609692221	0.368094958	0.329576914	0.360314781	0.109601743	0.429051639	0.051568465	0.507403164	0.25066781	0.36667753	0.501896078	0.174947387	0.530813219	0.312629977	0.247319325	-0.014067369	0.546438562	0.266052633	0.31892102	0.348551068	0.015805563	0.325894626
GSM2235729	0.156918749	0.431714328	0.520986416	0.421791985	0.389672065	0.432152101	0.625921522	0.375347905	0.317594074	0.390853341	0.096642201	0.447780191	0.09308705	0.517162821	0.271012372	0.381973747	0.532601754	0.170648154	0.495211534	0.325052467	0.254099425	-0.018698781	0.530841441	0.340992627	0.349070231	0.345573396	0.077717718	0.299198062
GSM2235730	-0.051533527	0.414130666	0.383743	0.351863338	0.369378308	0.46318104	0.61387861	0.31439655	0.250863663	0.279057664	0.033293876	0.41188908	-0.006893243	0.490037509	0.176631983	0.183268366	0.419170317	0.206095975	0.451555788	0.243000668	0.235346168	-0.055513738	0.455012337	0.277435731	0.2618019	0.270191041	0.024106151	0.238412122
GSM2235731	-0.132750908	0.409163385	0.508014372	0.393566769	0.363260215	0.446644832	0.590615936	0.381901992	0.221941491	0.343655795	0.013996665	0.35630386	0.001682957	0.397287852	0.161408992	0.157901033	0.387677616	0.193807762	0.506377513	0.308042046	0.213163594	-0.043536313	0.456490069	0.202788737	0.236653194	0.270092308	-0.034376065	0.238101789
GSM2235732	0.262964798	0.439223147	0.529778615	0.381419563	0.378414242	0.437390743	0.620406313	0.378748508	0.283678454	0.380983365	0.128508905	0.465596598	0.169926069	0.520583921	0.280375406	0.333464006	0.568548782	0.198231119	0.523970324	0.305010767	0.238975375	-0.001226392	0.531503324	0.329152975	0.347023621	0.340254866	0.017551067	0.2937516
GSM2235733	-0.098832674	0.403370525	0.444316162	0.438817237	0.42962428	0.444107225	0.626636038	0.400654519	0.305215852	0.372048198	0.02301089	0.396364677	0.065830411	0.515330688	0.234789288	0.27074197	0.538024137	0.169998784	0.483241521	0.347285795	0.3016673	-0.047597872	0.515677468	0.331714408	0.293686506	0.325332604	0.051324258	0.294429454
GSM2235734	-0.004690534	0.368317174	0.366491866	0.376673981	0.378856066	0.460939169	0.626481334	0.330416428	0.212762098	0.323488716	0.065159226	0.384997808	0.024962124	0.488398915	0.214848734	0.302510714	0.468551086	0.10830105	0.510014603	0.253358414	0.211512904	-0.103782653	0.489416917	0.212730385	0.290302751	0.302085619	0.032548398	0.232306073
GSM2235735	0.067664831	0.417066786	0.352322247	0.433631404	0.35091389	0.414332146	0.609036506	0.331113341	0.285704369	0.316128641	0.114764019	0.394046544	0.126636125	0.539216675	0.288731596	0.266370961	0.519274272	0.176490532	0.477262006	0.289877455	0.235436777	0.259385106	0.542907126	0.270202064	0.229303234	0.306371782	0.074646298	0.307677874
GSM2235736	-0.322627681	0.285807813	0.21093523	0.306669427	0.391494761	0.434921395	0.547381602	0.287245208	0.188482518	0.195719666	-0.025794231	0.349854624	-0.085235223	0.42711506	0.104803225	0.091396251	0.26106865	0.14872274	0.470864591	0.227083765	0.114158202	-0.144639665	0.50751642	0.161789284	0.170390547	0.18208096	-0.038083529	0.233338964
GSM2235737	0.389913586	0.406804567	0.465209823	0.420470431	0.380129358	0.435534222	0.619057524	0.333546615	0.282790952	0.356980205	0.167245745	0.440752561	0.257759424	0.509170457	0.285507813	0.297370536	0.541234739	0.256821099	0.511413352	0.297927447	0.237204154	0.060925104	0.53894654	0.365742425	0.348687441	0.332488606	0.060417543	0.281795896
GSM2235738	-0.288830056	0.382835681	0.396909566	0.380538608	0.304798189	0.401267138	0.602119178	0.317743935	0.240527848	0.2725014	0.022839882	0.356392798	-0.110277314	0.485318152	0.175436286	0.072951969	0.352527558	0.177873489	0.478261725	0.276023669	0.165789351	-0.147703929	0.503535796	0.231133423	0.265439857	0.254711047	-0.017046733	0.249925196
GSM2235739	-0.256767682	0.346281737	0.274073778	0.355594169	0.383926618	0.424088384	0.578219708	0.327421903	0.248357409	0.233934247	-0.025457865	0.352565087	-0.156242407	0.444212978	0.1082901	0.201830697	0.348311323	0.155055169	0.465604707	0.239470678	0.207312047	-0.191853179	0.458569157	0.181239427	0.245162071	0.229791988	-0.018394404	0.242394883
GSM2235740	0.104725256	0.314720208	0.434074926	0.409208194	0.391002127	0.424411773	0.583723939	0.349137301	0.259144593	0.335425931	0.12063686	0.310838885	0.11336067	0.474099936	0.125581045	0.116421594	0.376556857	0.101330546	0.500818686	0.231897204	0.187081779	0.049447051	0.500251636	0.198016189	0.250178507	0.273449504	0.094793293	0.253324005
GSM2235741	-0.252904849	0.37154767	0.304366271	0.361766758	0.356902598	0.43122472	0.598981136	0.291959598	0.273312015	0.259178936	-0.058678861	0.36325967	-0.070419672	0.454855431	0.190417291	0.17986506	0.435430727	0.128972559	0.459180753	0.267239497	0.183873216	-0.055319931	0.49140218	0.251309748	0.283388194	0.282200593	-0.072260133	0.276816741
GSM2235742	0.076039845	0.422775193	0.45872096	0.38038279	0.378316464	0.462307447	0.627664631	0.376339659	0.255072975	0.304987664	-0.010419744	0.418562833	0.079574291	0.489765252	0.210804442	0.177578373	0.483831462	0.128170507	0.458658028	0.312237626	0.208403643	-0.241244989	0.498067151	0.302560935	0.326483146	0.2835202	0.008310352	0.224153508
GSM2235743	-0.035048777	0.3958411	0.467835987	0.428426737	0.386611072	0.453645075	0.612866337	0.362180471	0.239521932	0.302667752	0.122790415	0.408807479	0.012787959	0.505937957	0.212238869	0.247821999	0.521299479	0.205496711	0.512111093	0.264579053	0.240315286	-0.100195062	0.508212375	0.392236536	0.296271173	0.330552331	0.018071756	0.247660786
GSM2235744	0.004425405	0.267929598	0.386228399	0.352047359	0.389456021	0.457927446	0.603297042	0.330180167	0.241239919	0.327192816	0.039470474	0.375798982	-0.006827015	0.486297754	0.188378314	0.271513426	0.408954184	0.148034385	0.487944585	0.222142884	0.191941751	-0.189068038	0.508329823	0.211823848	0.269757535	0.283251104	0.024158003	0.230288068
GSM2235745	0.146326744	0.430068078	0.560329016	0.425688641	0.381313903	0.410764801	0.617603691	0.283217822	0.337437305	0.390264692	0.063261438	0.372389155	0.103193954	0.471502798	0.191621625	0.234864147	0.507096105	0.148332783	0.502049829	0.321425008	0.232143152	-0.200904416	0.502734611	0.245381656	0.291331867	0.302842037	0.004341342	0.281074479
GSM2235746	0.148225951	0.325989707	0.498090679	0.352100436	0.406356571	0.391372795	0.569437236	0.34175727	0.307056188	0.364811184	0.073594079	0.401796546	0.054983832	0.485156293	0.159340274	0.265441549	0.442413255	0.094630624	0.451970366	0.244673818	0.151334388	-0.076164367	0.486951551	0.225578366	0.258214564	0.275090113	0.046524267	0.216683299
GSM2235747	-0.246810023	0.391538898	0.403565354	0.401774362	0.369882083	0.42665637	0.621856707	0.337320697	0.270261827	0.264267146	0.067569183	0.434900818	-0.067131902	0.512208199	0.231985147	0.197987805	0.452396683	0.233990932	0.470702196	0.305564646	0.213857694	-0.092553164	0.511884164	0.403715442	0.305422621	0.289087403	-0.035108063	0.282725658
GSM2235748	0.029145531	0.458571043	0.408395103	0.371289497	0.340479791	0.469937005	0.60145987	0.364874221	0.335629865	0.336688751	0.067415462	0.418457851	0.011102912	0.519117882	0.183792565	0.188440741	0.432770968	0.169785769	0.48332581	0.314607824	0.253499423	-0.239666746	0.54489278	0.255088856	0.317308002	0.329473104	-0.022693205	0.311936297
GSM2235749	-0.036103691	0.341747584	0.292308647	0.304406436	0.326234905	0.403151002	0.578579531	0.241205889	0.193022674	0.210648567	-0.0643995	0.301212116	-0.004299045	0.415755611	0.05286204	0.095910009	0.278112844	0.161052397	0.491384507	0.181044507	0.145890942	-0.277752275	0.50787338	0.174495552	0.187128478	0.215964147	-0.054116477	0.224932755
GSM2235750	-0.171071603	0.312802939	0.316525463	0.352426767	0.3809077	0.459850269	0.600846687	0.361667076	0.267634902	0.27895442	0.013395178	0.426344074	-0.042730498	0.478831408	0.158907372	0.206225707	0.428424945	0.190211613	0.472498767	0.286264104	0.243179979	-0.14112039	0.506654718	0.306279401	0.308417939	0.313726794	0.070077213	0.249262448
GSM2235751	-0.043750355	0.452666365	0.531810407	0.391304214	0.438175773	0.377780277	0.586128363	0.340430457	0.270441688	0.364201428	0.110037091	0.43317557	0.059724034	0.530039391	0.265495727	0.2292134	0.530680374	0.19083759	0.491029813	0.287293271	0.255326282	-0.165369346	0.477847258	0.405354856	0.331403148	0.310918168	0.019754207	0.27244543
GSM2235752	0.163162572	0.45205009	0.549754337	0.431619552	0.409509477	0.425092926	0.623765247	0.407097346	0.260500239	0.408793864	0.046743393	0.377723207	0.120134319	0.530589056	0.194446278	0.214717395	0.500982142	0.125935941	0.515259367	0.31775261	0.227751699	0.043002937	0.5184818	0.257418301	0.298554615	0.299026102	0.134687687	0.295391686
GSM2235753	0.217506582	0.395748666	0.539877438	0.410674082	0.35877826	0.443492373	0.611150259	0.321602364	0.281804334	0.349558753	0.092184689	0.38400998	0.137021646	0.513970425	0.208728173	0.293909437	0.581977225	0.159663581	0.548257389	0.320194012	0.237030358	-0.159340122	0.521225058	0.293138072	0.356145138	0.309295581	0.046654851	0.238278896
GSM2235754	-0.115138767	0.316717387	0.379627914	0.404021921	0.401370396	0.424947971	0.637128931	0.402827217	0.299604635	0.363797035	0.119525975	0.488900977	0.047423403	0.545816152	0.313271219	0.356118068	0.555748984	0.199077209	0.511451148	0.322264903	0.264537803	0.054392394	0.531081456	0.404231513	0.327353613	0.349447981	-0.046432933	0.26046082
GSM2235755	0.143462451	0.285684855	0.476288183	0.373050825	0.374793583	0.392889634	0.620697976	0.353007258	0.300857056	0.349822473	0.088718302	0.372461088	0.069196964	0.483038875	0.191820747	0.329731895	0.46124013	0.146394942	0.475743958	0.315140521	0.207500632	-0.160425869	0.527420707	0.246949767	0.328606427	0.348253552	0.026975331	0.268118021
GSM2235756	0.282782022	0.375603391	0.494502158	0.401446933	0.416013591	0.436472409	0.63414615	0.370097956	0.311561291	0.363696068	0.101739119	0.426281668	0.169171883	0.528216657	0.285158675	0.340634273	0.562297259	0.185324432	0.516910186	0.308840774	0.256177105	-0.072988082	0.53816984	0.34968658	0.318575577	0.335622583	-0.006579351	0.248665734
GSM2235757	0.070216435	0.420537029	0.399120548	0.392379098	0.39997705	0.421413612	0.626836535	0.345726758	0.275193006	0.302834286	0.030075758	0.453725122	0.062320439	0.540160154	0.238663769	0.234978015	0.500844785	0.154592435	0.518393672	0.299430531	0.260350823	-0.094523001	0.519871222	0.347651439	0.310924737	0.304774191	-0.014729409	0.262920325
GSM2235758	-0.236683924	0.310619233	0.257914429	0.39711961	0.371026842	0.402343518	0.614883859	0.36587624	0.251318178	0.282841142	-0.09408921	0.314719341	-0.070309226	0.478325627	0.129905318	0.138451908	0.404634555	0.151430702	0.471887996	0.262581203	0.169533553	-0.139894475	0.488501798	0.167538697	0.255903908	0.220238103	0.074190923	0.221931963
GSM2235759	-0.054210058	0.234460031	0.424198358	0.362715403	0.382373641	0.419752907	0.638501222	0.38013266	0.302156898	0.355097221	0.031326136	0.416007436	0.053979527	0.52482859	0.231310697	0.273425251	0.512838437	0.13250483	0.49826159	0.348477073	0.247543324	-0.101889639	0.55433203	0.319665108	0.303809462	0.318461504	-0.012786093	0.171543477
GSM2235760	-0.135479769	0.361037376	0.396017412	0.328325504	0.350293483	0.439155889	0.614128552	0.313428403	0.290038942	0.278485631	0.052162267	0.377067309	-0.057736653	0.522205795	0.243493202	0.208447695	0.367695915	0.182827568	0.502610083	0.277667655	0.198381006	-0.187849944	0.507321556	0.214041067	0.304394248	0.292898681	-0.013441147	0.256845452
GSM2235761	0.256158629	0.363175252	0.474176416	0.374986164	0.395159462	0.434577726	0.605591203	0.328630767	0.284686953	0.371715916	0.14525697	0.361118057	0.143986182	0.51560898	0.21430028	0.257926227	0.481255275	0.148556316	0.507339608	0.29153437	0.224171195	-0.092307088	0.542422431	0.261999073	0.305663995	0.355523079	-0.081137207	0.281157467
GSM2235762	-0.055474124	0.400623871	0.375572854	0.40602208	0.393488098	0.455339492	0.62243067	0.372791369	0.2875863	0.326557083	0.026600753	0.396231851	-0.023516555	0.491723983	0.22047831	0.262098642	0.510831922	0.197969317	0.511018854	0.278866516	0.221552858	-0.051504866	0.488199365	0.323702028	0.308413202	0.292398773	0.10066934	0.252529375
GSM2235763	0.276428358	0.431084314	0.527493966	0.350386026	0.37583228	0.40504581	0.625562941	0.325256699	0.280158903	0.362099712	0.00953102	0.330273728	0.155306053	0.500955996	0.156810595	0.214619447	0.452865379	0.174183848	0.512562497	0.292661009	0.179594909	-0.100922163	0.506629719	0.243662822	0.317659151	0.284371537	0.017418706	0.280214843
GSM2235764	-0.165000994	0.376802072	0.412203521	0.401341367	0.415683238	0.410226346	0.620905141	0.360758307	0.205583758	0.321817642	0.104504731	0.348685371	-0.124831079	0.480860222	0.101696334	0.134911165	0.388428456	0.120628498	0.455035482	0.246316696	0.179855348	0.012507393	0.491129261	0.216774702	0.242215943	0.275886369	0.051300536	0.312654857
GSM2235765	0.099908706	0.23749091	0.420668538	0.378514189	0.384746344	0.436518734	0.616802249	0.349117139	0.241392209	0.321834787	-0.053483491	0.346499599	0.070691377	0.519303071	0.232598031	0.245633013	0.49009825	0.076186495	0.504910044	0.372299757	0.227271647	-0.16327059	0.535365004	0.276362664	0.296894407	0.316845459	0.07296937	0.161042685
GSM2235766	-0.020711702	0.356475572	0.336741466	0.325330744	0.371062247	0.416085193	0.59222644	0.326358587	0.233431652	0.225075643	-0.006195818	0.39042605	-0.131240115	0.473110434	0.131389098	0.121360511	0.336402416	0.204069985	0.490130658	0.259816856	0.163757234	-0.00252829	0.494563165	0.190131825	0.242779378	0.246023264	-0.037007371	0.227195864
GSM2235767	0.003139101	0.221792874	0.41265315	0.349392098	0.379029283	0.371165585	0.627777527	0.360052915	0.312699644	0.331016653	0.02561277	0.372124675	0.009131195	0.534737256	0.182597569	0.390140885	0.444164769	0.120189951	0.467463238	0.334210822	0.186097176	-0.142853975	0.538051976	0.15888924	0.295193574	0.312886531	0.021264101	0.183225737
GSM2235768	0.162648922	0.478174194	0.604639364	0.439030807	0.452179212	0.441511664	0.652351284	0.394970893	0.305888389	0.442723859	0.11079921	0.480853109	0.194226632	0.556233245	0.319378016	0.32487518	0.631625476	0.179622296	0.531141598	0.391891989	0.316658952	0.055880297	0.542585739	0.421520938	0.361844293	0.385790549	0.074763397	0.25724699
GSM2235769	-0.101771242	0.346816284	0.320220891	0.353169282	0.394686576	0.406821133	0.615859125	0.287652068	0.249503175	0.235010105	-0.046238994	0.411950557	-0.103853287	0.509062356	0.206062736	0.159900772	0.414812531	0.14431125	0.47539045	0.267564728	0.194523186	-0.040871191	0.479835963	0.248840927	0.250602311	0.247668311	0.01718135	0.213367949
GSM2235770	0.025397605	0.391505235	0.42471017	0.393886299	0.363130179	0.388194403	0.639077059	0.334420652	0.272236547	0.304667137	0.059139123	0.319366861	-0.001205016	0.50790758	0.164585754	0.264061923	0.402324422	0.165420146	0.479162402	0.291674278	0.166590933	-0.138534314	0.525039322	0.188462328	0.296467791	0.277530161	-0.036140933	0.26490677
GSM2235771	0.154953204	0.410514999	0.449119595	0.387853583	0.403753907	0.431964696	0.630349991	0.338171555	0.297313496	0.333178982	0.010490773	0.363996787	0.09480545	0.521246557	0.184290972	0.288618084	0.438371102	0.197945031	0.461879472	0.31039665	0.170779492	-0.095933315	0.535717195	0.198120647	0.278159065	0.31768861	-0.027621068	0.300327236
GSM2235772	0.213310553	0.464385605	0.440886648	0.369737219	0.406177376	0.435505966	0.617726826	0.372112619	0.321960082	0.33947331	0.075774659	0.390366567	0.14684922	0.515522887	0.23312931	0.277336678	0.453889107	0.225874017	0.469578087	0.324261474	0.217988294	-0.106709195	0.52481135	0.257210671	0.294534429	0.329934009	-0.020126395	0.323059519
GSM2235773	0.153357677	0.437880321	0.459048206	0.409211901	0.403324847	0.417914985	0.638738023	0.35566618	0.304663354	0.336952102	0.003409563	0.402397882	0.12773847	0.506663034	0.20763333	0.275921043	0.443188016	0.199338579	0.474708632	0.336322496	0.243833831	-0.102040201	0.52424948	0.259147744	0.306134831	0.33141671	0.029360038	0.303269934
GSM2235774	0.015415345	0.367760806	0.429811342	0.413963101	0.396261195	0.452562144	0.648346582	0.362889152	0.26566903	0.345757818	-0.057517419	0.3925844	0.011581826	0.501160707	0.220711823	0.249957096	0.435537487	0.145474196	0.481132051	0.303419923	0.236961864	-0.079647769	0.52382036	0.261804258	0.29986331	0.329439244	-0.006812743	0.275469006
GSM2235775	0.004242755	0.383344862	0.480929804	0.419017602	0.372862436	0.412834914	0.629572701	0.36034218	0.26435625	0.359144843	-0.037789583	0.384614078	0.003754532	0.522702914	0.219798916	0.277505626	0.470277009	0.125510771	0.466987943	0.307619674	0.231988773	-0.157355874	0.527146748	0.267641841	0.294898624	0.32409274	-0.006816696	0.309014087
GSM2235776	0.046187222	0.392648604	0.476837958	0.412754855	0.38631369	0.436175292	0.648431509	0.383801874	0.285035818	0.378066736	0.002326842	0.408871243	0.06788385	0.512830139	0.221546328	0.285012378	0.459548022	0.160805325	0.479927516	0.326336499	0.238334821	-0.117136592	0.52631156	0.266449891	0.28744472	0.336705396	0.005426146	0.287215402
GSM2235777	0.103584892	0.444899178	0.54450346	0.432337268	0.414355679	0.448182419	0.653130179	0.360546383	0.271428182	0.386654971	-0.042667781	0.416550492	0.100517057	0.515058481	0.248132134	0.268747993	0.520830186	0.151590614	0.497183797	0.318908108	0.28049096	-0.076435326	0.52750611	0.348028607	0.320838807	0.34509188	-0.014401648	0.309932994
GSM2235778	-0.139436529	0.327683418	0.35576772	0.382696184	0.373966476	0.427560287	0.603173746	0.348227431	0.291907274	0.304696278	-0.018147729	0.403055262	-0.136575172	0.496070435	0.20205705	0.218605834	0.414708949	0.236454734	0.479015982	0.303194671	0.245589974	-0.139014885	0.507387381	0.272483743	0.269531461	0.280606865	0.049546596	0.235258728
GSM2235779	-0.044086736	0.448366332	0.533938073	0.406007022	0.408091424	0.424410828	0.607233734	0.380801886	0.283985913	0.407472315	-0.089661672	0.392419331	0.051568039	0.473195866	0.248465601	0.151289764	0.453454846	0.195944231	0.506311723	0.298720066	0.318938471	-0.135965165	0.49328681	0.271592586	0.348838304	0.312604907	0.008903508	0.325207781
GSM2235780	0.024035619	0.395379434	0.573460381	0.390990474	0.398888228	0.449091126	0.624979869	0.34440945	0.287514425	0.415505022	0.036559105	0.411886806	0.043387292	0.455738839	0.222046816	0.210574162	0.475797217	0.210940513	0.523597207	0.336238053	0.243736128	-0.013375303	0.498555551	0.251611823	0.295233652	0.343801592	0.030138678	0.325733561
GSM2235781	0.041972984	0.384315622	0.424439384	0.376850469	0.408643021	0.429959096	0.616782373	0.341485756	0.277328208	0.304687447	0.039391817	0.430273942	-0.017721259	0.522215612	0.224799005	0.278243086	0.446525359	0.22218754	0.513456029	0.285495985	0.228650872	-0.025441697	0.518185287	0.287659377	0.283130079	0.285653227	0.02164844	0.247194717
GSM2235782	0.059611101	0.353211753	0.443933595	0.397949245	0.463714342	0.410688488	0.640077357	0.337892534	0.258897649	0.333198307	-0.038832104	0.454102246	0.071002189	0.542983001	0.234481814	0.23383337	0.522634607	0.135949505	0.48912345	0.32001901	0.267253725	-0.135890263	0.500872956	0.340974272	0.300446112	0.343438807	-0.071809215	0.260844901
GSM2235783	0.15152703	0.33972446	0.473144877	0.396109231	0.411629941	0.447958082	0.640492021	0.357067614	0.287936834	0.340175839	0.034299872	0.371554471	0.020595628	0.489946682	0.190748552	0.236321807	0.463027097	0.221120288	0.512848393	0.281143878	0.235882722	-0.087592145	0.51097834	0.235962448	0.313863041	0.322547861	0.044621026	0.263458656
GSM2235784	0.064556256	0.496525012	0.588309389	0.443034067	0.398223745	0.460052584	0.619214273	0.369771755	0.273304454	0.45318871	0.022460565	0.416349607	0.090235875	0.515709085	0.268752291	0.141055149	0.548640027	0.227754882	0.547052675	0.31515668	0.312585838	0.008292491	0.519943129	0.327734317	0.30938705	0.345055182	0.043410594	0.297959406
GSM2235785	0.198286835	0.52185683	0.627243622	0.469449648	0.41314263	0.464442026	0.653812268	0.406216041	0.300610037	0.524625614	0.094158385	0.48260158	0.1779234	0.506000237	0.34258172	0.316161428	0.620163025	0.258319021	0.54896999	0.365820064	0.31348595	0.09727124	0.544174972	0.381343554	0.387435	0.370174841	0.08513166	0.308792696
GSM2235786	0.409804235	0.349089083	0.509230412	0.348474008	0.382898526	0.426847651	0.627585032	0.342509518	0.295991031	0.388878097	0.158222956	0.3577654	0.229422355	0.532499608	0.187707739	0.258414164	0.528896856	0.247405848	0.527546564	0.306735653	0.230676227	-0.149689204	0.556311291	0.296992466	0.353224151	0.375485074	0.029858458	0.22918469
GSM2235787	0.127888603	0.399114307	0.426826095	0.369076893	0.373662602	0.409909892	0.619556496	0.368934855	0.298318532	0.344254648	0.1061722	0.367326818	0.052204342	0.52164852	0.175441772	0.283173719	0.41303595	0.171028063	0.47818283	0.305905925	0.196174171	-0.142907449	0.533131165	0.265359098	0.278606288	0.332403666	0.091967602	0.252248038
GSM2235788	0.331586597	0.532885871	0.600950563	0.423727734	0.372575046	0.441829069	0.611459538	0.403022304	0.316464931	0.411048918	0.02746016	0.451239281	0.219340775	0.480134792	0.262664364	0.293489072	0.57532376	0.286151024	0.492396056	0.323876319	0.262879847	-0.085496727	0.505682044	0.327978847	0.337264073	0.33516084	0.028948479	0.285190545
GSM2235789	0.179882999	0.454633131	0.535769106	0.382789366	0.396742801	0.425710578	0.618103514	0.371069985	0.319417901	0.404655109	0.015630591	0.415137698	0.101338459	0.492171695	0.233469363	0.217732268	0.456545456	0.194518948	0.501416373	0.31353195	0.235479204	-0.162975773	0.50996963	0.289006004	0.31488042	0.321300892	0.079303442	0.309399025
GSM2235790	0.353484965	0.427404297	0.466132433	0.374330209	0.382824768	0.405961766	0.610978165	0.355771026	0.251846668	0.372138152	0.110910242	0.379296102	0.209825751	0.536312314	0.153770425	0.18218605	0.476425426	0.207951849	0.478017122	0.265105409	0.201726111	-0.058859447	0.510109919	0.277296893	0.308411603	0.339945789	0.062284	0.256494741
GSM2235791	0.124118003	0.388530839	0.443837147	0.377733482	0.411793499	0.445442368	0.615173245	0.420141387	0.333496582	0.3755826	0.092234537	0.410133894	0.074334111	0.486688353	0.240223989	0.331631666	0.509892714	0.255052809	0.501988121	0.324737481	0.216310538	-0.233444249	0.532704092	0.283919696	0.357853104	0.378726735	0.011879014	0.305346118
GSM2235792	-0.040973362	0.412110039	0.376337115	0.368351196	0.404028537	0.423782194	0.605840998	0.39122674	0.29712422	0.318988417	0.011395397	0.458753385	-0.005689817	0.542291093	0.235812986	0.202301117	0.450797553	0.187110468	0.460705002	0.292804096	0.223486016	-0.192998256	0.50704517	0.334383033	0.304221462	0.334317298	0.01947172	0.317954876
GSM2235793	0.127200045	0.381172392	0.444156034	0.375064166	0.385674497	0.42827734	0.604979631	0.377580144	0.34348643	0.337401026	0.154846633	0.468528243	0.067218485	0.528501357	0.281059145	0.379015274	0.513288395	0.209494377	0.527832565	0.339444137	0.276528184	-0.065156616	0.561558894	0.339424187	0.343196337	0.353965072	-0.022836397	0.312244082
GSM2235794	0.094707866	0.486286342	0.507953844	0.377190098	0.394093966	0.398311014	0.613754547	0.363996835	0.31434578	0.362747512	0.001844067	0.461240854	0.055967414	0.517631961	0.269831767	0.307980059	0.510092539	0.173078913	0.486994575	0.310502953	0.243285791	-0.002653755	0.493058034	0.328588498	0.312960771	0.335859068	0.037599747	0.322188282
GSM2235795	-0.180988691	0.348882233	0.332388988	0.418969876	0.413749587	0.423051099	0.616873194	0.411390569	0.289807422	0.301316375	0.045003238	0.457395843	-0.084391559	0.519396518	0.22888215	0.22560283	0.480157867	0.257031419	0.511691362	0.302833688	0.239031258	-0.055033359	0.545879843	0.37362739	0.271965916	0.280362653	0.028124521	0.296261646
GSM2235796	0.08321241	0.355586965	0.468777608	0.421655513	0.404698164	0.418877851	0.632616635	0.387999586	0.326521532	0.368905365	0.153877898	0.43795059	0.054499594	0.511385647	0.296269243	0.365897784	0.553622168	0.253127472	0.520031218	0.290802112	0.284406766	0.039608919	0.559210993	0.340334986	0.368879508	0.359961625	0.003906194	0.282873502
GSM2235797	-0.115048498	0.425911824	0.502923037	0.379590612	0.425694804	0.443203523	0.615374194	0.385748583	0.232879606	0.402631825	-0.063361856	0.393123451	0.036881798	0.465479225	0.201980184	0.214344354	0.474865185	0.188014175	0.503536375	0.287956414	0.283952485	-0.081547832	0.454299013	0.242260184	0.337727499	0.307910123	0.066614292	0.254893632
GSM2235798	-0.104251055	0.352685182	0.37727642	0.346822241	0.390134828	0.386703152	0.613410288	0.336299181	0.255512347	0.295593187	-0.035769197	0.38379053	-0.024990859	0.495381885	0.175187025	0.167121502	0.403640979	0.237512548	0.494722844	0.293331338	0.198318861	-0.04207219	0.49077926	0.254511132	0.252728536	0.258445404	0.035917581	0.254883041
GSM2235799	-0.005815336	0.441025313	0.394313528	0.345564666	0.415351824	0.44230983	0.606819443	0.319821691	0.267569623	0.321648751	-0.065882777	0.403608666	-0.002725682	0.500963737	0.241582745	0.215132951	0.47457357	0.268073178	0.502291562	0.254563896	0.191293327	-0.201820108	0.47950814	0.263740933	0.290618097	0.274588796	0.034975455	0.261772184
GSM2235800	0.326954297	0.406596599	0.597550159	0.419180418	0.41207575	0.455442586	0.635552821	0.357755497	0.318030689	0.436512344	0.105570922	0.395935236	0.16861417	0.484063574	0.238013728	0.285223187	0.537208506	0.219144097	0.507898498	0.319265421	0.257528115	-0.176904108	0.542778077	0.294754931	0.354994287	0.367669222	0.051887672	0.299651336
GSM2235801	0.332341457	0.347436505	0.514682359	0.403438792	0.414096518	0.461401172	0.633627848	0.341244084	0.260730174	0.365272928	0.112234925	0.399752286	0.152469054	0.520060049	0.214844109	0.298899074	0.514067751	0.240642139	0.535788756	0.268028701	0.208530227	-0.094922574	0.567656503	0.242979874	0.323754472	0.348125887	0.078019286	0.288926139
GSM2235802	0.200011353	0.531413331	0.533978169	0.373272149	0.427375015	0.381509071	0.605569055	0.368032405	0.306942279	0.406173794	0.060246781	0.472509214	0.170238494	0.537154039	0.249869259	0.23791605	0.53155004	0.206858574	0.473049711	0.334472947	0.269769234	-0.070886267	0.510369596	0.378601634	0.333995686	0.320108291	0.048342961	0.314800066
GSM2235803	0.119367313	0.469829781	0.462657437	0.343184225	0.37524117	0.440051899	0.596090413	0.373869778	0.297824978	0.353719171	0.014437162	0.408483068	0.090322353	0.471090336	0.218954703	0.138993333	0.397773347	0.216494597	0.478409701	0.326536394	0.208001379	-0.048996155	0.478664056	0.285014023	0.313891213	0.323672481	0.013302749	0.281936649
GSM2235804	-0.024064335	0.309660218	0.450806354	0.387285741	0.36694821	0.432551878	0.626082102	0.386793794	0.305396346	0.349344611	0.050971362	0.380791678	0.023315924	0.53975913	0.226226069	0.271382363	0.448285206	0.108030155	0.486297914	0.302934691	0.185552345	-0.139445001	0.547057232	0.291209851	0.331186998	0.334255221	0.063494418	0.261678768
GSM2235805	0.011431944	0.281135037	0.347725614	0.361032184	0.375482711	0.404000884	0.619314764	0.338074464	0.309602884	0.316173354	0.106135738	0.363184246	0.005422747	0.523501493	0.173915672	0.256546512	0.369760066	0.174994131	0.471986343	0.356537129	0.197400668	-0.195309591	0.531956586	0.228858608	0.315298026	0.326949811	0.055282029	0.290727733
GSM2235806	-0.132664436	0.354280384	0.328367446	0.354208685	0.378998312	0.408790354	0.583689537	0.368384155	0.293761857	0.323439135	0.057125757	0.356241238	-0.089147692	0.504771371	0.158120227	0.105523445	0.403048826	0.086422255	0.496352513	0.209128746	0.161622287	-0.128560328	0.503715978	0.191944513	0.275701939	0.247030691	0.036789684	0.253814996
GSM2235807	0.002899551	0.372964522	0.368251239	0.359099013	0.392824789	0.41769229	0.601370603	0.355476952	0.299848373	0.296484726	0.023945769	0.391881973	-0.047279447	0.500878168	0.136072732	0.225967181	0.376969695	0.186648004	0.468817942	0.267954428	0.199675003	-0.090005468	0.507833842	0.211335345	0.225974631	0.301476191	-0.012268125	0.303374052
GSM2235808	0.075954841	0.416289541	0.466173087	0.359564749	0.37613238	0.434997607	0.616010861	0.368548389	0.266654023	0.355820718	0.044506375	0.36614262	0.027128371	0.54817828	0.147155307	0.171009567	0.452238335	0.189010976	0.485787779	0.3318197	0.200819793	-0.120918963	0.508041593	0.356767993	0.319654612	0.295530695	-0.000439801	0.252101855
GSM2235809	0.142194949	0.46066849	0.581803574	0.427758337	0.357876169	0.435382842	0.630414179	0.382082654	0.302022838	0.427625895	0.099060075	0.404872422	0.12883685	0.547053057	0.241070146	0.211182569	0.532313303	0.205312671	0.501583931	0.323127031	0.234352646	0.118288585	0.538996597	0.345979467	0.34096861	0.328704672	0.032877772	0.305909427
GSM2235810	-0.094368426	0.444907929	0.357437132	0.378617275	0.366306355	0.41581289	0.607096715	0.390379657	0.29944618	0.285380007	-0.044392985	0.41804431	-0.031091991	0.500139014	0.173678006	0.219217193	0.401314897	0.179693025	0.484483179	0.338423631	0.209291597	-0.100973473	0.459058886	0.297306291	0.261084295	0.284923501	0.097928526	0.272411724
GSM2235811	0.015771726	0.454940118	0.459145953	0.369265474	0.378330384	0.378938275	0.611117488	0.3994091	0.330087304	0.374498924	0.085495073	0.432949928	0.008471128	0.487343544	0.262804632	0.272843084	0.507134791	0.213474127	0.494072612	0.324095907	0.213925381	-0.102371092	0.490854725	0.320799889	0.32214351	0.311774687	0.044416488	0.314748065
GSM2235812	-0.138483761	0.379147182	0.414192504	0.375488559	0.347930976	0.410668859	0.629411462	0.376417941	0.268836243	0.302090395	0.003731355	0.403013522	-0.059395316	0.48772606	0.174495494	0.142150871	0.341615751	0.142346612	0.476445681	0.266090828	0.19307256	-0.222225928	0.466639781	0.236291828	0.280654325	0.270746028	0.065986802	0.279027247
GSM2235813	0.208015495	0.419529218	0.466854813	0.383629319	0.389620435	0.435190587	0.612154878	0.378381111	0.277060595	0.336160587	0.103029265	0.396784155	0.119430689	0.512231071	0.166074284	0.149352269	0.469529143	0.177926815	0.522636877	0.296256007	0.199048406	-0.065484773	0.490190026	0.300718688	0.266822502	0.304668443	0.043883561	0.261984678
GSM2235814	0.38902496	0.474818468	0.560778711	0.405197149	0.377718056	0.416620489	0.631288732	0.417320435	0.293499099	0.356183586	0.084961616	0.404405266	0.229532455	0.515497669	0.246446852	0.293068608	0.504035671	0.24268511	0.499272855	0.314000303	0.264089366	-0.246688122	0.478005092	0.306039605	0.326158891	0.334718863	0.07753634	0.285904634
GSM2235815	-0.029662264	0.417126998	0.434656057	0.343177256	0.345265128	0.41838698	0.592148046	0.353808684	0.281504802	0.216211886	0.082846693	0.400970983	-0.035874099	0.486901949	0.188256466	0.217510885	0.413214776	0.222551951	0.480301094	0.245203765	0.230482358	-0.056701079	0.478253335	0.303143528	0.288160821	0.275501843	0.033783976	0.256852387
GSM2235816	0.264486215	0.436217494	0.52034072	0.433120556	0.388917568	0.411086993	0.640288804	0.401241443	0.302294758	0.392042198	0.082221689	0.40981117	0.168866873	0.530212634	0.254826253	0.261381513	0.533452988	0.262715561	0.529978551	0.325835882	0.238406512	0.060326037	0.532360992	0.258850787	0.324928017	0.350400437	0.045303277	0.32619402
GSM2235817	-0.065900692	0.378578121	0.447112256	0.397810217	0.3878338	0.449718014	0.58672939	0.353968953	0.253444574	0.331545213	-0.006978878	0.396831192	0.005909418	0.494095526	0.212641991	0.141702789	0.484630514	0.186754988	0.498634594	0.31343274	0.208512577	0.111322123	0.501489876	0.251827082	0.274060572	0.282588366	0.149754729	0.266148279
GSM2235818	0.042152017	0.502937283	0.56964826	0.459691004	0.437135071	0.416739563	0.624707655	0.396985032	0.29415345	0.461659877	0.098385862	0.479507797	0.111595508	0.530674793	0.279513798	0.233169832	0.589279432	0.215593482	0.535248532	0.356438025	0.32633629	0.032731965	0.517280192	0.37347407	0.361070313	0.343431717	0.058489688	0.355275977
GSM2235819	-0.082165521	0.328660741	0.353541822	0.390561842	0.368493489	0.443208785	0.613336512	0.384000444	0.275586069	0.302989383	-0.040843255	0.392121989	-0.051687471	0.472759493	0.217253152	0.171976336	0.441967246	0.293088755	0.494557313	0.302425893	0.230942783	-0.09682036	0.499382819	0.292057681	0.259668972	0.301137081	0.058023751	0.263679772
GSM2235820	0.393205374	0.400699335	0.528546281	0.411460803	0.397258201	0.422421066	0.638970578	0.379139464	0.315235282	0.387421148	0.101543917	0.419325186	0.220899535	0.509211631	0.273942566	0.320955169	0.557000841	0.269638229	0.515911501	0.337863817	0.268858836	-0.126271371	0.530927285	0.312597778	0.365388025	0.376596868	0.039871737	0.279877078
GSM2235821	0.120885702	0.462304865	0.569252716	0.405415006	0.42811673	0.414067375	0.600217239	0.369464103	0.279969136	0.398402009	0.031573998	0.43384691	0.112629765	0.491234495	0.252761321	0.214352309	0.507334688	0.243484868	0.505797679	0.317614225	0.246008913	-0.106271773	0.504216606	0.299936328	0.327563355	0.311073911	0.058016869	0.284943076
GSM2235822	-0.166123986	0.360523276	0.36879126	0.347520337	0.397658576	0.438397894	0.632600121	0.332704122	0.245800406	0.244017476	-0.06421436	0.380555591	-0.0675056	0.52180982	0.182326053	0.168224577	0.427059772	0.266254628	0.520664316	0.279281998	0.220213111	-0.161939792	0.495029244	0.282090916	0.278747052	0.262109563	-0.011952099	0.226028189
GSM2235823	0.310486567	0.364759763	0.532149838	0.420410396	0.41463497	0.431336212	0.633366513	0.352806279	0.310230791	0.402830569	0.134682337	0.372910541	0.168021614	0.526958549	0.213815887	0.290915183	0.522880695	0.21346977	0.534157342	0.340166196	0.233093266	-0.149193444	0.541669475	0.281165604	0.342405437	0.372871552	0.074851826	0.286092074
GSM2235824	0.306060315	0.331825578	0.506436773	0.386398367	0.405607125	0.418403167	0.619238368	0.360986528	0.297958565	0.416526347	0.06135642	0.357008683	0.17998221	0.502373239	0.225864921	0.269140578	0.492960405	0.200602645	0.513693647	0.338359421	0.218003192	-0.204831248	0.554176081	0.25582483	0.337520864	0.358261563	0.05477803	0.275946836
GSM2235825	-0.060294618	0.346463028	0.380124368	0.3704771	0.417664629	0.455683094	0.632162989	0.363560964	0.324654895	0.35511249	0.095369566	0.411553517	0.013554226	0.513345969	0.255235639	0.320111329	0.475146084	0.154629179	0.503361593	0.350622306	0.251329024	0.002916273	0.526723151	0.286265961	0.316699488	0.312376404	0.059096571	0.296895275
GSM2235826	-0.100264017	0.38948121	0.385424632	0.405459248	0.413088831	0.400907779	0.637264201	0.39005286	0.2728576	0.284984227	-0.070305531	0.407872735	-0.026462148	0.478094552	0.20134893	0.151152552	0.400482985	0.208145692	0.46855311	0.321745129	0.25782935	-0.125455098	0.513975591	0.282082453	0.278492391	0.278673416	0.00604688	0.313772025
GSM2235827	0.240285558	0.313636424	0.486991168	0.380623827	0.398806133	0.404120301	0.614707083	0.394645882	0.341753933	0.372905343	0.066033346	0.38274464	0.130290449	0.506933191	0.213201593	0.342139346	0.481961653	0.236812879	0.507939634	0.333481341	0.231586527	-0.176344314	0.552642381	0.262013903	0.344472269	0.355262458	0.03455099	0.280346195
GSM2235828	0.126099317	0.521122439	0.603026342	0.436792788	0.441616177	0.447041784	0.643745182	0.430845036	0.389015297	0.475444805	0.141168892	0.511392512	0.17896397	0.54980044	0.362398924	0.288707126	0.655503118	0.23143438	0.518609498	0.408199498	0.349799638	-0.089013944	0.548334495	0.465222534	0.397826714	0.407565919	0.059332853	0.376165399
GSM2235829	0.166198556	0.477237846	0.515200588	0.397542035	0.36295537	0.420954788	0.62881048	0.408229669	0.284720828	0.345261775	0.009126905	0.411968553	0.109331768	0.51338879	0.219982835	0.170914299	0.478727443	0.208220394	0.522298573	0.340767802	0.242870167	-0.143139921	0.473818739	0.318590008	0.311113475	0.309475819	0.04474968	0.269158905
GSM2235830	-0.228464066	0.315216595	0.296842925	0.309842946	0.349174706	0.40478185	0.591451909	0.374276225	0.236495866	0.282170167	-0.021435598	0.300760449	-0.178542108	0.505397436	0.099142468	0.080350161	0.233582225	0.202392489	0.461459861	0.290953947	0.186302198	-0.01160388	0.479666299	0.178794842	0.223647581	0.258744755	0.043690292	0.201784644
GSM2235831	-0.001782394	0.357490224	0.353977476	0.352987372	0.38531214	0.399382092	0.617571913	0.357305646	0.246459824	0.246474746	-0.029707579	0.365319697	-0.003163645	0.5192592	0.122829453	0.186828871	0.348316878	0.13491568	0.460233541	0.241668769	0.179627019	-0.036385488	0.50161281	0.252633243	0.248203595	0.270326248	0.060532546	0.294956346
GSM2235837	0.201532699	0.417811872	0.488759571	0.383288119	0.339676125	0.420868348	0.62917948	0.396959983	0.314243862	0.355652867	0.034974821	0.434712512	0.136577634	0.512961806	0.176273749	0.257647151	0.465291841	0.246188951	0.483361578	0.31153905	0.266938723	-0.104558857	0.513530832	0.355547851	0.333840709	0.285913803	0.065691231	0.252198189
GSM2235838	0.009885735	0.34005533	0.401245411	0.353963673	0.32608008	0.418143851	0.604442507	0.299971393	0.268792111	0.321830598	0.054068362	0.319200658	-0.025539965	0.533578401	0.068430442	0.137405384	0.341653527	0.145026679	0.501707538	0.282418091	0.187289913	-0.197357968	0.527783799	0.197217746	0.266314671	0.293423473	0.001294108	0.232032987
GSM2235839	0.19238309	0.416604083	0.433338406	0.352141374	0.342264179	0.403428693	0.665152956	0.390133068	0.303810757	0.318052957	0.026473057	0.37451735	0.113287819	0.483376953	0.103032787	0.128549794	0.349097637	0.147094149	0.498114417	0.327703131	0.251602437	-0.196112302	0.489289965	0.267762822	0.269763512	0.301719632	0.073527129	0.268015631
GSM2235840	-0.14934302	0.397905833	0.368410681	0.41405584	0.352808115	0.417643185	0.607920921	0.39336578	0.291459913	0.288638067	-0.040751103	0.4171083	-0.070881102	0.477330355	0.198322586	0.176715521	0.446581071	0.246499179	0.540566734	0.216812588	0.214790994	-0.016527512	0.516322639	0.274272481	0.251501704	0.249986562	0.074736817	0.295082114
GSM2235841	0.089133475	0.421439686	0.448124975	0.393938874	0.404354794	0.399234207	0.65149263	0.433572707	0.31311255	0.340585415	0.117022753	0.445093006	0.112384277	0.558877056	0.288409106	0.288889625	0.54264025	0.155859499	0.52418304	0.295608603	0.276058187	0.036801243	0.53400126	0.362295952	0.316717426	0.317126742	0.072537692	0.296766294
GSM2235842	-0.128340822	0.325062002	0.330091882	0.333580679	0.376398829	0.360440621	0.645769808	0.364420997	0.278250892	0.227061165	-0.005445376	0.395634913	-0.059720335	0.493764509	0.165799673	0.216758017	0.346633755	0.212755439	0.446256469	0.283173449	0.210223622	-0.067900345	0.499317204	0.216310163	0.263123924	0.276725583	0.018702461	0.275106726
GSM2235843	0.167967707	0.406319187	0.465036916	0.413913821	0.406053573	0.378293331	0.650381676	0.40733266	0.320109283	0.350776243	0.086818492	0.447676148	0.099149404	0.536651873	0.270069338	0.329328089	0.54563042	0.206497109	0.528789153	0.296224966	0.273576979	-0.085950998	0.519907629	0.333910965	0.329426854	0.322718509	0.069776299	0.253186132
GSM2235844	0.062865631	0.460687165	0.521446683	0.386604032	0.378440193	0.408645942	0.642135565	0.39719785	0.289688492	0.324542704	0.001719709	0.413297762	0.074316212	0.512140259	0.194249534	0.163471337	0.473526068	0.149183382	0.507854295	0.304985959	0.286250095	-0.134227131	0.509497633	0.280856149	0.289002589	0.296748274	0.116560734	0.224437989
GSM2235845	0.012625445	0.422887085	0.494939975	0.407897827	0.357086168	0.437781407	0.641317087	0.393984319	0.277420013	0.334147898	0.005132994	0.406075259	0.065562876	0.546773845	0.142317598	0.175251172	0.453542946	0.144713405	0.50127137	0.316204949	0.240194979	-0.200383697	0.515365817	0.301340531	0.288395123	0.278601671	0.057776264	0.222386524
GSM2235846	-0.010387382	0.3568965	0.411053567	0.399598074	0.352270032	0.370495927	0.634730934	0.387126918	0.296166829	0.328987822	0.027538353	0.400663979	-0.024557669	0.522118972	0.222185146	0.209523172	0.420818209	0.194952849	0.506891975	0.289374077	0.215664266	-0.04829315	0.549978481	0.27416835	0.320270147	0.302382949	0.1186189	0.245420677
GSM2235847	0.203191108	0.482199188	0.612902355	0.45147853	0.409573624	0.458147636	0.619355126	0.385059536	0.300982038	0.49640244	0.069816813	0.466466338	0.15612017	0.50878694	0.28064046	0.276347387	0.601715002	0.241824022	0.524460953	0.362122801	0.299977235	0.029910516	0.535336348	0.339915504	0.374266595	0.393033274	0.044622546	0.332155181
GSM2235848	0.248877637	0.325644886	0.478673402	0.372233627	0.38772043	0.386634638	0.609332747	0.408119075	0.348391052	0.402003272	0.062398407	0.367095654	0.13394755	0.480169592	0.244617984	0.308079853	0.494023065	0.228132697	0.511736802	0.339782484	0.222151377	-0.21894492	0.529828137	0.266675009	0.343518748	0.358741348	-0.008239984	0.269412748
GSM2235849	0.271359816	0.41914897	0.473184602	0.364201873	0.440181487	0.416573389	0.595720699	0.380049641	0.302275554	0.350823688	0.078579239	0.417783237	0.108235037	0.512239322	0.236546524	0.261075425	0.466204175	0.223201636	0.510068697	0.283444413	0.248005103	-0.135686268	0.504050517	0.244763829	0.31766142	0.342019631	0.036007561	0.309498633
GSM2235850	0.367741836	0.38412438	0.501349574	0.400673118	0.418215001	0.444371948	0.621968125	0.367830442	0.311024476	0.389596725	0.12617621	0.410708036	0.207979413	0.518424243	0.252784861	0.313130958	0.538098041	0.211623811	0.521183526	0.301486873	0.259151398	-0.096742487	0.532340797	0.301742533	0.324245997	0.344609817	0.063105941	0.267695065
GSM2235851	0.159053137	0.396315095	0.442323295	0.398586285	0.404171646	0.399177545	0.617888291	0.370301942	0.240134239	0.317301268	-0.022829282	0.378157607	0.109841899	0.478287342	0.217338133	0.199871291	0.479082945	0.301956136	0.565998059	0.29042268	0.188568029	0.035631677	0.50198592	0.292914742	0.258018794	0.314393326	0.130226819	0.30265151
GSM2235852	0.536788734	0.451004821	0.596807147	0.406880815	0.398566877	0.472322851	0.665060726	0.298030767	0.284987453	0.421659974	0.110914968	0.364436598	0.3446655	0.495722192	0.211954958	0.1207922	0.542708199	0.258088519	0.539840106	0.268546721	0.228377414	-0.145190838	0.514997727	0.296642613	0.333129132	0.369307139	0.011335324	0.265834751
GSM2235853	0.298642378	0.470307067	0.581837429	0.440790721	0.425162589	0.471267738	0.622144313	0.366817466	0.263602823	0.433842242	0.067218789	0.412388914	0.190589523	0.500474276	0.25524109	0.306662147	0.540817214	0.258814136	0.535917151	0.32271309	0.261469668	-0.045269282	0.514360024	0.271021148	0.317920905	0.354988996	0.071248633	0.324999111
GSM2235854	0.16104275	0.45872692	0.507141908	0.385849784	0.433821318	0.427862989	0.622860067	0.376855375	0.247010487	0.393130703	0.071928578	0.446127013	0.068651763	0.513279274	0.296035439	0.265902486	0.485395396	0.243502612	0.510297548	0.289535429	0.241479571	-0.272224975	0.526039694	0.29747302	0.346179039	0.341049254	0.077333741	0.321359912
GSM2235855	0.556879095	0.508773811	0.667294056	0.415396816	0.438190823	0.452973365	0.632237767	0.378390369	0.334067682	0.484161856	0.161006793	0.438146299	0.38658384	0.474809193	0.291224374	0.32181906	0.669439978	0.372240086	0.575494525	0.326200803	0.269242156	-0.127688899	0.535749382	0.352325915	0.39108719	0.370085142	0.077922828	0.337689814
GSM2235862	0.171969966	0.489656139	0.627491781	0.443216852	0.381811696	0.466889847	0.63844913	0.351849469	0.297654139	0.413791306	0.093545962	0.447439561	0.101087321	0.488064894	0.272509699	0.262899858	0.582661669	0.208611149	0.509873784	0.333637163	0.336535165	0.054243413	0.514579117	0.336768765	0.348769593	0.382879004	0.059423761	0.308045077
GSM2235863	0.051619699	0.336766498	0.423093027	0.390331163	0.401684488	0.443401912	0.612924931	0.373681559	0.31718008	0.37101452	0.089623595	0.429890634	0.025077763	0.52250009	0.27101454	0.28328861	0.523329038	0.233641661	0.50500931	0.311872414	0.239790986	-0.036400755	0.520583523	0.275168393	0.355564934	0.339406613	0.04251487	0.297847646
GSM2235864	0.146726158	0.346854481	0.455255964	0.385237452	0.404532502	0.438535319	0.618511221	0.38565161	0.291997335	0.347442866	0.058990381	0.401155954	0.052739751	0.493872262	0.221729081	0.230902696	0.463539208	0.185862145	0.492779821	0.271694642	0.216355412	-0.052812526	0.50807257	0.213083329	0.288627238	0.331058519	0.082149635	0.301945827
GSM2235865	-0.036604917	0.352479876	0.381396066	0.377200108	0.363364585	0.41868319	0.60290973	0.303371157	0.253511078	0.273503606	0.030347624	0.409756889	-0.078775187	0.507994051	0.193406625	0.227590949	0.406091617	0.214908576	0.489460531	0.230095385	0.17657242	0.069190899	0.505874087	0.235615324	0.261618937	0.298519448	-0.014814234	0.282910291
GSM2235866	0.056575458	0.402921476	0.468518428	0.451099282	0.415873294	0.475137504	0.644914936	0.416047434	0.280269567	0.383960325	-0.006400262	0.453483404	0.062846314	0.540080323	0.298683945	0.269842408	0.594702491	0.189428881	0.510311959	0.355856735	0.272571025	-0.010975985	0.529193146	0.373052905	0.32805304	0.36150582	0.078082789	0.299369683
GSM2235867	0.054979299	0.413612186	0.544985179	0.432502146	0.429574489	0.425662994	0.64340214	0.457722704	0.29635016	0.4126452	0.038794476	0.466510554	0.091629157	0.528824618	0.307381117	0.288221605	0.591761903	0.216248006	0.523959506	0.334851079	0.300176342	-0.019632687	0.527759658	0.388118918	0.354307193	0.356901229	0.041707274	0.31612791
GSM2235878	0.171439069	0.414246287	0.514847868	0.405193322	0.414684121	0.460290752	0.625324962	0.361820589	0.251060113	0.334432709	0.087451128	0.43784819	0.068210955	0.499914435	0.244965993	0.286030891	0.517174286	0.20844415	0.582783762	0.294387559	0.26933031	0.053795573	0.550752438	0.309029679	0.317750674	0.302023703	0.055407469	0.295084306
GSM2235879	-0.070463453	0.423288602	0.485345473	0.401426801	0.436057967	0.426921653	0.621970179	0.358182164	0.275005656	0.399305782	0.009923241	0.491079448	0.050186922	0.539060823	0.278717196	0.285485533	0.529470419	0.234002484	0.509373352	0.367205156	0.278853908	-0.080422522	0.53415267	0.375384967	0.337692207	0.349842572	0.033730774	0.325764698
GSM2235880	0.3021918	0.404790029	0.546406856	0.371984929	0.42584403	0.433213366	0.620854462	0.369130261	0.279370265	0.372392567	0.078206658	0.420634395	0.135934451	0.475892969	0.238089201	0.312559973	0.528753926	0.222696321	0.507186187	0.289385436	0.251573247	-0.094304075	0.548680979	0.268450117	0.340135778	0.352029194	0.108610565	0.244662857
GSM2235881	0.248153777	0.348898131	0.429485402	0.415543258	0.416750095	0.439763121	0.607680217	0.403356663	0.294705563	0.322354074	0.101272992	0.41878514	0.117974903	0.526987461	0.240907505	0.271798912	0.521495237	0.207698502	0.531298935	0.268030065	0.223988478	-0.003054754	0.529289316	0.278654417	0.321640303	0.316729195	0.055171177	0.255614199
GSM2235882	0.387716392	0.429405977	0.567721276	0.433656683	0.428105349	0.447820404	0.634905991	0.396694294	0.288244141	0.390405771	0.149257575	0.426818486	0.198978756	0.515849656	0.279878283	0.33486206	0.555378868	0.238298956	0.542354566	0.298325228	0.271442613	0.042740101	0.543290962	0.303720089	0.338933091	0.353136594	0.115102148	0.294777524
GSM2235883	0.237500217	0.418399275	0.499073332	0.399240159	0.438093046	0.439892271	0.614572455	0.362116362	0.299921057	0.370892053	0.131780868	0.418334027	0.096832423	0.525111696	0.279540993	0.348290952	0.510908949	0.234236098	0.509804947	0.306664532	0.249196782	-0.081856713	0.55059051	0.28253003	0.345647831	0.357557261	0.068771681	0.334472782
GSM2235884	0.387145163	0.386655344	0.550297572	0.437830695	0.424706667	0.479228164	0.642546616	0.357745994	0.304002123	0.437242955	0.181111803	0.412082098	0.239219425	0.534074717	0.281339072	0.352452901	0.596848306	0.245332796	0.544037489	0.319412679	0.257324723	-0.037453767	0.571424972	0.325196968	0.371665983	0.390797303	-0.016277451	0.303762559
GSM2235885	0.088633504	0.458855776	0.605350883	0.470790359	0.43728421	0.439357872	0.650078641	0.408258261	0.296432267	0.491869486	0.098508252	0.488274461	0.105837335	0.571257843	0.292291577	0.238222478	0.598200653	0.172092421	0.537875529	0.378670465	0.341370688	-0.005043438	0.553951964	0.421630979	0.369386334	0.400982954	0.089954192	0.336373829
GSM2235886	-0.091795935	0.377931446	0.354840135	0.38936854	0.443823282	0.461896376	0.613015646	0.363745081	0.271365376	0.304301007	0.019837055	0.461016999	-0.053262798	0.513939338	0.21321093	0.238783329	0.442992469	0.284155169	0.480995518	0.312134661	0.252838526	-0.054919966	0.537959992	0.321966582	0.274136259	0.339606988	0.023700381	0.312047115
GSM2235887	-0.105522021	0.342203463	0.360834093	0.354000143	0.415761542	0.411575347	0.612034676	0.315253128	0.236003573	0.249056076	-0.046885271	0.384539781	-0.093462956	0.498534438	0.212821443	0.16902669	0.396105893	0.204792857	0.497003698	0.265672802	0.203587774	0.026351838	0.511088186	0.235743007	0.310207966	0.280996181	0.015169159	0.28182016
GSM2235888	0.286935139	0.36983571	0.478023551	0.371976184	0.417383542	0.462102059	0.589302451	0.352438548	0.282409793	0.366195295	0.105655822	0.361356779	0.130123739	0.495255308	0.151646758	0.242240255	0.445588888	0.159665658	0.526316605	0.256900789	0.180735288	-0.104298934	0.536351647	0.163713438	0.290107085	0.326606567	0.086984531	0.288697092
GSM2235889	0.256276556	0.379355448	0.444985913	0.370116177	0.348343541	0.445701195	0.596534704	0.288812089	0.20015439	0.270417647	0.101131805	0.294503163	0.116123107	0.517870704	0.142187712	0.122650445	0.426999564	0.113538429	0.529117571	0.2387677	0.154877746	0.047560827	0.535270968	0.173400985	0.268843662	0.291867144	-0.014325181	0.242140678
GSM2235899	0.250550761	0.404266765	0.506987087	0.404728122	0.440357439	0.459570071	0.615325385	0.377163958	0.277215109	0.357296544	0.1334139	0.450613602	0.163979807	0.525705352	0.264341526	0.286917514	0.538369121	0.24358551	0.512025848	0.306281218	0.259057341	-0.016842458	0.532905251	0.281269343	0.323633795	0.354469672	0.041999928	0.319042359
GSM2235900	0.278388046	0.455180395	0.539541015	0.424490876	0.449294884	0.455721169	0.64598561	0.406514846	0.303154769	0.434331918	0.083644332	0.466685234	0.204863185	0.529056188	0.330192389	0.35407812	0.607893038	0.206094829	0.553391643	0.31535844	0.29048683	-0.028783232	0.51083397	0.316849692	0.380981152	0.378849904	0.065981862	0.31740349
GSM2235901	-0.076783116	0.353852909	0.332084874	0.368179348	0.436242218	0.45697507	0.626852217	0.313616243	0.234810347	0.278515067	0.022031697	0.422761384	-0.019994163	0.52771168	0.221709134	0.230032918	0.424373571	0.170568542	0.512651511	0.286268336	0.217793535	-0.027525104	0.529716315	0.276829704	0.281178567	0.312669736	-0.015549156	0.265893166
GSM2235902	0.169075728	0.276355828	0.500937256	0.368302845	0.416932524	0.404354322	0.622637409	0.362485476	0.35885144	0.399184432	-0.017246861	0.373681797	0.097110188	0.507986702	0.262153174	0.287345786	0.49678298	0.152890566	0.487672004	0.32789004	0.255567374	-0.192232757	0.524242644	0.274770024	0.354253331	0.348807605	0.005065024	0.268648212
GSM2235903	-0.098850913	0.344561353	0.372140685	0.371686589	0.414395799	0.444827648	0.610975736	0.360908357	0.2604594	0.31272676	0.018845309	0.41241879	-0.031945323	0.472144585	0.210999829	0.233718564	0.397181136	0.173519502	0.484347868	0.317857203	0.233756446	-0.15908478	0.554061805	0.298867669	0.305345385	0.309195575	0.025279839	0.252151025
GSM2235904	-0.106873742	0.309795633	0.305774392	0.369111791	0.412725094	0.411786383	0.640276357	0.369038828	0.271343009	0.313138901	0.020885521	0.389743965	-0.076985516	0.516610136	0.206255671	0.235003362	0.409898641	0.160591541	0.465051049	0.307564502	0.218868506	0.017676385	0.541794076	0.218925694	0.298743537	0.327783614	0.0580966	0.289102441
GSM2235905	0.404094355	0.421874369	0.564105403	0.439707615	0.431889108	0.454792072	0.637638529	0.411658396	0.327658266	0.406961796	0.074301375	0.433169559	0.249786313	0.562189639	0.312145014	0.310326759	0.629992023	0.249958756	0.531156133	0.339218113	0.293912061	-0.040575686	0.55450988	0.35368599	0.38929218	0.396933274	0.059755669	0.304453428
GSM2235906	-0.002109186	0.37672257	0.412775548	0.422533883	0.433760613	0.427628814	0.596705399	0.382553256	0.269602522	0.353613051	0.036630664	0.444920348	0.036650618	0.513881289	0.21933582	0.221788334	0.481498478	0.198737554	0.500172345	0.302082686	0.248153257	0.040859315	0.538209374	0.310784482	0.300585201	0.318095634	0.097906683	0.300563989
GSM2235907	-0.079418968	0.47432409	0.500391066	0.424165558	0.415301534	0.41099647	0.628525213	0.355689011	0.247457652	0.412674092	-0.017513786	0.455366252	0.065286275	0.511099749	0.20835375	0.149583269	0.494267044	0.126655788	0.500072906	0.325821845	0.319662264	0.001449107	0.485423575	0.324098114	0.314206286	0.341753913	0.092107507	0.274241164
GSM2235908	0.11013978	0.344464326	0.439540101	0.367897979	0.381997173	0.446258041	0.632940291	0.36603126	0.301877677	0.331170076	0.031529616	0.384080493	0.057793945	0.485200867	0.20082702	0.199629084	0.431577248	0.194816152	0.48844982	0.286343787	0.238129526	-0.082344029	0.519914276	0.240648675	0.290028464	0.328942972	0.06519093	0.309585048
GSM2235909	0.032320893	0.374538647	0.468505954	0.362615117	0.371246447	0.469927256	0.616362626	0.339211378	0.256097497	0.281135001	0.039654575	0.396605526	0.047331491	0.470487181	0.217007956	0.163425956	0.47788023	0.208333605	0.526766304	0.285453765	0.247296178	-0.014192808	0.523033846	0.261368386	0.292278534	0.270304948	0.010059627	0.204195362
GSM2235910	0.199336375	0.489446605	0.548711291	0.456981227	0.428209675	0.443471981	0.643219487	0.373968655	0.279643612	0.406911794	0.076789633	0.457757365	0.20622783	0.519128499	0.303989039	0.283523495	0.607308906	0.209935684	0.53341571	0.368553212	0.333033484	-0.020447155	0.554796173	0.420132348	0.367264458	0.355246415	0.010353636	0.33617938
GSM2235921	0.102046031	0.364228058	0.355504607	0.323447107	0.391604242	0.440770193	0.609500459	0.298732479	0.224508002	0.194420238	0.078832532	0.353037831	0.056892203	0.484071047	0.136645741	0.187910212	0.311703151	0.190109686	0.482276462	0.195468549	0.171231808	-0.178122719	0.519435889	0.164049966	0.268512524	0.246487527	-0.010265722	0.215308408
GSM2235922	-0.021242555	0.413704045	0.53878579	0.408804728	0.387885616	0.464351582	0.617902365	0.320322958	0.225863851	0.387678013	0.030404729	0.416756617	0.031588868	0.526046671	0.24336907	0.188510238	0.485210433	0.222858666	0.512811526	0.336386811	0.247561652	-0.050822711	0.533518973	0.273451048	0.333669817	0.300414572	-0.033998401	0.236017163
GSM2235923	-0.104007101	0.288420651	0.37809485	0.372389116	0.414581869	0.403677014	0.61223566	0.312843383	0.229240324	0.26155465	0.013578494	0.344216756	-0.07385336	0.478768123	0.110695727	0.150693059	0.401598799	0.10342072	0.476467341	0.248813034	0.189194956	-0.104064817	0.505410995	0.151368884	0.270474534	0.287902696	0.047207572	0.258424681
GSM2235924	-0.017732406	0.345639878	0.383822676	0.377010628	0.423110517	0.438733576	0.622708925	0.356257458	0.253395772	0.3264467	-0.039189993	0.385201999	0.010360922	0.491237022	0.185477498	0.169900779	0.403886841	0.131609561	0.486986184	0.301068161	0.191562401	-0.142571828	0.481682516	0.204161237	0.276135945	0.31833756	0.051495955	0.264926232
GSM2235925	0.249216145	0.387329414	0.466194431	0.370296639	0.382806969	0.430660805	0.608636656	0.30696939	0.227493383	0.338137066	0.119143708	0.344724222	0.157730209	0.482753874	0.157722765	0.204506654	0.441010975	0.2317619	0.528919462	0.2527699	0.165833577	-0.076382023	0.517910862	0.210573421	0.303030367	0.309935042	-0.018921967	0.251811548
GSM2235926	0.209713971	0.511707252	0.602297974	0.426861381	0.451729759	0.458062877	0.620135319	0.354189592	0.318145934	0.446622965	0.125053816	0.455453342	0.184443887	0.540119091	0.327148019	0.271442997	0.600864552	0.232394424	0.527503784	0.354876675	0.264948549	-0.118964125	0.548092409	0.350318548	0.377730844	0.37283775	0.028083499	0.351037046
GSM2235927	-0.245886908	0.286935369	0.28900913	0.3404203	0.391110773	0.415358009	0.605166805	0.315910043	0.265261354	0.30136838	-0.065553256	0.383109919	-0.133998908	0.470023816	0.12152741	0.056568135	0.293817243	0.143013983	0.458613036	0.248022298	0.179466764	-0.135508491	0.469947659	0.131164694	0.2250095	0.247654519	0.012728062	0.252084591
GSM2235928	-0.107697358	0.39509442	0.346688812	0.34697771	0.397904168	0.429079458	0.615972474	0.358881137	0.269838604	0.298544737	-0.074324435	0.415774622	-0.070385268	0.50359561	0.175341219	0.178033563	0.36637811	0.159634415	0.471273414	0.292375053	0.220293079	-0.054986513	0.505792891	0.205754397	0.275175433	0.282169716	0.032228059	0.320346128
GSM2235929	0.223169737	0.301887219	0.487072724	0.407542487	0.400887072	0.403639062	0.61680507	0.381850519	0.341629645	0.394302289	0.089099755	0.446542778	0.143148192	0.55823694	0.282329846	0.366919948	0.564424642	0.213488847	0.505592403	0.335491454	0.285512073	-0.184916931	0.57218798	0.330536659	0.360886621	0.377079916	-0.026539153	0.296494867
GSM2235930	-0.013014295	0.296423652	0.377869853	0.409156732	0.369728068	0.447831293	0.618113081	0.326355538	0.247437034	0.32688692	0.083084492	0.371205934	0.00734853	0.504781283	0.227214758	0.231841301	0.434922242	0.152396272	0.47856842	0.298071414	0.211203515	-0.10510198	0.517714852	0.255341969	0.327435844	0.304267398	0.028597082	0.266291027
GSM2235931	0.212833408	0.423017381	0.525558654	0.412706322	0.403746967	0.411781218	0.618309021	0.335004838	0.249381783	0.430543924	0.118275216	0.380675325	0.129147022	0.517751876	0.215829648	0.172293562	0.497596539	0.131641151	0.504296662	0.279090398	0.20563387	-0.086404077	0.498674739	0.240208285	0.285524824	0.314953069	0.054079825	0.29378726
GSM2235932	-0.087205106	0.410200594	0.454485431	0.434674069	0.382612841	0.446216093	0.587126658	0.377983126	0.220022181	0.341118443	-0.015976798	0.30679785	-0.044922586	0.496245732	0.168594018	0.103650678	0.396490896	0.123486923	0.520894229	0.294915613	0.216346429	-0.088841572	0.491095098	0.178386614	0.233095066	0.274105491	0.048129127	0.235245586
GSM2235933	0.328723617	0.323166963	0.492671748	0.439567648	0.40588025	0.450413309	0.635185081	0.37103141	0.306601145	0.381525913	0.174860842	0.439055278	0.221649267	0.525692453	0.275848044	0.375793272	0.583222833	0.223266858	0.512498557	0.362081093	0.30857099	-0.032744095	0.572306691	0.403401599	0.380277444	0.395622204	-0.018545502	0.276352287
GSM2235934	0.340498763	0.531527792	0.652666833	0.467720446	0.469371091	0.459720732	0.645245518	0.38465119	0.312330219	0.491716425	0.143311731	0.492075227	0.269460758	0.546332249	0.367061263	0.294315762	0.648842627	0.266496902	0.538311959	0.370585322	0.315291256	0.02774113	0.544578706	0.4173068	0.403373297	0.416911286	0.081344449	0.345882433
GSM2235935	0.172415588	0.345104292	0.506520084	0.380224439	0.429463912	0.435088865	0.609173546	0.37656713	0.275906926	0.363799784	0.127090247	0.411901904	0.089640709	0.497597807	0.252354945	0.274746038	0.496140093	0.1897443	0.483204006	0.293768705	0.248552932	-0.098924297	0.488559515	0.246255145	0.34416131	0.34939323	0.099773676	0.247488403
GSM2235936	0.038633767	0.336230739	0.403696894	0.368200516	0.388819582	0.409084621	0.612000985	0.334467297	0.282405243	0.318351558	0.085233679	0.401322525	-0.005479477	0.49197028	0.260915563	0.239018709	0.481269891	0.195169007	0.484313442	0.256776135	0.184427923	0.021295854	0.501137219	0.225246613	0.270129859	0.297295756	0.088549776	0.254134557
GSM2235937	-0.061138841	0.368140474	0.379297118	0.410047293	0.387699879	0.412711067	0.615268824	0.398380037	0.256328524	0.257521564	0.133980267	0.40207173	0.012661868	0.522876521	0.240707758	0.195869339	0.459952085	0.18777543	0.497366975	0.260561153	0.199424758	0.060657284	0.501156238	0.318727107	0.270185593	0.2928636	0.095524689	0.269210278
GSM2235938	-0.08234598	0.45914506	0.410720359	0.356268912	0.402110506	0.389830081	0.58582806	0.332600351	0.303661811	0.312967634	0.062534461	0.40974191	-0.006772483	0.471115926	0.196316307	0.188035816	0.454354398	0.175876454	0.444986908	0.247063761	0.191497783	-0.002483451	0.463010196	0.277424814	0.243428463	0.215306336	-0.038897645	0.308798346
GSM2235939	0.167301319	0.280332663	0.483061385	0.370111537	0.416263068	0.438768634	0.604924328	0.375210609	0.283815717	0.352543791	0.082077543	0.388142964	0.029820046	0.488454247	0.210989065	0.286688926	0.466229496	0.140836564	0.499297604	0.28797144	0.198175353	-0.128830358	0.50858512	0.234377864	0.343805621	0.319374231	0.080694128	0.219695049
GSM2235940	0.164867298	0.414568081	0.59139382	0.395148875	0.403069488	0.418198039	0.628956907	0.368496113	0.317069289	0.396790019	0.053330833	0.447568239	0.110478301	0.516800179	0.293650029	0.340870659	0.564634629	0.22889174	0.513055734	0.30168134	0.272972637	-0.048277681	0.521763933	0.290321089	0.326832478	0.369575591	0.113879162	0.294651152
GSM2235941	0.118282608	0.522459601	0.591112924	0.451884983	0.412047371	0.459853381	0.647281138	0.403443116	0.28680913	0.430150721	0.072898922	0.49330564	0.154913721	0.544907735	0.312328424	0.278512708	0.603146323	0.219138588	0.513702116	0.356803936	0.331139382	0.096145942	0.518773841	0.387930887	0.35501761	0.381694099	0.088367208	0.342626114
GSM2235942	-0.003114247	0.38993093	0.455691799	0.3724309	0.416741802	0.426505106	0.605471884	0.362176679	0.289447776	0.324462568	0.0608234	0.409260819	0.013311708	0.488514057	0.209565607	0.224796119	0.436998248	0.197144763	0.497117779	0.270233886	0.186790488	-0.041282395	0.473709857	0.257615651	0.256270173	0.276182612	0.087116027	0.274900836
GSM2235943	0.153108984	0.477849913	0.618234013	0.414349521	0.404896342	0.460740997	0.634447497	0.369422351	0.319995361	0.416021323	0.094178833	0.474005451	0.131020234	0.512970188	0.297456193	0.311535651	0.592465741	0.227637459	0.51536998	0.332487446	0.333309296	-0.093143269	0.516797979	0.3703023	0.392747493	0.3378285	0.025040001	0.308261914
GSM2235944	0.450751773	0.317494623	0.51133897	0.409333572	0.394462687	0.435153147	0.633695691	0.34488131	0.299633641	0.412235274	0.089675773	0.395585712	0.28736197	0.472822783	0.228406609	0.292483798	0.536384201	0.227763024	0.56727447	0.288370623	0.238528772	-0.19142306	0.531369345	0.264448479	0.378588786	0.377985351	-0.007010987	0.283549384
GSM2235945	0.019315388	0.330904937	0.395735554	0.409706592	0.419137401	0.458313626	0.624524724	0.355190449	0.240631817	0.33056408	-0.032748354	0.412418193	0.015607983	0.533873225	0.284673719	0.186410368	0.528910809	0.178031869	0.539906752	0.306496967	0.251161832	0.034155867	0.550984169	0.322094779	0.326633614	0.320166514	0.036228039	0.24596676
GSM2235946	-0.022255197	0.365041582	0.415987305	0.407827539	0.355369458	0.45548351	0.605534608	0.325048545	0.211824904	0.368289031	0.023499204	0.359637572	0.041130021	0.520264793	0.212727666	0.064608543	0.451936673	0.134985908	0.52348078	0.214471727	0.204186336	-0.024528805	0.520494885	0.223051066	0.285206379	0.285617893	0.038539368	0.31499975
GSM2235947	0.19539952	0.49394956	0.574113305	0.44315536	0.360634688	0.404018537	0.617619302	0.385945085	0.294968445	0.467012517	0.073406702	0.414439953	0.180009718	0.509536621	0.24792406	0.172031583	0.555435478	0.214348999	0.524645935	0.325706349	0.263318974	0.019094811	0.523232942	0.290910196	0.332098998	0.322412287	0.027916969	0.261864389
GSM2235948	0.431468788	0.33947641	0.511380525	0.396974381	0.412302263	0.423227739	0.628179548	0.364961205	0.375147379	0.388711818	0.227251485	0.422529356	0.27864401	0.504607011	0.263050154	0.386387296	0.556908172	0.203761552	0.528312089	0.318060795	0.259363209	-0.046716823	0.574072522	0.329983114	0.350337219	0.394713414	-0.053321768	0.288311698
GSM2235949	0.381109346	0.484009221	0.576319639	0.417262118	0.41669695	0.463027784	0.63822488	0.379928344	0.295591789	0.433555114	0.139382994	0.433092446	0.250813574	0.508556316	0.270233252	0.278822478	0.572253542	0.259404545	0.541648389	0.330549657	0.240343557	0.02360844	0.539648897	0.324023803	0.350797163	0.351391257	0.085099114	0.325579894
GSM2235950	0.136332216	0.196552819	0.462846483	0.345181211	0.379078445	0.355121871	0.610005499	0.348058059	0.40119718	0.366292247	0.074873793	0.392768289	0.073722344	0.506393832	0.212331031	0.374019186	0.439890444	0.114575503	0.47753289	0.309644177	0.219646214	-0.16251488	0.548045946	0.218232061	0.32312849	0.328068739	-0.081557051	0.216358562
GSM2235951	0.034968142	0.298975164	0.45647468	0.396150314	0.380818572	0.392334637	0.630859979	0.389477972	0.332000337	0.401055888	0.043203744	0.39231834	0.019181046	0.521403218	0.209399978	0.29865968	0.495872027	0.199170167	0.484049814	0.32600713	0.22393326	-0.231400778	0.545276115	0.258735689	0.371459472	0.355654912	-0.003653158	0.281890208
GSM2235952	0.005329515	0.378406765	0.507582142	0.432150758	0.415805029	0.439006766	0.624988897	0.375559831	0.217382633	0.379431136	-0.000526592	0.372364497	0.031691015	0.492335175	0.179143992	0.160388651	0.44478403	0.155753882	0.472772291	0.300497845	0.274412071	-0.159622785	0.51476393	0.246800288	0.268230886	0.324316496	0.081642767	0.315996193
GSM2235953	-0.126877208	0.246400059	0.280714972	0.338218489	0.424655232	0.388845556	0.620342486	0.33365842	0.270707318	0.250570747	0.012077647	0.363844233	-0.179233907	0.492906612	0.174185914	0.2222689	0.319183367	0.18992757	0.458484756	0.285602069	0.153421663	-0.206030221	0.491435188	0.126001492	0.254942648	0.278263525	0.021701732	0.263991403
GSM2235954	0.161939644	0.465485721	0.562688599	0.415506885	0.414309651	0.429703407	0.619259709	0.383752228	0.266800386	0.445640943	0.108947058	0.424723771	0.138491979	0.496830934	0.26694169	0.282325681	0.54844969	0.191216264	0.529064294	0.340762959	0.273635699	-0.125619943	0.512714747	0.346460329	0.356729708	0.332323927	0.065696233	0.276105283
GSM2235955	0.064219142	0.433061484	0.500284121	0.402191297	0.414523241	0.454769898	0.644817977	0.413497549	0.277335176	0.378119403	0.069412672	0.386988505	0.090498245	0.511746147	0.250279296	0.2458502	0.495433008	0.233748527	0.485668614	0.320067536	0.250139829	-0.120044309	0.48841222	0.319023271	0.359615109	0.347889065	0.050433913	0.279923128
GSM2235956	-0.20952907	0.29177838	0.353632011	0.36189623	0.400183514	0.415145098	0.597985788	0.320332534	0.255208489	0.243383904	-0.109740125	0.379602797	-0.09492452	0.469691662	0.133048525	0.167175222	0.367670445	0.127127575	0.491969353	0.295097025	0.174627243	-0.114050362	0.475954092	0.190045081	0.253497641	0.258432904	0.078266724	0.218157994
GSM2235957	-0.030760862	0.366340503	0.500943382	0.377060548	0.413401698	0.43428663	0.621995521	0.362429129	0.243797552	0.333472505	-0.009992972	0.456748415	0.053369941	0.519347839	0.232562294	0.218923148	0.487255115	0.242906386	0.501326078	0.307815429	0.282868598	-0.142134791	0.489827697	0.344408738	0.332702826	0.339036693	0.004874643	0.226220498
GSM2235958	-0.004136358	0.285021266	0.413547648	0.381957772	0.423800188	0.402473072	0.629529978	0.342065003	0.30456815	0.383419993	0.089241996	0.368780274	0.001505044	0.511478267	0.222876022	0.305283995	0.502577546	0.172484046	0.506389223	0.31601063	0.213454014	-0.167650244	0.543480962	0.263287058	0.353939963	0.355645991	0.010652904	0.264200167
GSM2235959	-0.10831879	0.442119447	0.438078243	0.429353685	0.333118583	0.377859335	0.631968855	0.337954597	0.243654652	0.299796111	0.058582961	0.393416686	-0.050937865	0.470979091	0.146136104	0.062939642	0.415411375	0.153847214	0.465177042	0.290996602	0.247581212	-0.17976228	0.480597849	0.177646223	0.279251603	0.272965862	-0.059782731	0.292718854
GSM2235960	-0.245331872	0.405697733	0.417015786	0.405257312	0.402373343	0.412461413	0.602121655	0.385077155	0.270781262	0.294777054	-0.002429461	0.395340408	-0.0259935	0.439755959	0.189641571	0.199878228	0.454050848	0.171291393	0.483569148	0.315203925	0.231506766	0.040735587	0.488164788	0.266638238	0.264722143	0.309491691	0.066177695	0.264587861
GSM2235961	-0.116068674	0.298313797	0.404631462	0.373042559	0.399169233	0.418600504	0.635502447	0.359760678	0.295675223	0.361886359	0.135645082	0.422654813	-0.039055225	0.553890073	0.29167726	0.269909521	0.480217767	0.21112704	0.500303055	0.332820356	0.265776841	-0.076968232	0.538348707	0.345212647	0.329581005	0.326646196	-0.017578143	0.275430109
GSM2235962	0.036702027	0.375581163	0.462954608	0.421888394	0.401548203	0.450279859	0.61870057	0.35426517	0.254795506	0.392675297	0.001016148	0.441095582	0.121386561	0.526311395	0.264491999	0.241259437	0.489168634	0.210130694	0.500856104	0.32730073	0.286637246	-0.087287912	0.531090933	0.284236398	0.328680346	0.313251744	0.047843825	0.287232384
GSM2235963	-0.221415154	0.365092981	0.305286132	0.368869514	0.418077753	0.419418489	0.624021388	0.358464139	0.24416137	0.286971101	-0.05303035	0.342005286	-0.117097757	0.436887577	0.105524047	0.091134278	0.295520483	0.182023888	0.485447299	0.256519474	0.168390303	-0.190799843	0.470684122	0.182985713	0.250942097	0.243352251	-0.050548437	0.205555062
GSM2235964	0.279233572	0.485209977	0.585736826	0.404743007	0.417616853	0.420579967	0.629722764	0.375497754	0.299263221	0.43802952	0.085477954	0.41600959	0.158126084	0.523766588	0.2417486	0.245185575	0.545043576	0.257904399	0.53234117	0.330148417	0.23434411	-0.105331659	0.523753437	0.309660977	0.360675142	0.365838229	0.036666808	0.313606993
GSM2235965	-0.06960651	0.362807715	0.498208657	0.392895771	0.326764316	0.395764796	0.623039262	0.311559243	0.24902576	0.341701405	0.105673352	0.360720845	-0.099234746	0.517427959	0.228452209	0.133897587	0.397542952	0.125096401	0.525465872	0.235859082	0.220629063	-0.217158539	0.518652419	0.143400304	0.288905626	0.283139787	-0.02131807	0.294414061
GSM2235966	0.265178884	0.293156791	0.473723916	0.365403468	0.411361527	0.399005262	0.575368298	0.342472035	0.308482586	0.362920669	0.1052802	0.382465122	0.099381316	0.471948797	0.178778971	0.212598232	0.446388938	0.085101608	0.500456833	0.289396118	0.152941315	-0.127484194	0.517493749	0.208289069	0.32786588	0.323388474	0.083917054	0.19860878
GSM2235967	-0.202381514	0.264346434	0.251650561	0.291963445	0.386390954	0.395039525	0.559457173	0.267367439	0.236979089	0.144291804	-0.014826443	0.353829991	-0.174778131	0.392624251	0.087565668	-0.005373865	0.1915616	0.162774035	0.433293404	0.201573422	0.09812383	-0.245404449	0.487080155	0.059014825	0.194156513	0.166042425	-0.022866032	0.252083498
GSM2235968	-0.173915738	0.139617457	0.350733958	0.343017609	0.316148441	0.380998538	0.582784702	0.303176106	0.310672283	0.286967018	-0.011850019	0.382450384	-0.052430947	0.477662218	0.10732672	0.06363736	0.334386268	0.028240959	0.433499549	0.261149969	0.157824611	-0.282596038	0.514327379	0.25780159	0.294781249	0.26396398	0.038161588	0.242140822
GSM2235969	-0.084340711	0.369589157	0.497863677	0.43076822	0.33861173	0.434673897	0.587143374	0.375371697	0.247319235	0.371605493	0.005677221	0.341359008	-0.056305504	0.497247526	0.211526907	0.047258061	0.404402796	0.105485623	0.513081281	0.296034907	0.180737265	-0.047083752	0.501477727	0.218232416	0.284080729	0.280856515	0.072660623	0.219277654
GSM2235970	0.28006011	0.346141798	0.507102417	0.422073269	0.436261387	0.434868386	0.631273622	0.360764461	0.258506188	0.391093512	0.05870738	0.426138928	0.178062621	0.515142861	0.259970725	0.289989311	0.472837681	0.212770123	0.519072061	0.328578655	0.210650308	-0.188206987	0.541239178	0.3216172	0.338210472	0.371867785	0.026421835	0.290144223
GSM2235971	0.291218305	0.375371527	0.545793796	0.368045083	0.327310302	0.428620015	0.612999436	0.284511926	0.222088011	0.36993355	0.12776498	0.306197835	0.123253018	0.508762403	0.233967598	0.177080257	0.45432441	0.218078444	0.514910642	0.289033576	0.130098677	-0.139432001	0.524859482	0.211941456	0.329515007	0.357637422	0.043315919	0.216142261
GSM2235972	-0.241733492	0.336780095	0.449223936	0.326497701	0.353480706	0.419543707	0.564968019	0.318976199	0.213110569	0.353649173	0.033634122	0.350657729	-0.095575216	0.463374115	0.15559513	0.085104774	0.286373568	0.087531903	0.449322987	0.27958387	0.128743935	-0.108874586	0.464587501	0.136926851	0.252159542	0.191752396	-0.013647688	0.252736675
GSM2235973	-0.261421308	0.252740164	0.329255346	0.319716378	0.371322102	0.419360814	0.583188783	0.333164572	0.222763581	0.302076435	-0.007160691	0.288386028	-0.196934037	0.453383521	0.139831014	0.034449959	0.32679225	0.065132748	0.493608147	0.22738512	0.127070822	-0.084276564	0.500578076	0.143580532	0.248299397	0.26204825	0.069221629	0.166617998
GSM2235974	-0.194027984	0.343044392	0.354140076	0.336346451	0.362276561	0.407813317	0.58918461	0.268758246	0.230755834	0.286790853	0.027904435	0.332490315	-0.179036701	0.485677783	0.129849981	0.077289408	0.294878806	0.091909658	0.466449871	0.205975833	0.145211854	-0.057246501	0.49585628	0.146662953	0.222045155	0.216602318	-0.023391628	0.223078242
GSM2235975	-0.041658042	0.431024965	0.576177149	0.389938976	0.319903227	0.44494325	0.582258992	0.353490463	0.239928804	0.428601073	0.053817325	0.382873236	0.039331957	0.518441555	0.212447822	0.106643778	0.483566734	0.133636109	0.489242759	0.296332269	0.201453219	-0.080320979	0.521948535	0.184805892	0.284949696	0.302521616	-0.046880965	0.254912203
GSM2235976	0.021590052	0.47882779	0.600884544	0.443153199	0.322332831	0.436385971	0.600092727	0.334885672	0.246092919	0.406814003	0.157060185	0.33426146	-0.02087865	0.501603496	0.194869743	0.134163733	0.435452532	0.141561835	0.525332874	0.290931107	0.279297978	-0.061941538	0.511687132	0.254281498	0.324591382	0.30425824	-0.04377676	0.286556503
GSM2235977	-0.22330231	0.195932034	0.285488724	0.333832825	0.407341171	0.430181144	0.610379653	0.328404733	0.298737636	0.267325791	-0.031337957	0.356085808	-0.204929604	0.472832085	0.15403597	0.154528122	0.290707168	0.125780234	0.499147429	0.28468842	0.171707594	-0.240146829	0.506571499	0.122536717	0.259772475	0.286078422	0.010878206	0.242555552
GSM2235978	0.210190587	0.458359415	0.632703656	0.417536446	0.425860056	0.45747455	0.611185615	0.398262563	0.287300743	0.472485512	0.056776665	0.458265079	0.180153173	0.45525688	0.327628296	0.327018564	0.593920568	0.192822543	0.539755709	0.338328617	0.254297463	-0.122195741	0.528472987	0.360277634	0.386335276	0.371550608	0.080633017	0.313369597
GSM2235979	0.079135641	0.332896825	0.421058952	0.373258399	0.41297349	0.436641664	0.611459149	0.337902916	0.276061239	0.327328636	0.060848681	0.441606153	0.042976916	0.509724618	0.247804087	0.247893029	0.456586249	0.196416087	0.497876607	0.2899159	0.214537383	-0.024828599	0.516254941	0.287428685	0.312646871	0.321584137	0.052238185	0.268664338
GSM2235980	0.057029215	0.390823602	0.590363185	0.446562043	0.471378117	0.439491599	0.617181634	0.352644587	0.257541471	0.404580364	0.150390567	0.432022534	0.073870709	0.546781705	0.257913895	0.334520963	0.543050666	0.152587805	0.516953752	0.297474974	0.260609902	0.180857887	0.532398602	0.298477467	0.32386277	0.34964718	0.034453029	0.321156207
GSM2235981	0.054291304	0.435714766	0.527187152	0.381081109	0.410312293	0.4569223	0.606185457	0.374327576	0.247868757	0.35907392	0.023571997	0.453503582	0.06716332	0.507982114	0.251954133	0.240683599	0.507902159	0.170343589	0.492235137	0.302543697	0.243366206	-0.083116699	0.503683478	0.329048366	0.318980557	0.341940644	0.106026814	0.247538137
GSM2235982	0.043064362	0.411679573	0.489704415	0.452574709	0.418399731	0.484898568	0.62240289	0.372884286	0.273971129	0.388474784	0.04596149	0.436398832	0.090587016	0.532601356	0.287012125	0.237619324	0.541073038	0.182869701	0.521049395	0.335217034	0.253046312	-0.036925764	0.520872391	0.371437036	0.357679728	0.381084865	0.084844738	0.324005084
GSM2235983	0.423638331	0.518113161	0.650667533	0.443144189	0.433457257	0.45846064	0.626911818	0.378116298	0.309815222	0.484923848	0.10956827	0.470801822	0.286571389	0.521779124	0.341924481	0.338876862	0.646797391	0.262459101	0.565278895	0.344941075	0.272851352	0.001575564	0.548970377	0.390763576	0.401605959	0.399687185	0.049662612	0.324031062
GSM2235984	0.073084041	0.38774648	0.489610876	0.356978087	0.434476058	0.434077553	0.613609707	0.35737557	0.270654665	0.322329758	0.038793618	0.43907154	0.020321278	0.504220955	0.226596138	0.297574558	0.444056706	0.231623471	0.46906292	0.266647725	0.218229244	-0.132959957	0.486495135	0.259183519	0.299524659	0.327110986	0.063415585	0.268243484
GSM2235985	0.214411129	0.364830168	0.461960086	0.451372221	0.41242942	0.45850993	0.620086994	0.349878435	0.229457787	0.367391851	0.159781366	0.417853901	0.163349364	0.523192295	0.310173056	0.226646683	0.579914768	0.241505871	0.527052291	0.309724111	0.205778518	0.110642255	0.562082377	0.36793418	0.335873587	0.343800158	0.106173907	0.229566014
GSM2235986	0.107171379	0.395533075	0.45980949	0.357881334	0.413490311	0.400846109	0.599937718	0.342099151	0.295381822	0.347205088	0.103809902	0.401695223	0.032031293	0.468065226	0.197816909	0.221668704	0.439978415	0.207119769	0.513918219	0.253621749	0.185603404	-0.110342283	0.479454021	0.221328071	0.289907182	0.297186871	0.063009548	0.259386596
GSM2235987	0.014682169	0.422278877	0.511036336	0.428749436	0.405539981	0.46127718	0.621397038	0.386454944	0.264054015	0.412228257	0.015078865	0.477456738	0.082400762	0.514341144	0.260873338	0.297079086	0.546566282	0.219110219	0.518777764	0.32435927	0.285864344	-0.035386968	0.526233933	0.35807444	0.346729226	0.371737509	0.025330858	0.300017946
GSM2235988	0.14145813	0.352358272	0.423316239	0.336113498	0.386749581	0.409270452	0.584196465	0.343228164	0.277136606	0.327418791	0.106855559	0.374381104	0.010431755	0.483989766	0.136515378	0.207881738	0.37213769	0.20073844	0.506177181	0.232092263	0.137902186	-0.145805749	0.505874905	0.168032884	0.274741271	0.283303534	0.012471076	0.261971112
GSM2235991	0.069912007	0.273778106	0.408338692	0.398258018	0.384684822	0.427819952	0.649668635	0.344192959	0.243740216	0.311182336	-0.014444967	0.399383976	0.070055857	0.527066593	0.257071639	0.268611144	0.549779423	0.042327503	0.505620442	0.31723825	0.211334116	-0.170197815	0.479837558	0.243301987	0.308202896	0.290717978	0.109741248	0.150877986
GSM2235992	0.127977997	0.318651929	0.443528464	0.370134444	0.389870217	0.42057023	0.604640682	0.341337848	0.29984529	0.30878494	0.041735422	0.382340071	0.065550357	0.489738716	0.203561298	0.239203441	0.466784989	0.19921689	0.477383786	0.256290484	0.234282508	-0.119703279	0.522442271	0.217461809	0.278234587	0.305292172	0.030963229	0.280318743
GSM2235993	0.382339531	0.465731025	0.633518111	0.432382426	0.434219699	0.466080934	0.630052507	0.37756203	0.307433311	0.473921292	0.107716854	0.448044992	0.247322075	0.523093416	0.28980485	0.275117001	0.597565922	0.245251495	0.540456009	0.340722276	0.266477575	-0.100275236	0.541348558	0.344851258	0.372270187	0.37128984	0.114447012	0.308820154
GSM2235994	-0.152200138	-0.005356374	0.233993643	0.297328163	0.303948913	0.337412911	0.594075048	0.279320836	0.286258342	0.26176702	-0.120526924	0.312174168	-0.042941926	0.498193841	0.092939044	0.224382723	0.200142669	-0.034339022	0.414269584	0.282503985	0.113995915	-0.13620493	0.517380071	0.060962703	0.166703399	0.189663433	-0.080629714	0.150965691
GSM2235995	-0.086037745	0.390911079	0.431641481	0.392980847	0.433442749	0.420239058	0.607777997	0.371920463	0.256414022	0.367804377	-0.018528042	0.384228906	0.006801316	0.515940901	0.158469465	0.19289451	0.389979251	0.18274359	0.507129289	0.292754097	0.215394766	-0.062240309	0.444091455	0.256400569	0.254245343	0.306825853	0.048254654	0.270590472
GSM2235996	0.024142793	0.313741663	0.453906085	0.406543564	0.360042286	0.420481162	0.607147084	0.385422976	0.190128911	0.358654576	0.07164413	0.353200219	0.139847218	0.601762726	0.187733573	0.29799301	0.502199527	0.032773522	0.52478996	0.311835094	0.214088098	0.196058589	0.572810414	0.316242791	0.304926195	0.294997603	0.134062407	0.231008382
GSM2235997	-0.141656229	0.355278408	0.431357426	0.397807347	0.427285235	0.419857225	0.626947659	0.332004011	0.24592728	0.341669334	-0.011281317	0.335698622	-0.064314116	0.474456751	0.178135266	0.224624951	0.394919376	0.142289853	0.486145101	0.317624353	0.244027754	-0.122903066	0.522111414	0.264898451	0.285683602	0.295759418	0.050796033	0.258248896
GSM2235998	-0.181699496	0.308076617	0.396204175	0.344359298	0.403672166	0.41395334	0.597204823	0.315119499	0.232408755	0.30330211	-0.028931097	0.365822345	-0.112994652	0.447910087	0.123263898	0.103143385	0.372973795	0.166661568	0.497458814	0.29262782	0.1927836	-0.311213044	0.485396481	0.210367358	0.256044697	0.256466818	0.00522361	0.261262463
GSM2235999	0.069626741	0.393082136	0.391653489	0.402110983	0.385362017	0.394880887	0.630008722	0.342571653	0.273597634	0.313643692	-0.019926644	0.408308111	0.039257461	0.46346081	0.15739557	0.145137477	0.382748937	0.133582699	0.505816257	0.302851706	0.230511614	-0.132548173	0.488122922	0.286126092	0.301974446	0.290632891	0.018385423	0.246126442
GSM2236000	-0.004584111	0.299412447	0.342705001	0.394876956	0.35489976	0.430011949	0.616337286	0.348586413	0.236369368	0.299705949	-0.053040733	0.39012085	-0.046874596	0.519197352	0.276980531	0.106092206	0.447833857	0.13771452	0.569709714	0.275067004	0.198808496	-0.115344849	0.519291402	0.24129862	0.306571689	0.273267574	0.029673498	0.213111581
GSM2236001	0.115166436	0.341986893	0.474198216	0.38579218	0.409704567	0.406561774	0.627929181	0.354820748	0.283352815	0.380627255	0.078836273	0.401839977	0.063349011	0.507013115	0.235426481	0.301646043	0.47748819	0.18656938	0.511341088	0.291244326	0.196845938	-0.239662966	0.54544017	0.271176782	0.334689766	0.359283761	0.031757867	0.278832313
GSM2236002	-0.330560022	0.334965029	0.313621414	0.332743125	0.373468183	0.393195784	0.565140717	0.299925005	0.252723386	0.183068545	0.069470152	0.341616541	-0.139788859	0.423740696	0.050521689	0.128961584	0.291809107	0.202730943	0.463052551	0.240447781	0.122478845	-0.234152903	0.445573904	0.154592858	0.21995259	0.236868458	0.026271585	0.200822896
GSM2236003	-0.087497689	0.223086484	0.346182896	0.356189557	0.371905091	0.403387954	0.625082141	0.311787061	0.330279336	0.308115904	0.068413494	0.345441099	-0.113309399	0.472804334	0.145434683	0.168658907	0.343694309	0.129925062	0.489730825	0.305188939	0.167018064	-0.206044422	0.521573511	0.17483244	0.281316241	0.292304982	0.045818123	0.241539385
GSM2236004	-0.101006727	0.331368162	0.411334073	0.350886851	0.439578946	0.409839322	0.605534217	0.341726293	0.232362995	0.281266788	0.008671508	0.408450414	-0.016576266	0.453110685	0.146753782	0.189234835	0.438929653	0.162589324	0.498048549	0.256221683	0.183503587	-0.057688419	0.50729794	0.228866242	0.290332707	0.275630392	0.034631066	0.24862887
GSM2236005	-0.176567472	0.338600217	0.340809137	0.375801035	0.379184802	0.424874454	0.623055173	0.372078699	0.249194234	0.331556523	-0.028229752	0.359936784	-0.128969969	0.482705113	0.141580784	0.108197439	0.312166964	0.048616604	0.49982541	0.284206061	0.200351474	-0.166233016	0.513524101	0.168483536	0.238535624	0.271897043	0.079293696	0.257430338
GSM2236006	-0.148962317	0.351387781	0.361364913	0.339542419	0.355951768	0.371229443	0.634075583	0.331824884	0.247421691	0.291065779	-0.033726534	0.327702519	-0.011768263	0.492908244	0.111614305	0.130416025	0.368136004	0.087321647	0.458797252	0.249207761	0.163644299	-0.189537982	0.488733896	0.150588205	0.265732625	0.222404934	0.060766812	0.25443264
GSM2236007	0.075408847	0.443212361	0.505429909	0.455070586	0.422381177	0.444629669	0.648397965	0.407745965	0.286987787	0.428122809	0.030234981	0.492601532	0.125942056	0.518733714	0.288525198	0.2719379	0.585880733	0.191113541	0.531778473	0.370124896	0.306756824	-0.049912242	0.525512618	0.39066394	0.368588419	0.355263834	0.061857083	0.308859552
GSM2236008	0.235186197	0.287741495	0.551818988	0.400954753	0.387445713	0.385072442	0.643996634	0.367910609	0.283108829	0.398151453	0.01826921	0.396569326	0.171525772	0.566044254	0.201366016	0.385838946	0.566829874	0.104944904	0.549215028	0.349721116	0.209760346	-0.175573258	0.551209075	0.257742526	0.356282557	0.348726349	0.08548108	0.221059911
GSM2236009	0.095147742	0.390148624	0.428615662	0.390917361	0.377261834	0.420022342	0.620262816	0.337721727	0.287703384	0.340439163	-0.002032718	0.378920429	0.046094198	0.48550368	0.209692519	0.206202583	0.441529236	0.182036246	0.482037686	0.283471206	0.187675294	-0.216293818	0.500685397	0.224517626	0.302228849	0.314250685	-0.017517822	0.242692755
GSM2236010	0.21191349	0.422460774	0.478899336	0.372832546	0.420220978	0.422939477	0.611628549	0.357323783	0.277440094	0.382617494	0.083324888	0.383063234	0.117995249	0.463128451	0.176862268	0.29021966	0.401540054	0.18799024	0.493022681	0.27803852	0.166867922	-0.166338295	0.475204369	0.188651771	0.301182793	0.302418606	0.108351093	0.233768782
GSM2236011	0.062049417	0.394709062	0.478323752	0.374505345	0.362065839	0.403110349	0.630136493	0.323952681	0.300092206	0.317938555	0.088662624	0.387964241	0.033907414	0.51037695	0.146625764	0.272031168	0.446403901	0.121835447	0.505304293	0.295534136	0.208751182	-0.153024658	0.545794812	0.221870599	0.282012458	0.28648708	0.05238075	0.279069373
GSM2236012	-0.04649299	0.416456424	0.405067866	0.383587214	0.401475078	0.396281963	0.609226198	0.363178675	0.29042844	0.307789274	0.101170955	0.423156681	0.024401084	0.592697527	0.196613811	0.221300771	0.399562601	0.185120551	0.486886391	0.311240664	0.206097214	-0.087333526	0.525487417	0.286539978	0.294907866	0.31613003	0.063790904	0.319026312
GSM2236013	0.016500741	0.45487665	0.445494144	0.395472523	0.373853252	0.432602999	0.59637427	0.347271656	0.279443108	0.333547378	0.071743231	0.456283522	0.016764628	0.560280526	0.211179716	0.226240998	0.460321246	0.177140876	0.509676408	0.330092995	0.254501872	0.054462023	0.509022163	0.352844484	0.292024772	0.322998347	0.073152826	0.324228675
GSM2236014	-0.157978902	0.492229846	0.521587088	0.396254119	0.337029138	0.408581607	0.615889165	0.377616559	0.313582374	0.335936239	0.043005803	0.409716665	-0.026554215	0.544941499	0.148696096	0.114866019	0.394198684	0.196062195	0.511642519	0.316923893	0.223175104	0.043243998	0.472563489	0.216970886	0.213994274	0.262952441	0.092473555	0.221985977
GSM2236015	0.32460716	0.380043835	0.480920332	0.357474781	0.404667561	0.413538912	0.617908772	0.34093441	0.329431372	0.333628925	0.116728472	0.375926248	0.204404209	0.521682641	0.17972832	0.231896827	0.469303274	0.191698408	0.492975873	0.346966148	0.185185341	-0.139877588	0.526080826	0.2484836	0.310155066	0.327687743	0.014034552	0.285278376
GSM2236016	-0.025222778	0.438319422	0.393295769	0.360480256	0.357273695	0.402045887	0.591529091	0.356886601	0.327458864	0.292792639	0.030621264	0.400494873	-0.022942883	0.52991999	0.14859664	0.204202373	0.363227633	0.121902271	0.458276859	0.286653692	0.186853355	-0.028620333	0.485931935	0.209615383	0.241203289	0.278507353	0.05237296	0.367784131
GSM2236017	-0.042783992	0.28776315	0.403053232	0.353428999	0.383527525	0.41401838	0.60106509	0.342857596	0.288465265	0.295934815	0.001992529	0.390945914	-0.013759373	0.532103086	0.112384085	0.200080754	0.35062785	0.071518269	0.46572861	0.277337118	0.152314527	-0.116438738	0.501797679	0.221625339	0.265765608	0.286693452	0.025097473	0.273835984
GSM2236018	0.10609629	0.374605931	0.466589923	0.328859958	0.416672916	0.400339389	0.595486017	0.336630235	0.302366287	0.311692049	0.166495878	0.393156576	0.071404016	0.54687787	0.125224866	0.18873237	0.389300916	0.160996318	0.491242667	0.29587452	0.203480943	-0.035231635	0.514083577	0.235765881	0.266129794	0.308379689	0.093319001	0.275562474
GSM2236019	-0.096928038	0.397616812	0.390903715	0.339652969	0.388096589	0.391379615	0.611254927	0.302908459	0.293362161	0.198586364	0.071838267	0.383269459	-0.045375057	0.473513916	0.140793685	0.189723755	0.330696238	0.184691379	0.467035067	0.268921847	0.170276166	-0.12203105	0.504755937	0.263706952	0.258678031	0.276268495	0.057064704	0.230264218
GSM2236020	-0.016548672	0.458276325	0.465920191	0.390936699	0.366909147	0.389363234	0.584007257	0.339207345	0.286662512	0.324277448	-0.01006387	0.397048433	0.012424111	0.453117567	0.179894212	0.05674889	0.382373854	0.223260321	0.46639526	0.333397081	0.208910505	-0.004897865	0.458722552	0.24010383	0.248578075	0.285854398	0.035807956	0.273158936
GSM2236021	0.130981052	0.345405911	0.456772789	0.351676423	0.376620815	0.420372192	0.633217244	0.375520197	0.37304649	0.363294656	0.086638717	0.395212016	0.05247169	0.526947682	0.224851681	0.28512446	0.441367101	0.17372869	0.472412274	0.338236071	0.217431249	-0.188957402	0.542358182	0.272172365	0.322483152	0.362790173	0.002685539	0.264562492
GSM2236022	-0.112262673	0.38015881	0.40187568	0.351836971	0.391339576	0.43013303	0.616102419	0.341346532	0.321377253	0.279600631	0.030644696	0.403870348	-0.052384737	0.489380547	0.134568821	0.156187248	0.376054986	0.098066852	0.505523291	0.309373368	0.188426422	-0.054774722	0.488626989	0.256797867	0.239388354	0.300886304	0.075811596	0.291518274
GSM2236023	0.284295638	0.542969786	0.564888599	0.41275098	0.415922125	0.400300071	0.610070001	0.370397766	0.256285774	0.442072265	0.113073354	0.418577786	0.226830427	0.516771784	0.210662391	0.182504423	0.529918958	0.272231433	0.512775026	0.290331566	0.262134155	-0.079840244	0.50689896	0.355557264	0.292342408	0.350242023	0.075502462	0.3261872
GSM2236024	0.456719296	0.491093843	0.550230931	0.393230092	0.403560583	0.419674687	0.632430017	0.283977454	0.26543383	0.362970121	0.055570794	0.335805559	0.301817358	0.52409484	0.164310952	0.177198889	0.491276024	0.220255878	0.535562078	0.3000453	0.206585579	-0.051175214	0.501349873	0.258753835	0.306506685	0.335272343	0.055995628	0.252414255
GSM2236025	0.531569649	0.417524298	0.556786999	0.410471969	0.411398336	0.402701442	0.612936153	0.358441676	0.306758011	0.428798464	0.143558389	0.398784614	0.391263684	0.521284648	0.269812411	0.334659707	0.569792664	0.265325039	0.547731782	0.314588078	0.218289586	-0.169988699	0.560415584	0.312370264	0.390872482	0.411871407	0.016303647	0.305848231
GSM2236026	0.049637946	0.217294678	0.403185838	0.357135304	0.339807182	0.360361677	0.593547987	0.360765777	0.315580486	0.329527253	0.013002728	0.386405212	0.122931215	0.55223468	0.188444398	0.375270415	0.429837174	0.070250236	0.434752161	0.320594488	0.216099049	-0.172577149	0.534877726	0.205748691	0.311561487	0.250504113	0.018373377	0.172543714
GSM2236027	-0.16312905	0.240081225	0.365722911	0.418674165	0.375076662	0.403096107	0.633894272	0.400972427	0.246308887	0.282911035	0.068268645	0.39288496	0.036781197	0.593293549	0.145140025	0.372476552	0.432607799	0.092005685	0.450919527	0.319696509	0.16299939	-0.034194551	0.535388476	0.297623442	0.297468387	0.264815873	0.004777054	0.232168024
GSM2236028	-0.05852885	0.438518371	0.469874137	0.418529016	0.416363619	0.393922138	0.628924748	0.382065271	0.322057924	0.370118368	0.037432426	0.438732183	0.031211677	0.563625335	0.220289047	0.244425459	0.533799424	0.16356674	0.496574608	0.31382958	0.280632855	-0.065257329	0.488310555	0.316206965	0.290488153	0.331145414	0.061980462	0.270364979
GSM2236029	0.384249366	0.493464816	0.571361872	0.393520415	0.388457736	0.440658922	0.630262736	0.286411477	0.228446423	0.404513244	0.072840861	0.363968527	0.273673988	0.447933402	0.186904816	0.155313	0.5336869	0.226583578	0.471933766	0.234240473	0.164625227	-0.094089439	0.491779506	0.243471071	0.319110361	0.320259298	-0.011762877	0.32772702
GSM2236030	-0.073578466	0.435644555	0.424103589	0.399117442	0.3970134	0.419691057	0.616281895	0.365851883	0.266875101	0.284933922	0.07042369	0.41297339	0.024023128	0.504579821	0.232725171	0.215558221	0.478767204	0.106217127	0.491506736	0.287007485	0.277780701	-0.176986843	0.474711482	0.322108987	0.294367489	0.303666506	0.011282174	0.240046418
GSM2236031	0.306762576	0.361728998	0.464772842	0.408804678	0.416644419	0.416188819	0.622421199	0.365253474	0.302368517	0.381138408	0.142131921	0.417490421	0.184194114	0.517441428	0.266470066	0.346586564	0.536284418	0.213613665	0.510806074	0.268353893	0.251496925	-0.117044137	0.557823269	0.286540101	0.355521341	0.383318556	-0.028865491	0.276976742
GSM2236032	-0.101541738	0.446558308	0.489849994	0.387168116	0.374942391	0.410258074	0.609305302	0.346147531	0.252432823	0.290046793	-0.010903099	0.358632412	-0.024942356	0.458202609	0.156877965	0.117199409	0.42174972	0.228556482	0.488385381	0.293454728	0.245949048	-0.145692214	0.455962784	0.266071901	0.290060948	0.309997742	0.04102478	0.311031278
GSM2236033	-0.096548261	0.318430327	0.326648137	0.381923653	0.37468854	0.365292233	0.611383041	0.2793877	0.236122513	0.245546985	-0.091797132	0.396767171	-0.058008706	0.528401036	0.196751236	0.134039399	0.40607844	0.235117273	0.475301248	0.247655782	0.179896188	-0.146063887	0.478883874	0.231386471	0.278996308	0.249697735	-0.13592435	0.233397562
GSM2236034	0.384159397	0.488919819	0.604557555	0.437826034	0.425705512	0.446237152	0.642771088	0.3628578	0.302805645	0.462536642	0.075822124	0.397426723	0.249191438	0.483214204	0.252146034	0.235049364	0.563034793	0.276659891	0.537325844	0.325489022	0.238026663	-0.070987563	0.535897814	0.311705619	0.356997171	0.376164462	0.073585224	0.351030323
GSM2236036	-0.026567206	0.372306732	0.384074865	0.303761929	0.4077143	0.390676555	0.588297126	0.350853152	0.264648051	0.298146571	0.053525834	0.379752908	-0.064460406	0.466434163	0.210487595	0.220889642	0.363087802	0.191784184	0.466078668	0.244469264	0.184445712	-0.226236121	0.435930858	0.154890292	0.263645023	0.25148934	0.038942168	0.300192751
GSM2236037	-0.069137878	0.294582781	0.426169636	0.400488644	0.40994349	0.450894938	0.631263239	0.420928704	0.251279285	0.363682979	0.044589918	0.465782578	0.014756718	0.538135987	0.280157418	0.27658418	0.507875051	0.137131039	0.517076525	0.336996324	0.255843239	-0.116446505	0.5189685	0.32223714	0.372416231	0.357618002	0.048794596	0.281123989
GSM2236038	0.239174504	0.386522258	0.539809159	0.393152465	0.42964163	0.431132832	0.609807643	0.393813541	0.313095069	0.375046002	0.086375612	0.398554752	0.115364068	0.518674141	0.248252771	0.241512637	0.511357396	0.201335685	0.504452971	0.300597995	0.22598496	-0.144835046	0.55177325	0.234421406	0.327835731	0.351774872	0.094411202	0.257290907
GSM2236039	-0.131461968	0.337601142	0.385695393	0.311454346	0.413862522	0.422252903	0.623152167	0.317910248	0.270277377	0.214412649	0.027434774	0.409982488	-0.134704501	0.474777141	0.119076562	0.148169339	0.389981902	0.161390676	0.454537959	0.266133843	0.17310175	-0.120404513	0.488151898	0.178365318	0.26416737	0.260168412	0.022309267	0.293162452
GSM2236040	-0.07752907	0.418727123	0.450361628	0.397256905	0.392440492	0.395830789	0.588883718	0.36905733	0.272993895	0.315272662	0.108849676	0.381347026	-0.014731003	0.460442384	0.204276605	0.251194304	0.461451831	0.219877369	0.51493591	0.257555877	0.184844986	0.129331186	0.455564273	0.230879906	0.232920386	0.303563529	0.138710503	0.332338896
GSM2236041	0.31783566	0.41319304	0.552130326	0.416686625	0.444670088	0.434422162	0.631579355	0.416453229	0.304094863	0.42561201	0.14986289	0.449749247	0.212303533	0.553778854	0.314947085	0.415627322	0.599673803	0.226012117	0.528875641	0.323165154	0.254861349	0.019445809	0.540777479	0.344875334	0.373490897	0.407241968	0.105033206	0.325313979
GSM2236042	0.127519756	0.382345731	0.478866509	0.335761108	0.419724981	0.443456855	0.590076256	0.296196107	0.254510279	0.304244761	0.083318367	0.360558574	0.061874925	0.442595737	0.144935509	0.210921653	0.361008389	0.223860877	0.486564167	0.276174041	0.202913274	-0.175355354	0.490929894	0.237012351	0.288957548	0.294148569	0.055509588	0.192304792
GSM2236043	0.257402541	0.442248531	0.491643603	0.392342308	0.419134487	0.433002001	0.634368039	0.357763231	0.272736814	0.354064688	0.102752534	0.45932671	0.139574221	0.521591999	0.27422248	0.254269882	0.52664872	0.216668753	0.521096641	0.304009243	0.242043293	-0.0613343	0.52953729	0.336880107	0.348260232	0.334138266	0.113735867	0.325892537
GSM2236044	-0.126957541	0.339816229	0.338210001	0.372718229	0.381880507	0.410955593	0.618056807	0.296080199	0.247561097	0.250365938	-0.005715034	0.358860661	-0.119594388	0.505627185	0.160840552	0.088723834	0.320002013	0.179659294	0.489281312	0.247201529	0.215526539	-0.152617841	0.497196025	0.129672629	0.230092624	0.23606761	0.049357211	0.213672506
GSM2236045	-0.062052484	0.383521281	0.513957592	0.402774366	0.362748707	0.40271132	0.637685225	0.356418805	0.223137655	0.324074674	-0.116071092	0.352473107	0.065982249	0.509666746	0.114905551	0.286492481	0.389983688	0.095648509	0.474636542	0.273166934	0.187294982	-0.096823688	0.463297868	0.165067223	0.267319439	0.247531371	0.12032484	0.201824909
GSM2236046	0.035894673	0.343460066	0.414682774	0.384557897	0.405183497	0.412246339	0.601970404	0.353864928	0.258238807	0.324396806	0.017521345	0.353627935	-0.008927516	0.486031285	0.166877079	0.170784412	0.359106659	0.140438631	0.494030236	0.286394537	0.185303407	-0.111620189	0.484746316	0.192573183	0.289232121	0.287407055	0.0462376	0.228781536
GSM2236047	0.502952654	0.452191541	0.465836634	0.433643419	0.378459155	0.446955671	0.621442495	0.323576651	0.280157514	0.364544773	0.072847131	0.430105812	0.36030259	0.522140346	0.259448236	0.292944356	0.525488221	0.268639296	0.539733265	0.299875078	0.240103791	-0.196575252	0.563932344	0.368558145	0.374836524	0.349590456	0.010090146	0.255110834
GSM2236048	-0.018376088	0.525089978	0.460480355	0.362567755	0.339681941	0.405923835	0.586256928	0.378636277	0.304363939	0.360991172	-0.078272659	0.413663322	0.05000884	0.45478458	0.187123985	0.164541049	0.397613408	0.159106932	0.451175432	0.280235111	0.20844683	-0.145875168	0.483016006	0.247538619	0.276122827	0.256147313	-0.003577508	0.259028094
GSM2236049	0.613830114	0.552326753	0.554986867	0.365309655	0.374987905	0.41524885	0.628199253	0.23936387	0.312348342	0.409810369	0.109697757	0.40094415	0.484495211	0.496306828	0.165033363	0.195173952	0.526355303	0.334211688	0.553481679	0.286986575	0.203118548	-0.271548393	0.5578172	0.322542003	0.350083481	0.358055345	-0.06464499	0.3018974
GSM2236050	-0.071299198	0.366223959	0.340674752	0.334919619	0.374050276	0.425905404	0.619708469	0.330988292	0.257371061	0.275595273	0.048116108	0.371055431	0.027924872	0.466019812	0.168340139	0.111750594	0.315636646	0.213309993	0.488220866	0.282143569	0.172233899	-0.15990357	0.52653722	0.259269378	0.283717631	0.251187627	0.021836138	0.273302712
GSM2236051	0.16570306	0.381698656	0.440860002	0.342687957	0.335794278	0.375898507	0.63520395	0.35306981	0.340343225	0.352419039	0.051009067	0.353501164	0.147536841	0.515623353	0.096433566	0.23350375	0.401503053	0.091386965	0.468073157	0.300922712	0.204880505	-0.235757195	0.549055745	0.221902128	0.264414029	0.33323304	-0.02269889	0.245581642
GSM2236052	-0.185033752	0.397172744	0.362989253	0.334126039	0.358752651	0.400988345	0.567850593	0.298934935	0.298974222	0.21176982	-0.032542233	0.388806955	-0.116185273	0.493001823	0.129798494	0.173457081	0.32975294	0.151453742	0.457748903	0.261995939	0.171395744	-0.037908355	0.477820147	0.208828201	0.244542545	0.246202724	0.026103964	0.270339216
GSM2236053	-0.066054587	0.327659564	0.313545285	0.361689886	0.332940839	0.391390069	0.601791066	0.35894997	0.276189296	0.307422099	0.05606823	0.399179368	0.036773171	0.540649238	0.185074026	0.20672971	0.40784047	0.138176248	0.480864588	0.338830855	0.192298033	-0.215139737	0.546388221	0.271352756	0.281915032	0.294669576	-0.068863265	0.26883485
GSM2236054	0.018120589	0.329029642	0.403913025	0.397448532	0.404904337	0.414746688	0.624137739	0.355576454	0.330647427	0.364873028	0.076779252	0.422675454	0.063034417	0.545042827	0.297007341	0.294301988	0.484808596	0.191851072	0.478838819	0.332379123	0.226544849	-0.10218482	0.54234083	0.351650857	0.35248571	0.363363483	0.01652741	0.301183408
GSM2236055	-0.20480102	0.326541504	0.346525143	0.369019725	0.354518085	0.369916448	0.610716507	0.332895009	0.285724697	0.251891637	0.023239118	0.370701444	-0.092067462	0.496856164	0.114638823	0.091249843	0.306287156	0.205237524	0.451256169	0.301248488	0.186339633	-0.163017854	0.477580641	0.258215694	0.289685442	0.262787592	0.083752274	0.267717081
GSM2236056	-0.034259898	0.274850137	0.390668972	0.299894808	0.38345588	0.43505459	0.589612184	0.35222989	0.259639673	0.245933645	0.037093067	0.370052993	-0.016571794	0.437002002	0.101661195	0.144490191	0.298118842	0.167702293	0.489835223	0.23750567	0.141159107	-0.076377216	0.499070921	0.179904355	0.243461438	0.280210978	-0.024931582	0.215624922
GSM2236057	0.307617542	0.4116644	0.474155862	0.386683927	0.420777604	0.40661398	0.586035443	0.354058578	0.310573132	0.362971256	0.056112023	0.429455307	0.19241179	0.505878558	0.218135776	0.368168318	0.51503629	0.182392369	0.487429585	0.300130478	0.225907365	-0.18731772	0.520817696	0.278396378	0.354998769	0.369953379	0.018786069	0.307344759
GSM2236058	0.149599231	0.390684309	0.423933348	0.33416334	0.398783285	0.418516481	0.593090562	0.333376999	0.303255395	0.287874387	0.070353749	0.412818613	0.060523799	0.503063259	0.167951037	0.245268006	0.397841089	0.200708288	0.460495104	0.28117099	0.181219622	-0.086162383	0.503079363	0.226948744	0.29874021	0.30684289	0.01797689	0.320930866
GSM2236059	-0.047757495	0.338672723	0.379519522	0.404643115	0.432702057	0.428523082	0.630596384	0.37457818	0.291019881	0.356749295	0.108091579	0.440425086	0.010986244	0.539862107	0.254653721	0.27024883	0.471007599	0.14361423	0.49827407	0.319768685	0.277112711	-0.085132897	0.538802008	0.35596307	0.290146455	0.334748581	0.10225409	0.247951142
GSM2236060	0.152997554	0.449854504	0.509483302	0.439093127	0.41463425	0.43146805	0.616845699	0.421352095	0.364876251	0.381997865	0.206564959	0.499606517	0.148211516	0.567136007	0.365165725	0.401087257	0.603456176	0.227163004	0.527016164	0.346176907	0.319721457	0.187424954	0.586165956	0.469101455	0.375875142	0.393761908	0.045378295	0.314528356
GSM2236061	0.220549966	0.423866292	0.539001074	0.406315444	0.426594792	0.437881012	0.604522679	0.387309272	0.331119889	0.417296362	0.168539914	0.505864492	0.169269864	0.571371918	0.380952893	0.399219767	0.625283301	0.252466187	0.549865081	0.335557736	0.291381523	-0.012524315	0.552075824	0.430366376	0.387832092	0.394089541	0.0546055	0.323667468
GSM2236062	-0.061978775	0.45573578	0.440341737	0.371654626	0.365339871	0.430208968	0.616113871	0.377095866	0.315120769	0.303050845	0.061860154	0.459446484	0.024008925	0.521669532	0.238211877	0.264049027	0.480638014	0.172100443	0.501543699	0.327331284	0.269250932	0.009953702	0.485935815	0.338000094	0.303390465	0.320712848	0.052597169	0.295620563
GSM2236063	-0.131084185	0.349152983	0.371324513	0.350825159	0.394482538	0.431343111	0.621782518	0.348351925	0.321350363	0.292858518	0.101657107	0.439745269	-0.036933366	0.502184876	0.211631649	0.270292882	0.414885417	0.236544507	0.480693468	0.283112574	0.237387602	-0.068625724	0.54189542	0.315345333	0.285796512	0.303531281	0.045213214	0.242466675
GSM2236064	-0.222443965	0.41505706	0.434559392	0.358076486	0.402887221	0.461051333	0.594670416	0.358169655	0.245965705	0.293569059	-0.04557842	0.417780818	-0.065445577	0.452668394	0.146985447	0.198460455	0.387071923	0.222370134	0.504707692	0.272426948	0.217400215	-0.065357532	0.483236456	0.257754362	0.26249275	0.283863541	0.063814762	0.289956057
GSM2236065	-0.024561321	0.418366361	0.408282857	0.336559691	0.341725876	0.354343067	0.598576651	0.361050622	0.330176207	0.333863847	0.085857012	0.385715748	-0.052663917	0.48765342	0.120795806	0.076985682	0.360794273	0.157876451	0.47437422	0.326195512	0.188227296	-0.189207392	0.497680322	0.206380011	0.288837208	0.263221016	0.011705142	0.279405576
GSM2236066	0.245074031	0.385273603	0.417835101	0.355737892	0.351403577	0.416248214	0.586118995	0.345603076	0.296315177	0.320285475	0.174517804	0.356363897	0.056970813	0.542385981	0.041771325	0.110365274	0.315632384	0.140154583	0.493964039	0.315117422	0.239941042	-0.125448822	0.51049452	0.294604941	0.27325939	0.286940149	0.018988945	0.230633602
GSM2236067	0.057588146	0.428501562	0.479707658	0.404510734	0.349025331	0.395153872	0.63327095	0.372444063	0.273246192	0.36172206	0.057498071	0.420804163	0.013940946	0.522738138	0.130023545	0.154764523	0.389649131	0.216950814	0.510681387	0.345060041	0.216991743	-0.075120578	0.529411674	0.349983498	0.286778383	0.305660939	0.044327126	0.296412388
GSM2236068	0.260929051	0.268335057	0.467811584	0.335445988	0.368648802	0.37553892	0.613868948	0.34882689	0.366945231	0.359562493	0.101574438	0.372606499	0.132050951	0.530015081	0.159242099	0.220257591	0.445287653	0.148504515	0.498992755	0.315170019	0.222848562	-0.219925708	0.516251251	0.238832904	0.311246771	0.339964287	0.016862588	0.221872625
GSM2236069	-0.006580375	0.315418858	0.336867684	0.348761571	0.358571715	0.364603722	0.570990493	0.314524838	0.240551758	0.271012639	0.069343958	0.329278488	-0.106028719	0.480880784	0.10793804	0.032131127	0.240962678	0.130058228	0.505555623	0.221234094	0.136722484	-0.092380577	0.416978421	0.129551435	0.234295693	0.228375473	0.083715847	0.216425675
GSM2236070	0.141565346	0.496290984	0.630238378	0.407089789	0.429442092	0.396832264	0.648879466	0.406892282	0.286524946	0.45004295	0.08338327	0.40892466	0.090694046	0.5568482	0.194845168	0.200472802	0.493575608	0.154447921	0.534521152	0.321431457	0.285038933	-0.010849873	0.520673818	0.358197493	0.321485621	0.34141047	0.147231015	0.335697337
GSM2236071	0.157145093	0.544816503	0.577202594	0.394239719	0.373647584	0.385831333	0.622855617	0.387531377	0.303976511	0.392151595	0.101700472	0.428468787	0.100176328	0.526983224	0.235342155	0.207592041	0.528605657	0.196296566	0.483238909	0.331295344	0.242391569	-0.049151037	0.479544863	0.313804832	0.315983603	0.333677408	0.067794204	0.314835506
GSM2236072	0.059753408	0.467892599	0.558679709	0.42441919	0.414453052	0.419292558	0.61808039	0.401870787	0.340581814	0.37374613	0.023438828	0.423172802	0.011820119	0.527838137	0.28877873	0.231611776	0.553379058	0.18246696	0.488073397	0.346093552	0.278344618	-0.185091664	0.455512265	0.359700582	0.344461081	0.318968249	0.040903508	0.272081217
GSM2236073	-0.073034211	0.359107791	0.376496873	0.369114509	0.36418434	0.46298546	0.606890942	0.305671301	0.252558496	0.260223917	-0.035624728	0.401961818	-0.051787473	0.509983173	0.20405988	0.260448643	0.423360287	0.142086737	0.582382168	0.288747677	0.211954026	-0.083825356	0.509458094	0.257331724	0.287697963	0.285481273	-0.015017285	0.253912092
GSM2236074	0.055051298	0.450623894	0.449012527	0.347430365	0.350927443	0.434831384	0.572745876	0.289572272	0.226136153	0.267214974	-0.018394832	0.352968059	0.029821148	0.48731964	0.111935219	0.093210315	0.408278444	0.211879384	0.511759187	0.326039542	0.203758335	-0.188823985	0.530533224	0.213207541	0.233790016	0.244762104	-0.017351485	0.330858055
GSM2236075	0.07229601	0.39308748	0.440778254	0.401726068	0.384571185	0.409187464	0.619453383	0.382247016	0.313383407	0.390190832	0.113721611	0.42237416	0.063734297	0.541939964	0.20241436	0.327450006	0.510624507	0.163935924	0.477679071	0.344188955	0.253450307	-0.085640766	0.551817295	0.325242109	0.344335285	0.358589083	0.005696739	0.284418235
GSM2236076	0.299582164	0.517750551	0.601745335	0.426339477	0.459302719	0.449538417	0.619808264	0.321387481	0.312147373	0.450322766	0.117253922	0.398374975	0.258471946	0.501775612	0.301570998	0.247499684	0.542057438	0.227125318	0.522046298	0.330134538	0.213402464	-0.16778606	0.527439924	0.309028384	0.337102526	0.362340461	0.100394435	0.352048653
GSM2236077	0.060168787	0.47800526	0.536391441	0.395901296	0.408170329	0.426624444	0.592881378	0.342153539	0.300635519	0.38198081	0.025237257	0.434339525	0.087895282	0.507245181	0.204914642	0.19873951	0.461368521	0.205452813	0.476192008	0.315711912	0.27486552	-0.069554161	0.490179196	0.291953036	0.293297052	0.337993876	0.024073727	0.300705687
GSM2236078	-0.273507722	0.319192996	0.213164303	0.308161705	0.367691542	0.393224893	0.588579081	0.357106776	0.293303229	0.201074696	-0.080206726	0.340425386	-0.123973475	0.466755974	0.088351454	0.131043917	0.311990768	0.175951074	0.481350569	0.22820775	0.157602285	-0.229701786	0.465464456	0.198049148	0.245751702	0.229063606	0.00650945	0.279197688
GSM2236079	0.132991311	0.477130516	0.56230869	0.433648499	0.417963917	0.431803909	0.60929479	0.371089628	0.264743768	0.46294153	0.059582822	0.419451582	0.153843512	0.538810772	0.260561893	0.207784225	0.54741992	0.173790722	0.504265583	0.33249918	0.199617694	-0.091254712	0.524512013	0.329892141	0.333093922	0.344679108	0.066594852	0.278037087
GSM2236080	-0.108175727	0.451254109	0.446611515	0.439057671	0.390758885	0.433499132	0.619068885	0.383191966	0.263743582	0.321151916	0.158039065	0.423511512	0.065111083	0.549298015	0.223412487	0.330411476	0.524062798	0.177029472	0.475694281	0.315910332	0.266157224	0.140749893	0.555703066	0.387849933	0.321434048	0.347804719	0.085360605	0.331606465
GSM2236082	0.330313445	0.388698411	0.457389681	0.377710792	0.398251626	0.391625464	0.599607594	0.354430872	0.247110538	0.345420094	0.15110776	0.395282555	0.224618321	0.525165806	0.160828679	0.247889925	0.470950807	0.186481549	0.507486531	0.288437274	0.131381936	-0.16189276	0.512919644	0.241574352	0.335419234	0.310073179	0.051461108	0.283232403
GSM2236083	0.173808971	0.25557602	0.459709227	0.338711138	0.403953575	0.365312999	0.561589121	0.327650461	0.294791463	0.338729158	0.048001782	0.344905974	0.057790425	0.473126712	0.102281238	0.291511357	0.403475429	0.012089844	0.481997961	0.250321527	0.152545114	-0.275298861	0.511722514	0.100697374	0.295801838	0.270740858	0.00558948	0.176807349
GSM2236084	-0.032694723	0.377854015	0.403392592	0.386016664	0.367011444	0.427799454	0.594974284	0.314655592	0.258893926	0.269280441	0.08149406	0.393541195	-0.02527651	0.495843877	0.187675382	0.243034316	0.425400244	0.232653178	0.488883402	0.268087446	0.182176531	-0.038905347	0.514021342	0.268861193	0.285872104	0.307683144	0.003262339	0.275396065
GSM2236085	0.075657348	0.460346499	0.531511002	0.365889629	0.399811895	0.394865319	0.584973681	0.346477317	0.310407139	0.379207963	0.106579707	0.432550719	0.081918528	0.503899642	0.187775603	0.269671348	0.511701234	0.197562136	0.497327152	0.270792233	0.222228181	0.042180404	0.49857284	0.304025142	0.306416991	0.338546536	0.015579038	0.324712974
GSM2236086	0.207399603	0.495916131	0.583201875	0.431650825	0.38859434	0.444698412	0.611863969	0.341856843	0.268702617	0.440850038	0.060836841	0.427869628	0.170472117	0.506059543	0.298774653	0.22343164	0.60448197	0.211263029	0.496229753	0.287694845	0.268119635	-0.002656273	0.524339523	0.364632142	0.347568137	0.373708228	-0.019976003	0.308904427
GSM2236087	0.026103115	0.440733195	0.459783896	0.385215825	0.393948688	0.445230402	0.593505233	0.329489899	0.249683186	0.351180102	0.07593222	0.418839969	-0.025035466	0.515830012	0.20835429	0.216081845	0.539424383	0.205020625	0.463058207	0.265649946	0.225075716	-0.045350732	0.502940736	0.293444776	0.306121776	0.354597845	-0.016385155	0.291787011
GSM2236088	-0.122900828	0.406323668	0.387981693	0.358466268	0.383861212	0.42742886	0.560287142	0.333776575	0.328653341	0.285537631	0.111253294	0.413941747	-0.022538319	0.526720465	0.229855982	0.247177106	0.482759599	0.190275933	0.453884978	0.224401994	0.164417123	0.053388083	0.509846753	0.26935559	0.299459155	0.325343513	0.006535856	0.306118762
GSM2236089	0.085665695	0.442591248	0.524655173	0.358202799	0.413719498	0.426333251	0.587534892	0.32902018	0.276657906	0.336859025	0.072529163	0.441936297	0.07227612	0.533412101	0.260379743	0.276667976	0.532168959	0.215601315	0.475679908	0.323122815	0.203939795	-0.018767642	0.510790214	0.281441923	0.308633625	0.356775202	0.05466397	0.313872381
GSM2236090	0.30288629	0.412785692	0.471362926	0.372061896	0.369484616	0.388843795	0.584370322	0.302579016	0.309048274	0.31489081	0.159213051	0.386437646	0.19530337	0.523335762	0.198274798	0.239266004	0.501397594	0.223772901	0.497355536	0.201014504	0.189228404	-0.058287981	0.512277992	0.284961208	0.307485593	0.363294053	-0.036068042	0.298387249
GSM2236091	0.014123349	0.368002005	0.43024778	0.367842249	0.393620162	0.413406782	0.556780576	0.324944959	0.277100772	0.273550995	0.046352451	0.417149325	0.018164126	0.544012464	0.24153051	0.260994569	0.478755273	0.226427603	0.478221594	0.237059078	0.205352313	-0.048523123	0.510836002	0.264737479	0.297949805	0.301952527	-0.037206796	0.269233327
GSM2236092	0.000302808	0.379560288	0.419324029	0.393873912	0.382415816	0.406719074	0.599105721	0.314325936	0.285885627	0.340167178	0.106763235	0.420333075	-0.001517227	0.56142857	0.190448105	0.28133027	0.498492251	0.230486324	0.507063315	0.22231017	0.207841495	-0.005735129	0.503738694	0.262701749	0.303049641	0.304701573	-0.022980506	0.260070954
GSM2236093	0.03073059	0.365211856	0.46010597	0.373675588	0.394818794	0.412691689	0.579631393	0.323193784	0.31317863	0.318641312	0.101409124	0.404759682	0.016002038	0.530950896	0.181466352	0.265925936	0.453181964	0.197527956	0.479183456	0.272721763	0.230562812	-0.09430575	0.518452014	0.259356207	0.276620185	0.310089422	0.00757962	0.261733429
GSM2236094	0.031098471	0.411572566	0.452762181	0.37870462	0.378653843	0.435706896	0.590412848	0.310073525	0.293169321	0.308292598	0.085154816	0.411560896	-0.014705213	0.524907571	0.201073136	0.262446027	0.466351198	0.208609993	0.491251455	0.267916788	0.206253245	0.054277105	0.490630261	0.246948579	0.286902352	0.301526982	0.024390585	0.270431033
GSM2236095	0.039020943	0.36774159	0.430221386	0.375136634	0.384679907	0.447524004	0.603085953	0.35500199	0.305222508	0.317434742	0.155752567	0.413947726	0.008229464	0.509482375	0.225330208	0.276917101	0.462928388	0.218371808	0.477153136	0.260154928	0.244672147	-0.009998827	0.498844849	0.254172448	0.306763203	0.317954447	0.003128821	0.278524405
