# Supplementary material for: Association of the TGFβ gene family with microenvironmental features of gastric cancer and prediction of response to immunotherapy
Source: Front Oncol. 2022 Sep 2;12:920599. doi: 10.3389/fonc.2022.920599 (PMC9478444; doi:10.3389/fonc.2022.920599)
Supplement: Supplementary file 1 [file DataSheet_1.zip › 4.Immune cell infiltration (ssGSEA)/TCGA_STAD.csv]

sample	Activated B cell	Activated CD4 T cell	Activated CD8 T cell	Activated dendritic cell	CD56bright natural killer cell	CD56dim natural killer cell	Central memory CD4 T cell	Central memory CD8 T cell	Effector memeory CD4 T cell	Effector memeory CD8 T cell	Eosinophil	Gamma delta T cell	Immature B cell	Immature dendritic cell	Macrophage	Mast cell	MDSC	Memory B cell	Monocyte	Natural killer cell	Natural killer T cell	Neutrophil	Plasmacytoid dendritic cell	Regulatory T cell	T follicular helper cell	Type 1 T helper cell	Type 17 T helper cell	Type 2 T helper cell
TCGA-3M-AB46-01A-11R-A414-31	-0.333758438	0.234041217	0.152242678	0.176055099	0.190050513	0.393757892	0.45644423	0.292968646	0.123609044	0.045630989	-0.15167773	0.210475538	-0.146504845	0.289294454	0.025098902	-0.109024235	0.1724585	0.091848156	0.306561133	0.294737179	0.09535266	-0.16492057	0.331467414	0.014326283	0.063572934	0.080337993	0.042711302	0.161055506
TCGA-3M-AB47-01A-22R-A414-31	0.025045002	0.236388442	0.29633125	0.242435072	0.191437192	0.394823383	0.498344345	0.316634469	0.175551977	0.181195056	-0.059397867	0.266379896	0.030354938	0.266566016	0.05667904	-0.052250919	0.296015153	0.066216081	0.373286734	0.332481778	0.092803497	-0.135501674	0.390425406	0.08008633	0.144597845	0.174877471	0.075903929	0.119543119
TCGA-B7-5818-01A-11R-1602-13	-0.129840855	0.289142856	0.387924426	0.275151681	0.26812517	0.452514356	0.515983434	0.39371314	0.100342062	0.22541352	-0.15785899	0.307329409	0.03927654	0.273985561	0.129616178	0.023662487	0.464917044	0.044023588	0.405065727	0.334398405	0.115910968	-0.184043812	0.340001558	0.220465844	0.211757075	0.183354444	0.120570154	0.073480958
TCGA-B7-A5TI-01A-11R-A31P-31	-0.087925196	0.281996954	0.229740172	0.223332543	0.205689069	0.37420172	0.491389732	0.399943335	0.138448849	0.123289097	-0.172074456	0.31102666	-0.000113528	0.340427357	0.066052937	0.03358834	0.291212725	0.021089196	0.337707287	0.289320261	0.096906895	-0.212038183	0.370455675	0.121059265	0.130798742	0.139138145	0.06236801	0.100819223
TCGA-B7-A5TJ-01A-11R-A31P-31	-0.268022099	0.115509552	0.128843968	0.203905532	0.216802616	0.413550483	0.501660935	0.313446702	0.114755995	0.06105516	-0.172620915	0.27673856	-0.127668496	0.326484522	0.010695102	-0.130731708	0.206531406	0.074796168	0.36024215	0.25344325	0.079155568	-0.220766584	0.318426338	0.059486847	0.09236041	0.086459973	0.043471364	0.071530106
TCGA-B7-A5TK-01A-12R-A36D-31	-0.047573582	0.33969834	0.529910691	0.339945809	0.247932833	0.300064712	0.577153001	0.391561667	0.199316837	0.365981153	-0.150806812	0.370008966	0.093093253	0.348592227	0.129492084	0.086879672	0.502949836	0.087117185	0.38707361	0.395377489	0.178252024	-0.147824099	0.353053609	0.33333607	0.230781237	0.266378701	0.012405527	0.260222447
TCGA-B7-A5TN-01A-21R-A31P-31	-0.214983377	0.116396081	0.195113398	0.274606627	0.213627382	0.393620567	0.533025749	0.385933491	0.105630753	0.148784056	-0.081039341	0.258202493	-0.06324293	0.284218116	0.074886445	0.072279813	0.316965514	0.019240348	0.335808437	0.327919289	0.135485145	-0.256656462	0.341438202	0.112879519	0.120469608	0.137531944	0.094766193	0.066322373
TCGA-BR-4187-01A-01R-1131-13	-0.019729177	0.189679709	0.336347947	0.294886578	0.23690272	0.315509636	0.534152277	0.485066856	0.267259321	0.241105913	0.023982685	0.386739522	0.097879874	0.417798697	0.227753082	0.321974876	0.517497944	0.153055313	0.419449072	0.379127741	0.174738686	0.07586235	0.405344241	0.346179041	0.257332691	0.231560015	0.007977127	0.143448954
TCGA-BR-4191-01A-02R-1131-13	-0.011869882	0.327395008	0.398182225	0.302286751	0.234970717	0.387887074	0.563912656	0.403802422	0.194163053	0.270744703	-0.019553154	0.315865251	0.133871524	0.389936545	0.161007651	0.139876277	0.52051621	0.128738892	0.401606442	0.362166182	0.155343754	-0.055652228	0.368275457	0.398189883	0.262014412	0.239937647	0.088717175	0.166808824
TCGA-BR-4201-01A-01R-1131-13	-0.119164067	0.372956245	0.312693775	0.287403619	0.221990526	0.332902393	0.531530675	0.512571911	0.239876796	0.211337171	-0.022122212	0.365081473	0.069797121	0.383795778	0.12714588	0.15202325	0.460462948	0.107575305	0.359709169	0.321455866	0.18177287	-0.025866247	0.380732719	0.342969544	0.225418286	0.200447927	-0.021376379	0.220592779
TCGA-BR-4253-01A-01R-1131-13	0.044374374	0.52791045	0.558694577	0.364013377	0.240463191	0.337948447	0.543411998	0.437157693	0.214986851	0.387262033	-0.059121529	0.336151524	0.207008122	0.372792863	0.158645101	0.133580296	0.52593209	0.182974829	0.414301371	0.372314863	0.170385023	-0.030693343	0.369083894	0.371973166	0.261571531	0.258599344	0.049489114	0.242077709
TCGA-BR-4256-01A-01R-1131-13	-0.10505146	0.384903788	0.40583484	0.348396228	0.239063062	0.325729661	0.521911693	0.503281813	0.268478978	0.300156477	0.025386636	0.38316926	0.122523466	0.424305602	0.225621316	0.370649457	0.55208208	0.131058255	0.407652489	0.379654279	0.204528919	0.090948472	0.41522002	0.43995329	0.236414977	0.262467563	0.013364134	0.203902621
TCGA-BR-4257-01A-01R-1131-13	-0.220130728	0.323974538	0.34786878	0.30056675	0.222921497	0.370115476	0.527992855	0.448891869	0.198892941	0.237998016	-0.033558449	0.374486043	0.050149612	0.383247437	0.140473158	0.094799731	0.478907158	0.120572482	0.41103599	0.344156083	0.140892512	-0.114449564	0.340575723	0.394365909	0.226592377	0.207380351	0.028660878	0.176188789
TCGA-BR-4267-01A-01R-1131-13	-0.157900137	0.267682121	0.229515141	0.265990885	0.255157322	0.406277983	0.51312105	0.396219149	0.110099421	0.202667148	-0.121127347	0.264840192	0.022609882	0.351706116	0.095612624	0.037517064	0.402098717	0.091899979	0.375991575	0.318223536	0.116543609	-0.05803126	0.317534646	0.25095674	0.160140431	0.14681164	0.12735811	0.154615632
TCGA-BR-4279-01A-01R-1131-13	-0.08287415	0.307467519	0.391757085	0.309920254	0.251203629	0.37329632	0.548342694	0.471604594	0.264801254	0.253645975	0.047212917	0.339462424	0.061294308	0.429797144	0.221829026	0.273603725	0.469849027	0.177328881	0.376070947	0.373052385	0.194901627	0.030595015	0.432762049	0.386748176	0.240554813	0.231511926	0.083358414	0.222680363
TCGA-BR-4280-01A-01R-1131-13	-0.155482051	0.306022183	0.345410839	0.261793721	0.199232735	0.396765904	0.499352532	0.359602608	0.128745902	0.199516046	-0.042629965	0.295429738	0.015342915	0.26758582	0.026011274	-0.061592092	0.353283022	0.080564145	0.381475323	0.289005454	0.06539067	-0.137097359	0.306302483	0.176445572	0.13341166	0.122082796	0.09297045	0.118503833
TCGA-BR-4294-01A-01R-1131-13	-0.265752675	0.05009931	0.168409558	0.17276992	0.247675056	0.38396834	0.384201687	0.317823693	0.167206136	0.035453529	-0.112266823	0.163319491	-0.120245199	0.333029085	0.01904671	-0.068106674	0.16668899	0.03321141	0.417509796	0.215959122	0.058922671	-0.214632775	0.304834912	0.043723813	0.083008656	0.115362728	-0.02840748	-0.003893004
TCGA-BR-4357-01A-01R-1157-13	-0.078373095	0.380197937	0.366884289	0.302058972	0.18944222	0.403061704	0.534391117	0.4026641	0.181555439	0.22820949	-0.081080152	0.305455405	0.103565733	0.372789242	0.129487878	0.069521281	0.522280787	0.136873093	0.384655482	0.318740036	0.163609903	-0.066947105	0.415204484	0.358291242	0.231999768	0.189157981	0.021811586	0.145339741
TCGA-BR-4361-01A-01R-1157-13	-0.193148718	0.438664268	0.384584769	0.283070142	0.185321093	0.369340254	0.520991187	0.386127332	0.190747763	0.282364483	-0.066130621	0.309329454	0.051022214	0.312044011	0.111487639	0.073608956	0.410715475	0.121349669	0.363355177	0.351610087	0.151211921	-0.215334614	0.335014157	0.316628716	0.180389476	0.181705119	0.061452181	0.195740431
TCGA-BR-4363-01A-01R-1157-13	-0.037567278	0.365501156	0.364705721	0.299974491	0.211475869	0.347337786	0.515854511	0.388229658	0.201122615	0.251101372	-0.047783925	0.246492461	0.077857321	0.320131588	0.076332078	0.040894765	0.419554405	0.115696039	0.393371963	0.325320271	0.136158902	-0.183671365	0.337185547	0.280797238	0.172551782	0.1818474	0.117215601	0.133697835
TCGA-BR-4366-01A-01R-1157-13	-0.289226323	0.233829762	0.15081415	0.25884634	0.218635554	0.392486502	0.498161752	0.377915359	0.119339626	0.154533613	-0.119961819	0.325503347	-0.059759544	0.389475835	0.074807192	-0.020761689	0.303935025	0.109803227	0.361015955	0.29255402	0.078119806	-0.130741965	0.316464908	0.228618331	0.159548344	0.145721882	0.016826616	0.113300732
TCGA-BR-4367-01A-01R-1157-13	-0.066749355	0.327593934	0.347593593	0.313572945	0.242774776	0.354314557	0.529618688	0.423888978	0.210528415	0.244797354	-0.08611737	0.35570652	0.091670248	0.387915087	0.163406537	0.151922602	0.4741804	0.127604182	0.390879861	0.347972899	0.160610777	-0.133185267	0.34573036	0.378582794	0.252461729	0.179660431	0.09971893	0.166662956
TCGA-BR-4368-01A-01R-1157-13	-0.060736598	0.332259911	0.402086091	0.260148912	0.219477565	0.283848503	0.538096164	0.368237325	0.207581049	0.221009375	0.063380651	0.287144909	0.129305416	0.389310758	0.063801346	0.092128893	0.457133998	0.06269319	0.415318628	0.342986608	0.16057454	-0.227260659	0.357349294	0.300410358	0.206311203	0.195913324	0.033494662	0.179584983
TCGA-BR-4369-01A-01R-1157-13	-0.138981887	0.253442281	0.277249972	0.240238256	0.207021635	0.281319808	0.531541122	0.323711016	0.175695695	0.125148724	-0.149684238	0.288473627	-0.019698085	0.341414621	0.05276075	-0.010502886	0.318204458	0.239678392	0.353873271	0.283218969	0.073854101	-0.085336253	0.338898935	0.274189109	0.185623216	0.139355178	-0.022386922	0.073999018
TCGA-BR-4370-01A-01R-1157-13	-0.069732136	0.315348703	0.317448262	0.315082452	0.207442435	0.3630367	0.573669487	0.495479377	0.214148883	0.236956888	-0.061869128	0.325905345	0.122022271	0.369809865	0.112617852	0.147040467	0.475773686	0.151955764	0.387525803	0.3690253	0.147769792	0.024743345	0.392984655	0.355440433	0.214566427	0.221069576	0.056324448	0.248725945
TCGA-BR-4371-01A-01R-1157-13	-0.258226464	0.278588442	0.275101513	0.270230699	0.23942876	0.318659198	0.490403254	0.342504245	0.127082358	0.168836615	-0.103222501	0.257642962	-0.013754834	0.311505754	0.020472637	-0.01358125	0.276296835	0.163300778	0.413418428	0.244322264	0.062893015	-0.085576211	0.328787265	0.148442551	0.107794595	0.126644602	0.056141797	0.159885477
TCGA-BR-6452-01A-12R-1802-13	-0.110517526	0.314488745	0.336497907	0.273003321	0.217097662	0.394639681	0.50461912	0.405427727	0.109976868	0.189612119	-0.159410895	0.290652877	0.025282114	0.325068788	0.041308966	-0.034572376	0.372499821	0.076123094	0.392973554	0.303525587	0.104200874	-0.223065131	0.326297086	0.226005397	0.146383183	0.185927319	0.050322733	0.129261109
TCGA-BR-6453-01A-11R-1802-13	0.432978654	0.312409099	0.452872786	0.274912297	0.222708463	0.406999599	0.546654554	0.37447235	0.19697282	0.283770355	0.033944881	0.371971946	0.447753837	0.319240963	0.171835706	0.152395716	0.499696732	0.147150927	0.448951927	0.329785267	0.170581965	-0.121222122	0.378518694	0.277745516	0.270980443	0.266133291	0.03525146	0.112615525
TCGA-BR-6454-01A-11R-1802-13	0.046769809	0.329044097	0.463834844	0.276743381	0.217306315	0.424620267	0.566504712	0.384324179	0.109619193	0.301512662	-0.142312356	0.276640462	0.104580488	0.322708545	0.09449266	0.018074443	0.430948367	0.091314693	0.395789001	0.331893577	0.131487151	-0.111694586	0.367677268	0.163435179	0.183415573	0.225026008	0.097789362	0.155955776
TCGA-BR-6455-01A-11R-1802-13	-0.071782472	0.366086082	0.371774521	0.271068098	0.228491563	0.354817395	0.493939803	0.338418613	0.145796829	0.208322382	-0.105499111	0.294932149	0.006970266	0.326572711	0.097577411	-0.01299113	0.348195306	0.114176433	0.384294633	0.283041024	0.114731434	-0.160560332	0.323494142	0.194726235	0.184681606	0.130910127	0.008598492	0.160763196
TCGA-BR-6456-01A-11R-1802-13	-0.158373009	0.227774964	0.2677313	0.223011132	0.214290972	0.415959305	0.509436972	0.349216122	0.110992844	0.173977672	-0.05777949	0.306311901	0.044920951	0.353696567	0.055251368	0.118329247	0.378876054	0.109588025	0.367838316	0.335886279	0.149818178	-0.208217017	0.371993607	0.249049466	0.184116497	0.195716842	0.10117137	0.104682864
TCGA-BR-6457-01A-21R-1802-13	0.095636487	0.134639122	0.338804464	0.223178646	0.226672514	0.400884188	0.537175483	0.393268036	0.204176795	0.223279061	-0.064620685	0.263173411	0.066902442	0.327679758	0.103567838	0.149968667	0.397638374	0.098248687	0.394253126	0.352724501	0.133612528	-0.19405965	0.384657917	0.202325154	0.21137687	0.22148212	0.034152794	0.140128918
TCGA-BR-6458-01A-11R-1802-13	-0.102266442	0.299817882	0.356837607	0.247376822	0.243557884	0.396509704	0.545981317	0.385167496	0.115095809	0.263003441	-0.118499464	0.297213976	0.055188551	0.361982678	0.092655684	0.021974709	0.420371147	0.076092655	0.378859255	0.346365814	0.141922401	-0.261490724	0.354338937	0.273974223	0.214188154	0.18502127	0.03068256	0.138701049
TCGA-BR-6563-01A-13R-2055-13	0.235016337	0.224630312	0.454911675	0.286012674	0.246959033	0.403496813	0.557534419	0.386187394	0.214060209	0.278748039	-0.023105142	0.29776575	0.214136499	0.3171117	0.176582395	0.128623929	0.487510742	0.125144755	0.417927243	0.371767448	0.15619387	-0.094039462	0.393726918	0.286534817	0.239860793	0.242396714	0.032212608	0.08819237
TCGA-BR-6564-01A-12R-1884-13	-0.057167194	0.051001838	0.324482143	0.232292517	0.203585676	0.359111833	0.501495071	0.334645811	0.179228328	0.24993183	-0.126441923	0.229489778	0.068034722	0.304099995	0.108617999	0.066691422	0.375234445	0.025863006	0.369281471	0.366704615	0.110541773	-0.206840658	0.365005827	0.174373762	0.164048556	0.189548662	0.034528259	0.124133385
TCGA-BR-6565-01A-11R-1802-13	-0.077784939	0.296904098	0.363502418	0.26728007	0.233934295	0.403358208	0.549726294	0.372475372	0.132715627	0.209148256	-0.127584153	0.345295492	0.068690403	0.299920724	0.080775092	0.052111798	0.40534414	0.150971429	0.414083033	0.306727489	0.16320738	-0.244630437	0.353680083	0.302103543	0.182882246	0.175580253	0.005324617	0.125213624
TCGA-BR-6566-01A-11R-1802-13	-0.099756541	0.286157877	0.386855588	0.314120912	0.224703284	0.462402935	0.522523905	0.386974946	0.113962194	0.22974097	-0.146385787	0.368753352	0.016642633	0.313688525	0.137457332	0.020554943	0.432696752	0.120722746	0.382930597	0.318002834	0.128764153	-0.121949648	0.328866752	0.267542173	0.192334293	0.1967529	0.070246318	0.076792483
TCGA-BR-6705-01A-12R-1884-13	-0.074502858	0.156791432	0.254718862	0.184473903	0.23694196	0.378269214	0.516646585	0.407273618	0.174489726	0.241703096	-0.066283367	0.307102159	-0.015588503	0.295372612	0.117345593	0.109599464	0.334905563	0.113576609	0.37400398	0.330797074	0.133170484	-0.169535776	0.385169578	0.192786827	0.189182597	0.204140693	-0.014306049	0.134416297
TCGA-BR-6707-01A-11R-1884-13	-0.016898204	0.3293689	0.494631029	0.259814392	0.25354249	0.375401771	0.509339438	0.362891859	0.133231862	0.267778731	-0.151201782	0.312322252	0.054504543	0.298989369	0.07223423	-0.025671563	0.43629147	0.082318642	0.366277226	0.305062309	0.112054362	-0.209888399	0.326862284	0.187845854	0.17116732	0.169106008	0.026082941	0.137977348
TCGA-BR-6709-01A-11R-1884-13	0.078403443	0.346577835	0.462767855	0.296921481	0.282238201	0.338059975	0.568876643	0.39781897	0.158572125	0.352086061	-0.08596061	0.379410925	0.145606878	0.329757219	0.231091517	0.012056535	0.57464914	0.097310695	0.413605858	0.365497112	0.164040298	-0.095697688	0.378496489	0.413285285	0.28692505	0.242005297	-0.028042164	0.140679929
TCGA-BR-6710-01A-11R-1884-13	-0.071078604	0.043051796	0.23945822	0.188480368	0.24663537	0.382370888	0.488138571	0.323306004	0.1297417	0.142647014	-0.083234204	0.199700613	-0.072493447	0.309710075	-0.043548647	0.013720813	0.242588995	-0.055588826	0.375669484	0.290036697	0.026030213	-0.196279112	0.341845389	-5.97E-05	0.128593114	0.123230075	0.041355662	0.07045734
TCGA-BR-6801-01A-11R-1884-13	-0.314383603	0.046210901	0.159507813	0.212517793	0.21997683	0.421556849	0.488312542	0.299295421	0.114174588	0.051919181	-0.169688255	0.275104263	-0.137591379	0.299732338	-0.014761946	-0.102669417	0.265525683	0.088733704	0.40958705	0.292328895	0.083220986	-0.155337121	0.359934215	0.14280982	0.141434613	0.122929259	0.025124718	0.023212827
TCGA-BR-6802-01A-11R-1884-13	-0.007677689	0.367855739	0.447454846	0.32889224	0.220216747	0.41917597	0.544258385	0.393866749	0.105328871	0.298190529	-0.099330993	0.265945858	0.120482039	0.307147774	0.073841124	-0.009624077	0.407307921	0.074467611	0.402827553	0.334306135	0.130352822	-0.095703063	0.347980213	0.164674695	0.156007742	0.212412784	0.133220275	0.155684919
TCGA-BR-6803-01A-11R-1884-13	0.060093227	0.181210531	0.367187332	0.220781918	0.187605652	0.387721352	0.526586965	0.391956793	0.196059734	0.222344801	-0.121890619	0.225085692	0.093810568	0.310094285	0.085038926	0.070820346	0.380518583	0.052716085	0.381439935	0.342784285	0.123987164	-0.249360079	0.363900981	0.171971038	0.185121008	0.204218889	0.013131085	0.150692415
TCGA-BR-6852-01A-11R-1884-13	0.014477966	0.360093738	0.497693078	0.303498911	0.224457153	0.409832656	0.597580958	0.428624788	0.167674406	0.357166206	-0.133734975	0.343050733	0.135173313	0.323972025	0.094004428	0.029846596	0.511338464	0.123095641	0.413200972	0.361240612	0.181374606	-0.144014279	0.344136717	0.294518159	0.227788217	0.240219483	0.07348119	0.129416616
TCGA-BR-7196-01A-11R-2055-13	0.034804474	0.30933438	0.365592548	0.255474194	0.214282934	0.332845536	0.520385263	0.402021857	0.217708741	0.292508691	-0.019630137	0.2778495	0.110926837	0.336663656	0.102396836	0.088423991	0.462823704	0.083744695	0.393475694	0.365752611	0.153559411	-0.196472451	0.385265621	0.221918034	0.199380359	0.202076124	-0.015689701	0.149407595
TCGA-BR-7197-01A-11R-2203-13	-0.250537383	0.111164432	0.087016001	0.158977108	0.226237638	0.423667806	0.498396856	0.289585304	0.089326524	0.006589816	-0.193479985	0.219763342	-0.167769267	0.36257621	-0.042337874	-0.170792094	0.062351335	0.05238237	0.36863577	0.242161694	0.047177631	-0.226627108	0.358422473	-0.028939709	0.097509818	0.104760427	-0.040302759	0.041610793
TCGA-BR-7704-01A-11R-2055-13	0.01977145	0.306970548	0.482331613	0.27105424	0.231251677	0.415297523	0.561546787	0.30791796	0.093366014	0.214135753	-0.160739454	0.265414944	0.088054668	0.298083802	0.041346377	-0.057648262	0.437523214	0.092788909	0.490699332	0.3230224	0.132186134	-0.228541204	0.350995136	0.231964004	0.205474726	0.200607916	0.095862929	0.101907209
TCGA-BR-7707-01A-11R-2055-13	-0.191866988	0.319506734	0.34370498	0.276885568	0.215819495	0.363809706	0.489525973	0.363590041	0.137566105	0.207904727	-0.147765689	0.327828699	-0.033562588	0.314877476	0.05547054	-0.01758804	0.336267263	0.07847947	0.373151733	0.297868163	0.135324874	-0.10257706	0.319801981	0.134728626	0.110897402	0.176528646	0.077763122	0.200043694
TCGA-BR-7715-01A-11R-2055-13	-0.271412496	0.155969052	0.167772518	0.170224731	0.257547538	0.408586379	0.468866878	0.350368298	0.136444545	0.006255124	-0.07606205	0.225647887	-0.128343512	0.323540076	-0.023023906	-0.024005036	0.229296538	0.112083967	0.364530317	0.248981011	0.103204536	-0.236232439	0.357719704	0.133660323	0.119542267	0.113165415	-0.089738629	0.133717161
TCGA-BR-7716-01A-21R-2055-13	-0.035529259	0.255449552	0.388262312	0.296814806	0.214046107	0.412307446	0.53904847	0.344119275	0.117956129	0.211522155	-0.116552841	0.342110555	0.075908367	0.316868855	0.096245276	0.030545685	0.437703249	0.104089497	0.413694669	0.302363509	0.127937457	-0.13478044	0.374089211	0.269775116	0.248891814	0.182989725	0.02862912	0.054720909
TCGA-BR-7717-01A-11R-2055-13	-0.104222456	0.221039318	0.229222846	0.193014507	0.224505332	0.407178129	0.489039468	0.379700733	0.121027697	0.123559732	-0.101854083	0.268285862	-0.036699241	0.312427549	0.015361892	-0.028326638	0.269464256	0.081840837	0.373807475	0.283417015	0.121070202	-0.207098757	0.309961718	0.069246974	0.12946401	0.151724423	0.056628456	0.141202268
TCGA-BR-7722-01A-31R-2203-13	-0.135767246	0.110716594	0.237102715	0.254696874	0.238966125	0.41492112	0.520288268	0.330807127	0.106778314	0.199291414	-0.055506388	0.25714411	-0.017626275	0.323060792	0.060114044	0.040538744	0.297030433	-0.022031697	0.352581822	0.312713938	0.091864061	-0.234610402	0.35667155	0.084911173	0.119115203	0.145249274	0.162683228	0.064475405
TCGA-BR-7723-01A-11R-2055-13	-0.0910954	0.277683489	0.30723843	0.199308994	0.241106163	0.332776484	0.487215563	0.320697964	0.115864671	0.141795797	-0.119343004	0.274742493	0.035330155	0.289046508	0.028230549	-5.76E-05	0.361618564	0.134835807	0.402018402	0.250127168	0.119461713	-0.276523762	0.32969641	0.279531014	0.190926166	0.104069617	-0.113416478	0.070687251
TCGA-BR-7851-01A-11R-2203-13	-0.082054169	0.308589355	0.285908122	0.227306084	0.213595319	0.42338204	0.496903871	0.446281194	0.134437394	0.168334329	-0.135438625	0.331597126	0.061523833	0.292693149	0.039571511	-0.014799095	0.363938517	0.12556509	0.381569119	0.305725269	0.113987495	-0.173629827	0.348222214	0.225608945	0.132310393	0.167152355	-0.014955562	0.084923569
TCGA-BR-7901-01A-11R-2203-13	-0.162771008	0.21393101	0.252396489	0.250179632	0.210804309	0.402745535	0.538678246	0.402171592	0.109412653	0.186287444	-0.053854055	0.286022049	0.001510681	0.338200629	0.107255377	0.078286022	0.372088254	0.087786791	0.377102897	0.338996947	0.125689907	-0.135314378	0.422546899	0.205750877	0.208190553	0.168893672	0.14493942	0.143073148
TCGA-BR-7957-01A-11R-2203-13	-0.198028581	0.145868224	0.179434616	0.228470099	0.199486802	0.361646348	0.48383747	0.425273098	0.197302434	0.174388244	-0.045666402	0.230334667	-0.038913642	0.307334082	0.065201878	0.123588263	0.288308522	0.116644223	0.367702632	0.304982833	0.129093337	-0.113019671	0.394253394	0.129648131	0.15814077	0.174540485	0.014948658	0.155449266
TCGA-BR-7958-01A-21R-2343-13	0.024621083	0.406772839	0.503821488	0.304255566	0.245663167	0.373384501	0.567760895	0.418113789	0.148920709	0.338785872	-0.043664394	0.341638953	0.163360007	0.327324738	0.16153284	0.109012548	0.480278728	0.133003621	0.38993806	0.381573477	0.17281213	-0.165695097	0.380511864	0.318453471	0.255698329	0.273439113	0.0483833	0.197962838
TCGA-BR-7959-01A-11R-2343-13	-0.224461604	0.167286389	0.162501268	0.235868792	0.212276706	0.390286514	0.541263197	0.398334992	0.168108104	0.190263741	-0.133610337	0.252953963	-0.04358014	0.35505053	0.110466208	0.058880387	0.34984007	0.123111858	0.358814752	0.366671489	0.122226765	-0.147929795	0.39721231	0.162550902	0.141493884	0.168692145	-0.00911513	0.151069683
TCGA-BR-8058-01A-31R-2343-13	0.134879896	0.3485468	0.423912907	0.304198984	0.22140199	0.400420825	0.557292072	0.462493753	0.175932874	0.298407835	-0.058152632	0.256156101	0.20772262	0.354758345	0.113180327	0.094744303	0.484971646	0.135165889	0.422555928	0.343327352	0.140729559	-0.129327858	0.393206286	0.267052738	0.242285898	0.241350873	0.101561966	0.145435165
TCGA-BR-8059-01A-11R-2343-13	-0.24090394	0.145135731	0.197005489	0.17996343	0.206749742	0.364606015	0.499299212	0.391889018	0.119932054	0.115054778	-0.105295932	0.282170841	-0.083819111	0.322390733	-2.51E-05	-0.015327585	0.272400648	0.02504651	0.356926445	0.32861989	0.107279842	-0.203364493	0.367786106	0.138469785	0.129615762	0.138992651	0.043387958	0.118107543
TCGA-BR-8060-01A-11R-2343-13	-0.106377303	0.319699156	0.218213918	0.23806325	0.232184732	0.340457798	0.473083568	0.393249406	0.197248047	0.163904234	0.050451192	0.28693486	0.067809288	0.325043191	0.03822975	0.112647019	0.378426276	0.065227817	0.354102728	0.334907228	0.127100211	-0.13898268	0.388003099	0.25619866	0.157365062	0.152180899	-0.004507643	0.172210251
TCGA-BR-8077-01A-11R-2343-13	-0.113326301	0.302810575	0.384228655	0.273858948	0.245429142	0.384159506	0.544600375	0.324345755	0.164884091	0.158881894	-0.065943108	0.359748867	-0.006548752	0.316972169	0.112958028	0.024518795	0.383971903	0.096695823	0.425491629	0.293208621	0.104085198	-0.100754891	0.398428029	0.23199603	0.19696699	0.178982889	0.051926846	0.130450281
TCGA-BR-8080-01A-11R-2343-13	0.052945028	0.26794522	0.339593607	0.238321727	0.224499117	0.375201964	0.56950555	0.41584547	0.17806865	0.232978966	-0.066536711	0.280573532	0.122898677	0.334020479	0.126604284	0.095752538	0.446267758	0.096058205	0.378528143	0.339990314	0.158666613	-0.152726436	0.386372743	0.284739523	0.197210791	0.19357392	0.040897651	0.14730894
TCGA-BR-8081-01A-11R-2343-13	0.102270396	0.408530969	0.420515443	0.309717844	0.229877723	0.392586461	0.541650738	0.410332912	0.163118088	0.280593205	-0.03822241	0.354940083	0.212572186	0.318941127	0.146524846	0.086508096	0.503740857	0.11755582	0.406970689	0.351230193	0.168066668	-0.1379647	0.366256917	0.352706114	0.265428278	0.241355962	0.037380644	0.107663325
TCGA-BR-8284-01A-11R-2343-13	-0.020013529	0.377960653	0.457249631	0.301869475	0.212003459	0.406400197	0.535292439	0.40543972	0.163538557	0.272354027	-0.131934062	0.265123843	0.092885708	0.354926578	0.099755138	0.083862253	0.468497781	0.094675411	0.398477726	0.359698336	0.148258452	-0.191429166	0.345832219	0.225991108	0.186953661	0.212659069	0.054796835	0.182574399
TCGA-BR-8286-01A-12R-2343-13	-0.195640118	0.295525348	0.275734802	0.224639437	0.211896789	0.352204983	0.5143717	0.387759391	0.129537059	0.153869358	-0.153709714	0.320787928	-0.047216877	0.337715215	0.038686163	0.017749059	0.311323185	0.132489532	0.361087303	0.289567175	0.128883156	-0.253895874	0.345866083	0.20166566	0.171939562	0.144867968	0.029409278	0.149222699
TCGA-BR-8289-01A-11R-2343-13	-0.206179637	0.12803724	0.139585992	0.19131608	0.243387558	0.453512062	0.495535712	0.357224771	0.144222101	0.109876284	-0.219431513	0.221871328	-0.066126161	0.305831817	0.019324745	-0.037200429	0.190366355	0.06945391	0.335754583	0.254685298	0.090345847	-0.318388819	0.314315974	0.06786339	0.128268062	0.110252657	-0.017610807	0.077874589
TCGA-BR-8291-01A-11R-2343-13	-0.114634477	0.180838746	0.335673564	0.290677758	0.209063455	0.390460006	0.538038081	0.450211373	0.181556983	0.257900574	-0.036687855	0.316032927	0.043073655	0.366618168	0.181074664	0.179410021	0.444383194	0.132162566	0.393356875	0.352866529	0.157954098	-0.169132377	0.430006375	0.25009653	0.245105429	0.237822605	0.046772277	0.120408141
TCGA-BR-8295-01A-11R-2343-13	-0.176031456	0.152679909	0.103318052	0.145005104	0.158796696	0.350343579	0.442522347	0.230399516	0.093165997	-0.034334772	-0.155184138	0.211480787	-0.211275437	0.339809228	-0.101205549	-0.133808975	0.028813817	-0.013443024	0.316238807	0.190148424	0.037965933	-0.327866732	0.291733742	-0.073172344	0.049739312	0.033265075	-0.088196484	0.044841022
TCGA-BR-8296-01A-11R-2343-13	0.247010816	0.352631411	0.385084229	0.252860208	0.209245449	0.348530359	0.558078199	0.374521737	0.124189428	0.211727313	0.01949897	0.230129628	0.306315044	0.316823186	0.0471758	-0.010456074	0.378847485	0.105427742	0.394781886	0.32430523	0.095957949	-0.23020123	0.345784884	0.161817772	0.164982784	0.198510368	0.068903723	0.153456212
TCGA-BR-8297-01A-12R-2343-13	-0.038526535	0.135582334	0.230313406	0.20726816	0.165783253	0.324665786	0.510110126	0.364664251	0.184276908	0.156336908	-0.140990424	0.209224528	0.004299835	0.29750448	-0.023008439	0.027053752	0.210458098	0.069427747	0.355255802	0.317409428	0.059833852	-0.286637778	0.347854512	0.078220532	0.115715197	0.121121143	-0.026562405	0.149938303
TCGA-BR-8361-01A-11R-2343-13	-0.199802544	0.358309707	0.375147951	0.245544515	0.198210182	0.408984025	0.5086378	0.293756665	0.100368959	0.258242669	-0.130092421	0.254336591	0.045963157	0.305458661	0.01433563	-0.067209776	0.293997925	0.050604479	0.371398696	0.297445298	0.089116534	-0.212871039	0.292162728	0.08991643	0.126085473	0.161738429	0.064375897	0.132560672
TCGA-BR-8364-01A-11R-2343-13	-0.026212223	0.130016749	0.272934616	0.251292541	0.202399341	0.341723522	0.528807698	0.453440897	0.187171415	0.249656835	-0.077969283	0.243127419	0.091286136	0.350225924	0.138401535	0.128509793	0.395568287	0.102939018	0.376070493	0.353753492	0.157735975	-0.246857099	0.406402398	0.254467903	0.225007039	0.199488234	-0.004311678	0.150722077
TCGA-BR-8365-01A-21R-2343-13	-0.012467727	0.129912423	0.284313565	0.236950634	0.18065203	0.343152784	0.500754674	0.394292661	0.198162467	0.248165898	-0.02493722	0.200766887	0.101035873	0.331757665	0.085423884	0.118473583	0.326367056	0.048322302	0.357702904	0.372940853	0.098315319	-0.208862894	0.405414826	0.170372287	0.165950875	0.197296753	0.005976074	0.163044514
TCGA-BR-8366-01A-11R-2343-13	0.154234465	0.377688006	0.500049703	0.298245359	0.270037553	0.385701179	0.595631515	0.401347492	0.164816138	0.35802783	-0.093472316	0.358267548	0.227819278	0.336520021	0.15817969	0.057337472	0.517117589	0.062391553	0.414624515	0.38953375	0.195931916	-0.1845945	0.398814531	0.354226197	0.260707942	0.261811994	0.059623367	0.158360605
TCGA-BR-8367-01A-11R-2343-13	-0.216373025	0.141513576	0.156418995	0.218417795	0.220873806	0.363585837	0.481838431	0.425913971	0.152598372	0.203699824	-0.133565021	0.25625834	-0.031484353	0.323542253	0.061133407	0.030562551	0.25999828	0.063162186	0.36870313	0.349073566	0.084475735	-0.201848415	0.369596281	0.114088043	0.167602477	0.134750273	0.05006056	0.159635161
TCGA-BR-8368-01A-11R-2343-13	-0.155227593	0.280340713	0.322435355	0.2634274	0.193725549	0.386066812	0.484776405	0.363907061	0.105718804	0.115676413	-0.121123544	0.258725127	-0.044516618	0.256110119	-0.013811481	-0.094403923	0.222601515	0.113765461	0.380272214	0.251598162	0.030049507	-0.267506222	0.292817747	0.035260795	0.090635376	0.134385354	0.126198067	0.126159494
TCGA-BR-8369-01A-11R-2343-13	-0.091359927	0.112787795	0.15820085	0.16841825	0.194270487	0.344239348	0.50617884	0.371330762	0.160381812	0.130733937	-0.12692458	0.245326757	-0.033620695	0.271632096	-0.052987145	-0.04390187	0.148361951	0.064303686	0.327899842	0.312511778	0.084493728	-0.254857693	0.344085325	0.021445514	0.080420816	0.133769702	0.022514592	0.181582907
TCGA-BR-8371-01A-11R-2343-13	0.255882445	0.113161038	0.269830221	0.204711324	0.167750141	0.300060464	0.525985681	0.289364922	0.207250157	0.193535209	-0.043778946	0.182795936	0.26877591	0.319780155	0.016223991	-0.022861878	0.281420761	0.050375672	0.360271558	0.350908761	0.070410574	-0.288705328	0.375838294	0.084176139	0.113401476	0.16358736	-0.044508893	0.11804084
TCGA-BR-8372-01A-11R-2343-13	-0.108782954	0.419153875	0.417999619	0.312138057	0.22405724	0.305562742	0.489483876	0.35773927	0.144186475	0.276771254	-0.076964333	0.325546975	0.086766314	0.300076779	0.112179835	-0.018455175	0.407780736	0.105785217	0.406347015	0.311410595	0.129870452	-0.203303765	0.302317448	0.227460676	0.182957685	0.175260284	0.014535331	0.164337976
TCGA-BR-8373-01A-11R-2343-13	-0.284990992	0.114004703	0.084381255	0.246688172	0.19451931	0.339700886	0.479696186	0.346657296	0.09769003	0.082015258	-0.150590446	0.239233324	-0.070683898	0.339351706	0.004551169	0.001842896	0.257396251	0.163283853	0.356633327	0.301852348	0.070016737	-0.121081628	0.378191676	0.17042384	0.144106249	0.121969506	-0.018248765	0.04614784
TCGA-BR-8380-01A-11R-2343-13	-0.086085432	0.069721724	0.164384171	0.200311147	0.153601153	0.343257422	0.486282514	0.355054994	0.206064108	0.173830489	-0.034862658	0.245281886	0.00856478	0.274472237	0.033512395	0.055917756	0.290704273	0.105942354	0.362847208	0.334918085	0.085977333	-0.198668831	0.381060824	0.145327372	0.157181509	0.139629294	-0.024905057	0.11825314
TCGA-BR-8381-01A-11R-2402-13	0.155194459	0.386763136	0.469341575	0.292142897	0.220394438	0.375306221	0.555860418	0.38021165	0.176270281	0.294339351	-0.096378517	0.33113039	0.184229724	0.327913223	0.114553775	0.055484703	0.494726687	0.12212804	0.369623518	0.365179035	0.144618079	-0.246302864	0.34776886	0.237224984	0.214523282	0.228300789	-0.011210933	0.172533351
TCGA-BR-8382-01A-11R-2402-13	-0.142431895	0.299710391	0.328552465	0.305902351	0.206994755	0.38311041	0.515415311	0.389818854	0.137321388	0.250682152	-0.153312947	0.340732403	0.035778843	0.333684396	0.102156544	0.025791598	0.393207108	0.093956649	0.38434269	0.33468679	0.131509261	-0.097897211	0.36084108	0.199409938	0.160450523	0.182619206	0.11200533	0.159444768
TCGA-BR-8384-01A-21R-2402-13	-0.082182261	0.098814059	0.304667686	0.217630849	0.179297424	0.304101455	0.528821375	0.368771961	0.232441064	0.274734126	-0.014525395	0.209169242	0.076113804	0.308450716	0.053721632	0.207061941	0.352645439	0.059833509	0.370657136	0.381705362	0.110955297	-0.22802665	0.398957426	0.23199549	0.215067533	0.203592389	-0.026831097	0.187673101
TCGA-BR-8483-01A-31R-2402-13	-0.343658473	0.133860636	0.152072905	0.175943143	0.214794708	0.423915238	0.523038676	0.309138853	0.097136562	-0.028418279	-0.252647509	0.251209297	-0.160613019	0.304577204	-0.044148579	-0.080362431	0.107302164	0.05065259	0.376744629	0.250281356	0.061828128	-0.2524289	0.355886886	0.014245988	0.07218826	0.063714816	-0.009391753	0.108358933
TCGA-BR-8484-01A-11R-2402-13	0.016982124	0.341116415	0.376314885	0.288269742	0.218917638	0.393847957	0.538870085	0.38828619	0.141884692	0.238338013	-0.045901787	0.274537929	0.149900157	0.342217654	0.08135967	0.085431287	0.455191411	0.05200464	0.402446371	0.326557586	0.131253489	-0.174533686	0.388520584	0.274135958	0.229876271	0.192415187	0.06859616	0.14289993
TCGA-BR-8485-01A-11R-2402-13	-0.10259182	0.262948654	0.344669324	0.229740359	0.178970136	0.382804328	0.539870378	0.321638752	0.134734506	0.134309874	-0.10006648	0.275308097	-0.009385426	0.312367276	0.002773988	-0.012413934	0.348798386	0.109643082	0.346061646	0.285532011	0.1062008	-0.20681372	0.377595455	0.220556862	0.158828089	0.130556467	-0.045695519	0.072448239
TCGA-BR-8486-01A-31R-2402-13	-0.130591576	0.266481801	0.298935504	0.269191689	0.198228867	0.421803099	0.549206813	0.35078903	0.115267384	0.163497533	-0.046807597	0.315105307	-0.018563265	0.31872	0.050649359	0.057841383	0.338201863	0.063304427	0.443350745	0.313290769	0.121476133	-0.105625082	0.415690988	0.218780549	0.158206345	0.187186697	0.095871581	0.15024437
TCGA-BR-8487-01A-11R-2402-13	-0.142153351	0.271425215	0.297303059	0.295044053	0.224977366	0.424594022	0.514638261	0.356436731	0.110082408	0.194098341	-0.160293934	0.291165785	-0.035800939	0.321304198	0.05000685	-0.077046356	0.341933045	0.061721352	0.362950039	0.262114453	0.11150627	-0.24784487	0.329480175	0.140846066	0.113009453	0.170356301	0.039219648	0.074240705
TCGA-BR-8588-01A-11R-2402-13	-0.015959622	0.327387729	0.360250242	0.290200353	0.20258065	0.380793407	0.533448054	0.439101811	0.148261715	0.205063799	0.005934092	0.270638245	0.086495889	0.358337166	0.129534597	0.092418817	0.42713267	0.119093909	0.377170958	0.353802189	0.119727993	-0.118342874	0.375835701	0.19841911	0.174060447	0.210640629	0.044097183	0.14997742
TCGA-BR-8589-01A-11R-2402-13	-0.104253884	0.402509878	0.488198469	0.313316805	0.236766372	0.356531549	0.531019101	0.347670546	0.141729958	0.292270012	-0.074525406	0.332407996	0.085412218	0.325861261	0.097697171	-0.032246523	0.461548808	0.125864075	0.380371774	0.315244522	0.107239854	-0.138764847	0.344684496	0.330061467	0.197337403	0.183201726	-0.005012482	0.194217982
TCGA-BR-8590-01A-11R-2402-13	-0.034976034	0.222710538	0.316790894	0.271440286	0.221082486	0.387993467	0.56980852	0.420762687	0.171527647	0.239559498	-0.078780039	0.28040209	0.110077247	0.357185389	0.09433718	0.120408745	0.426094464	0.134642105	0.384317644	0.349549451	0.139194402	-0.199248724	0.371195476	0.214645447	0.20471845	0.190244787	0.029675254	0.164738289
TCGA-BR-8591-01A-11R-2402-13	-0.053683989	0.315619587	0.291960406	0.26415283	0.218755118	0.375611718	0.524645067	0.429533874	0.147484066	0.251259872	-0.166175482	0.299508097	0.064433521	0.297189162	0.038661952	-0.02147835	0.354400037	0.064489173	0.376349715	0.320262069	0.127637311	-0.190171347	0.314551145	0.192458257	0.159211641	0.188383369	0.076450188	0.14506522
TCGA-BR-8592-01A-11R-2402-13	0.080605691	0.130485793	0.260560594	0.238352207	0.17354272	0.338626209	0.506509164	0.360902006	0.223818944	0.237923919	-0.050500457	0.228897381	0.117062729	0.298158208	0.088310157	0.08697391	0.374942179	0.070815358	0.36046587	0.36682313	0.097791817	-0.168813159	0.395804446	0.193757122	0.183786776	0.184834797	-0.060711495	0.126466776
TCGA-BR-8676-01A-11R-2402-13	-0.151694984	0.332669589	0.423396803	0.227834525	0.264353743	0.291126579	0.475871962	0.28060757	0.181017084	0.236242853	-0.182303121	0.335412062	0.039586132	0.335008263	0.072846365	-0.036641036	0.383831016	0.09559306	0.378490023	0.269666165	0.08999138	-0.093028034	0.293933797	0.171269551	0.12953268	0.136247063	0.004217376	0.174330044
TCGA-BR-8677-01A-11R-2402-13	-0.105280834	0.318790775	0.42991789	0.261702728	0.200429552	0.353330435	0.5338489	0.390665996	0.142774325	0.265449904	-0.089070864	0.321723015	0.009259534	0.308721484	0.090289749	0.033734562	0.372290478	0.09058116	0.343337505	0.37895125	0.155732911	-0.121698099	0.387086916	0.257345086	0.171783479	0.21058736	0.004134469	0.14551456
TCGA-BR-8678-01A-11R-2402-13	-0.244621262	0.2270394	0.18228727	0.201846836	0.239996797	0.331687794	0.486649163	0.243438045	0.112322402	0.064075223	-0.167360283	0.249775162	-0.129802429	0.287725623	-0.054345159	-0.122094125	0.20937781	0.106790742	0.334569789	0.286832089	0.066804234	-0.236274659	0.386130981	0.047274433	0.091673807	0.060535529	-0.088867125	0.126802147
TCGA-BR-8679-01A-11R-2402-13	-0.308669061	0.205854536	0.108772926	0.224344819	0.186669248	0.36710135	0.479937295	0.383538771	0.131102001	0.114498025	-0.149573909	0.304132895	-0.080021479	0.310268196	0.033162043	-0.078794609	0.224306467	0.062539593	0.35269967	0.283787688	0.116415007	-0.254555469	0.342012151	0.124011085	0.133134272	0.108183768	0.038070966	0.152194606
TCGA-BR-8680-01A-11R-2402-13	-0.263646208	0.167316106	0.171476548	0.168764411	0.245039617	0.336292366	0.448616198	0.243161942	0.065711561	0.014916398	-0.164311113	0.245992463	-0.163661842	0.240271035	-0.098840214	-0.078013373	0.095879751	0.062086252	0.342296984	0.212623078	0.036121328	-0.283341026	0.272468055	0.031986615	0.030915239	0.075449915	0.014521129	0.059304654
TCGA-BR-8682-01A-11R-2402-13	-0.089891293	0.038475638	0.183280335	0.26325168	0.211389916	0.37704263	0.528862201	0.390642683	0.183000262	0.170968594	-0.065185855	0.314568984	0.058227526	0.323805583	0.082947073	0.078543843	0.310361005	0.132900377	0.376862215	0.338922639	0.120749214	-0.096460308	0.373217783	0.269144519	0.190054181	0.161059762	0.025520148	0.03972306
TCGA-BR-8683-01A-11R-2402-13	-0.181791605	0.200199727	0.227230103	0.235578822	0.218871149	0.381380202	0.493818381	0.346205917	0.123727736	0.146038367	-0.167694409	0.301886853	0.007124925	0.312789633	0.010821442	0.028943778	0.244654656	0.107032263	0.35460939	0.345836562	0.13036387	-0.115235728	0.372104472	0.223229084	0.180575611	0.142770323	0.078280511	0.109490897
TCGA-BR-8686-01A-11R-2402-13	0.060920705	0.325165659	0.437038185	0.256367251	0.201292831	0.300112469	0.529490986	0.361193374	0.188705998	0.257431689	0.002754588	0.268774221	0.148814208	0.283050325	0.102080227	0.101787587	0.480977762	0.049764283	0.379687408	0.347696936	0.105418166	-0.096449612	0.381598137	0.20226465	0.20543219	0.16721712	-0.021733812	0.169754012
TCGA-BR-8687-01A-11R-2402-13	-0.247615186	0.080745415	0.146269844	0.173885746	0.239987675	0.413582126	0.504713371	0.324311633	0.118722837	0.114185447	-0.118192913	0.248324221	-0.115669603	0.306657294	0.022598491	-0.027508623	0.216115602	0.045478955	0.34516927	0.260888594	0.053908723	-0.277824698	0.330948129	0.058180339	0.091328755	0.109842075	0.084570189	0.081198286
TCGA-BR-8690-01A-11R-2402-13	-0.091447853	0.349556615	0.457554669	0.294516952	0.223310815	0.380134965	0.540284306	0.303788969	0.184598932	0.231555403	-0.119898476	0.338203334	0.05137662	0.339714914	0.103463899	-0.006292675	0.459045135	0.097756997	0.355655461	0.344732533	0.154811588	-0.157929055	0.372779735	0.250817032	0.213814741	0.192046031	-0.047213118	0.073158433
TCGA-BR-A44T-01A-32R-A24K-31	0.543765832	0.303490493	0.494436768	0.307491253	0.189123946	0.318733742	0.592039173	0.308226952	0.257892209	0.328234278	-0.012438475	0.227171816	0.56366767	0.278102934	0.094494211	0.052652048	0.404007965	0.104195216	0.410688557	0.365890639	0.141038593	-0.259406485	0.390089933	0.235877613	0.211313943	0.250861811	-0.054456391	0.124201723
TCGA-BR-A44U-01A-11R-A36D-31	-0.318861871	0.175299118	0.212969407	0.21419017	0.227329564	0.411330684	0.488810368	0.317966409	0.125066514	0.052543725	-0.125147098	0.247037505	-0.149830708	0.286729064	0.022710924	-0.013985907	0.168771125	0.1012066	0.356476453	0.269732163	0.097850996	-0.160956814	0.330166113	0.045293556	0.104036617	0.102648193	0.077035705	0.107062804
TCGA-BR-A4CR-01A-11R-A24K-31	-0.277224728	0.164013061	0.106993694	0.15262327	0.209227883	0.356618489	0.403235544	0.305773664	0.141271371	-0.012963553	-0.106552458	0.202081078	-0.165515139	0.36537559	-0.104794091	-0.126298694	0.100901235	0.102634835	0.329800971	0.290618842	-0.028496168	-0.237373673	0.317786694	0.047396116	0.062305272	0.004957156	-0.060599606	0.105348525
TCGA-BR-A4CS-01A-11R-A24K-31	-0.260326051	0.202207899	0.212585517	0.241081877	0.225044078	0.418602405	0.520461715	0.323432618	0.132625272	0.100155077	-0.173683815	0.265396254	-0.130636953	0.433897783	0.041723605	-0.030874922	0.271369687	-0.017040058	0.395573445	0.274412888	0.106785408	-0.079489177	0.387886091	0.142876746	0.092098046	0.157471906	0.079207712	0.112408701
TCGA-BR-A4IV-01A-31R-A251-31	-0.117053057	0.057630674	0.190467936	0.229956518	0.190137242	0.272548847	0.506570125	0.379094496	0.255569133	0.187196087	-0.079745073	0.26792345	-0.018150359	0.377032208	0.065921132	0.167081733	0.321739229	0.043838519	0.356747937	0.374794403	0.125005561	-0.190480447	0.416366021	0.206552041	0.138243389	0.186312811	-0.021874766	0.181342025
TCGA-BR-A4J4-01A-12R-A251-31	-0.14708884	0.233573152	0.293425502	0.249487057	0.240066915	0.30663208	0.489721317	0.418729495	0.148035524	0.208849201	-0.183559138	0.29865446	0.027543192	0.317449895	0.014223093	-0.096096221	0.353038179	0.051718908	0.352999244	0.316514407	0.106472071	-0.132247692	0.32817844	0.187182465	0.137928722	0.18391508	0.046193345	0.090701367
TCGA-BR-A4J5-01A-21R-A251-31	-0.13222874	0.130854098	0.229503005	0.224070411	0.198311881	0.356290266	0.543092353	0.39523794	0.206057478	0.195172791	-0.092733064	0.287586191	-0.016141468	0.343852165	0.113612511	0.130150468	0.349129776	0.036530998	0.35861886	0.364847506	0.152863892	-0.128527669	0.387315222	0.248951742	0.147791384	0.152123422	0.009419978	0.184397577
TCGA-BR-A4J6-01A-11R-A251-31	-0.07910226	0.053300431	0.248347048	0.190432105	0.218847157	0.338731448	0.486861387	0.316470618	0.099509631	0.141263331	-0.177492389	0.174861668	-0.079651713	0.314281036	-0.045735849	-0.00269429	0.148211457	-0.025756298	0.352513416	0.29220842	0.08268838	-0.233904207	0.370909877	0.016083462	0.079753959	0.145914331	0.067076479	0.182799337
TCGA-BR-A4J7-01A-31R-A251-31	-0.094861272	0.086761924	0.46312295	0.269795034	0.231910472	0.276018388	0.575740474	0.349732802	0.186837639	0.327270603	-0.128145228	0.211181214	0.030736555	0.327586166	0.111220225	0.040186062	0.43877696	-0.020599913	0.356195755	0.396104008	0.154270952	-0.249640391	0.39007707	0.209626424	0.182764976	0.208530563	0.013711088	0.145757044
TCGA-BR-A4J8-01A-11R-A251-31	-0.163200023	0.157021646	0.195249066	0.211694076	0.209298205	0.394926267	0.528540341	0.335872566	0.11231396	0.1495795	-0.119331581	0.208018016	-0.067106593	0.312656482	-0.003498906	-0.058512541	0.244895508	0.073857654	0.343483795	0.311600857	0.107657918	-0.256618554	0.388283106	0.045902179	0.165271157	0.137046099	0.040588493	0.121270659
TCGA-BR-A4J9-01A-12R-A251-31	0.079001416	0.069308228	0.236221894	0.189322266	0.17650539	0.264991814	0.508597127	0.302073269	0.217465072	0.190167393	-0.078903003	0.146895583	0.090820184	0.296094268	0.029713639	0.003816103	0.254865462	0.000904374	0.34657047	0.353134253	0.088271863	-0.213150078	0.378067868	0.110010642	0.117086438	0.171227367	-0.070834847	0.136992626
TCGA-BR-A4PF-01A-11R-A251-31	-0.229491073	0.379045586	0.306178101	0.332714841	0.25259079	0.423708968	0.537156865	0.394830309	0.127467072	0.249488651	-0.098491325	0.353650333	0.035702377	0.346790749	0.106718051	-0.03165527	0.391006233	0.134024406	0.396373748	0.304911447	0.076862189	0.026589958	0.349525071	0.192524668	0.176792597	0.149731361	0.091926856	0.195376216
TCGA-BR-A4QL-01A-31R-A251-31	-0.242880896	0.291199005	0.2961587	0.24967124	0.193641883	0.43470668	0.468655087	0.322096924	0.089845226	0.118706868	-0.203008044	0.26141138	-0.122770561	0.23315589	-0.012694484	-0.113804838	0.235016782	0.037554519	0.358581754	0.261833868	0.054282533	-0.220347232	0.300168066	0.020367897	0.031253061	0.093422692	0.062712816	0.074585176
TCGA-CD-5798-01A-11R-1602-13	-0.20407947	0.121615863	0.253041673	0.268911158	0.230501795	0.419440128	0.54305511	0.42103738	0.161956475	0.209107031	-0.158459896	0.312424307	-0.010093988	0.338771616	0.137925757	0.074328238	0.439888656	0.063016805	0.392045851	0.369302589	0.157811865	-0.160466488	0.395008096	0.26912356	0.201388775	0.205093925	0.06745814	0.17761123
TCGA-CD-5799-01A-11R-1602-13	-0.253496576	0.160828002	0.198434198	0.243781651	0.234092077	0.414961621	0.461430164	0.370074991	0.087706195	0.073036397	-0.202668524	0.315120308	-0.139446955	0.294078968	0.0788444	-0.047246809	0.277423593	0.043267737	0.380160818	0.264633252	0.1000958	-0.132344532	0.324677796	0.11580793	0.103718574	0.119381363	0.070655689	0.108355099
TCGA-CD-5800-01A-11R-1602-13	-0.136384944	0.198896633	0.174264131	0.203916336	0.215609524	0.4320688	0.476653118	0.301120321	0.089329277	0.055757556	-0.174254279	0.303151746	-0.084236994	0.344046237	0.057486	-0.103179417	0.279353096	0.040791647	0.383504406	0.229094806	0.109233982	-0.150400165	0.340100672	0.075687995	0.094021819	0.086320759	0.021313922	0.073568358
TCGA-CD-5801-01A-11R-1602-13	-0.027714049	0.337530229	0.532812798	0.269768167	0.273806126	0.347355769	0.536268876	0.365877692	0.124956718	0.329700375	-0.117885546	0.289873052	0.0991221	0.295593825	0.126125193	-0.025910158	0.448558528	0.043740401	0.392278766	0.320176887	0.116371568	-0.268583266	0.319039589	0.202284709	0.22234848	0.208360852	0.079759366	0.097883238
TCGA-CD-5803-01A-11R-1602-13	0.173699117	0.330694885	0.494851847	0.269670406	0.206867559	0.359693948	0.56619177	0.42373069	0.17328338	0.331469295	-0.079682637	0.316861662	0.235071301	0.327549942	0.142328454	0.108925778	0.51871422	0.071127398	0.412313124	0.385681931	0.182112493	-0.225224141	0.384772229	0.36999803	0.238503674	0.265157409	0.098721082	0.171004684
TCGA-CD-5804-01A-12R-2055-13	-0.169609057	0.201151371	0.29759926	0.285452371	0.221583158	0.423307919	0.552369621	0.375312088	0.132324924	0.187578925	-0.16943708	0.29851574	0.010794332	0.327295603	0.116255321	0.01615459	0.442453912	-0.011053835	0.450182402	0.35026012	0.146020328	-0.005624146	0.393935983	0.187684731	0.184142293	0.180844888	0.064490928	0.088540151
TCGA-CD-5813-01A-11R-1602-13	0.146316644	0.252971125	0.440755768	0.259512535	0.248951701	0.429371865	0.566419501	0.40864271	0.195683378	0.29039833	-0.022066629	0.341808912	0.185913199	0.347656052	0.205525585	0.188163111	0.534628625	0.096579926	0.416687521	0.38286466	0.175671056	-0.089274574	0.401245157	0.336481728	0.270244188	0.228646258	0.025638356	0.115249021
TCGA-CD-8524-01A-11R-2343-13	-0.123978409	0.164759156	0.273880906	0.236339381	0.240067535	0.411358417	0.522988949	0.33151867	0.09314609	0.226029568	-0.203023719	0.277450694	-0.002556707	0.347113821	0.066430049	-0.047741627	0.28253339	0.011475268	0.35706865	0.339515566	0.099430789	-0.276673914	0.34505973	0.142251743	0.152686792	0.171625586	0.112835627	0.092876089
TCGA-CD-8525-01A-11R-2343-13	0.041418969	0.302215487	0.35493106	0.299571466	0.236163262	0.369812525	0.519420392	0.32123945	0.124178164	0.172356568	-0.130706111	0.320963908	0.075248212	0.315481165	0.115214893	-0.023680073	0.402453345	0.049703995	0.40069424	0.289081784	0.140550101	-0.062452645	0.369006779	0.189564334	0.153581897	0.155247892	0.04681103	0.100428496
TCGA-CD-8526-01A-11R-2343-13	-0.06495741	0.251403495	0.277285432	0.20065077	0.22805099	0.339183421	0.540528816	0.304802918	0.116107993	0.114159924	-0.190811684	0.249122095	-0.038166366	0.298866769	0.052905268	-0.005773791	0.279893867	0.039368045	0.354192097	0.265808466	0.06588254	-0.277909794	0.322943307	0.135131072	0.175904986	0.142240743	-0.038965587	0.130407414
TCGA-CD-8527-01A-11R-2343-13	-0.238982463	0.219071857	0.248885089	0.246300491	0.277994883	0.412524351	0.492218489	0.348258508	0.0689876	0.133325995	-0.198016224	0.277712421	-0.05508068	0.328373943	0.018764352	-0.0080813	0.29755778	0.007990603	0.378163438	0.283702925	0.122783589	-0.108480826	0.353242941	-0.010791984	0.09767532	0.112387307	0.056368844	0.084174009
TCGA-CD-8528-01A-11R-2343-13	-0.291732212	0.245578718	0.186000375	0.262433223	0.231340073	0.394855843	0.45520932	0.416198747	0.104038422	0.139540336	-0.139857913	0.301522531	-0.043783712	0.319110751	0.041914838	0.079668105	0.301343015	0.125710283	0.370366677	0.262038611	0.101625615	-0.116661329	0.321082875	0.141124266	0.133331846	0.145427353	0.057887179	0.121895319
TCGA-CD-8529-01A-11R-2343-13	0.162746773	0.269393061	0.351757009	0.308359806	0.223287079	0.414472958	0.584068608	0.412171019	0.153787519	0.256236058	-0.060040763	0.313148931	0.208694626	0.368409673	0.176562844	0.076031653	0.471254399	0.100002369	0.412576925	0.363045437	0.171301417	-0.146980948	0.399740075	0.380224567	0.236736714	0.254495194	0.058770091	0.123471511
TCGA-CD-8530-01A-11R-2343-13	-0.131583818	0.186973599	0.240413403	0.245333689	0.245119548	0.378915037	0.517518648	0.390305613	0.160897412	0.182340073	-0.073364154	0.292325038	0.00727785	0.339393341	0.098394059	0.095778379	0.306719377	0.075904217	0.358498755	0.34893467	0.13729271	-0.193010052	0.390495621	0.165543706	0.153930943	0.157636154	0.037114094	0.144738438
TCGA-CD-8531-01A-11R-2343-13	0.435770134	0.414669125	0.305511321	0.265119105	0.202962138	0.353280516	0.505132581	0.383855311	0.197225492	0.259954567	0.027073681	0.383595536	0.432238097	0.240091256	0.13865685	0.053188787	0.399036337	0.229902504	0.406522852	0.250324737	0.113998361	-0.229261163	0.364674292	0.318116443	0.133891106	0.217321098	-0.029989425	0.133532763
TCGA-CD-8532-01A-11R-2343-13	0.057453447	0.30602223	0.435652394	0.30284142	0.282336091	0.405411566	0.538343909	0.396209794	0.111959726	0.295906822	-0.040492557	0.276830302	0.135658648	0.32175376	0.106534533	0.074295628	0.428629524	0.048671613	0.409808878	0.282099963	0.123726473	-0.184613908	0.351446919	0.20289469	0.195539888	0.221503293	0.139508495	0.106273087
TCGA-CD-8533-01A-11R-2343-13	-0.314254834	0.092820765	0.096578299	0.150208165	0.229767384	0.321470744	0.44460137	0.249662905	0.141926716	-0.033921246	-0.2000429	0.289724927	-0.195199049	0.25524893	-0.103925503	-0.175639235	0.054308175	0.06042884	0.405486242	0.235750241	0.004524488	-0.26668469	0.314436576	-0.013041863	0.013675336	-0.004093861	-0.003022406	0.020529285
TCGA-CD-8534-01A-11R-2343-13	-0.100633377	0.174995113	0.225165441	0.272500072	0.214459701	0.333206138	0.475396877	0.372405613	0.12447975	0.162864206	-0.143522443	0.291263982	0.007649919	0.27972375	0.038990939	0.025888601	0.237764261	0.04999668	0.339432579	0.247641241	0.106223637	-0.234724633	0.3395361	0.065563047	0.104427694	0.132651895	0.020733919	0.118903378
TCGA-CD-8535-01A-11R-2343-13	-0.336805349	0.166862375	0.098419627	0.17846584	0.257289117	0.390154852	0.484335309	0.297094655	0.05760612	0.005019738	-0.265929749	0.234562634	-0.161374756	0.28950971	-0.099358515	-0.130601196	0.108457738	0.084997157	0.362178646	0.20977064	0.053442933	-0.214273641	0.334370406	0.032604302	0.074063872	0.060032689	-0.058260363	0.161946222
TCGA-CD-A486-01A-11R-A24K-31	-0.185299079	0.191079253	0.126793787	0.280570405	0.200839118	0.450568514	0.494672077	0.293637496	0.105457773	0.163467782	-0.152488245	0.252830707	-0.064382294	0.346114751	0.053422869	-0.092366732	0.373560259	0.039327573	0.391932334	0.273614954	0.103177081	0.060615722	0.357852609	0.133943459	0.172758429	0.122574343	0.114431493	0.045351183
TCGA-CD-A487-01A-21R-A24K-31	-0.287278945	0.274263899	0.193266309	0.242494268	0.182141606	0.3176839	0.496506625	0.377345768	0.131006611	0.043737437	-0.151812325	0.270036152	-0.069591787	0.334563266	0.033330282	0.092900278	0.254276774	0.090747961	0.337346334	0.319409965	0.069577817	-0.044265833	0.374422863	0.129785758	0.078816993	0.090685515	-0.031217088	0.185886873
TCGA-CD-A489-01A-11R-A24K-31	0.021744652	0.139264067	0.303168706	0.255065897	0.217557411	0.281663113	0.541191386	0.336068418	0.193455739	0.220308712	-0.149467295	0.268972912	0.074822237	0.335290479	0.078031307	0.015268746	0.336006061	0.019433464	0.361300355	0.361983898	0.121986997	-0.205125187	0.365229896	0.164260724	0.156907788	0.166322691	-0.007102717	0.178264698
TCGA-CD-A48A-01A-12R-A36D-31	-0.237260471	0.171487887	0.215143636	0.245260518	0.192992535	0.450476768	0.496688097	0.320185658	0.087995317	0.098292416	-0.181340757	0.239842793	-0.039483265	0.308441768	0.000650492	-0.052587407	0.299517259	0.079669843	0.357700958	0.28292029	0.062765767	-0.279423317	0.366981077	0.083899922	0.101212949	0.110689092	0.05004477	0.157351205
TCGA-CD-A48C-01A-11R-A24K-31	-0.197315083	0.297592698	0.252544267	0.256558843	0.268307082	0.366399391	0.505364974	0.357874148	0.112308064	0.148830387	-0.078993476	0.336468182	-0.051901493	0.368266819	0.07580174	0.010764729	0.296053639	0.14435842	0.355515581	0.290556829	0.127184804	-0.305659671	0.340659988	0.161522599	0.152114517	0.128651317	0.065642056	0.168196884
TCGA-CD-A4MG-01A-11R-A251-31	-0.036380668	0.286641654	0.269807385	0.216845673	0.207294844	0.371874501	0.540170051	0.386664239	0.158123971	0.156486209	-0.16449839	0.328354576	0.058753755	0.299475409	0.120545424	-0.031286822	0.392339708	0.065467854	0.364514658	0.311799047	0.127571313	-0.195291824	0.349497605	0.239678396	0.126144314	0.166070449	0.022037897	0.090494904
TCGA-CD-A4MH-01A-11R-A251-31	-0.165680554	0.218142007	0.193168821	0.236136758	0.185875637	0.374937625	0.495781176	0.249064409	0.118473531	0.080753347	-0.107407969	0.258825199	-0.096899145	0.278575687	0.074477085	-0.046034293	0.235854437	0.035106395	0.32325855	0.264380703	0.021594044	-0.07422503	0.347473672	0.032926065	0.104845483	0.085494017	-0.034214706	0.072071783
TCGA-CG-4301-01A-01R-1157-13	-0.159074831	0.230959012	0.259403412	0.252888612	0.273492801	0.382137215	0.537614161	0.402169836	0.155070408	0.23060892	0.00412532	0.285111192	0.045881132	0.372505638	0.122883144	0.161732702	0.379888236	0.061571778	0.367272383	0.346349055	0.127466327	-0.101116541	0.365026664	0.279770953	0.221210375	0.184270506	0.087848262	0.170572387
TCGA-CG-4304-01A-01R-1157-13	-0.01495952	0.2660125	0.275304978	0.250867909	0.220767107	0.373127577	0.531757373	0.435164411	0.172919982	0.195935257	-0.051245197	0.329074768	0.104655067	0.36252637	0.092525836	0.077636486	0.438007281	0.097318606	0.386610556	0.296210097	0.108404447	0.099705099	0.390978379	0.29272549	0.214529916	0.178027128	0.057230465	0.118309577
TCGA-CG-4305-01A-01R-1157-13	-0.046703593	0.357947328	0.403947904	0.268383678	0.208200676	0.386901785	0.528964581	0.449832935	0.182274585	0.2463373	-0.075761045	0.346122096	0.105180577	0.366235613	0.105559768	0.052273604	0.462340418	0.082991096	0.401080876	0.339634801	0.133573188	-0.182354854	0.360206528	0.287487391	0.199835178	0.181762774	0.04452842	0.121969351
TCGA-CG-4306-01A-01R-1157-13	-0.096578932	0.360929238	0.309807743	0.307863592	0.240472107	0.316629524	0.505369592	0.445743029	0.192445199	0.242525205	-0.021101318	0.302292574	0.054366959	0.374404434	0.102805245	0.080352286	0.417564976	0.143987917	0.36870871	0.329069413	0.125412341	-0.079098653	0.36164639	0.282537902	0.171455301	0.174633346	0.030751713	0.20100684
TCGA-CG-4436-01A-01R-1157-13	-0.276272924	0.316072852	0.259713669	0.314345008	0.22720202	0.33059756	0.45953439	0.364797929	0.131003617	0.119279176	-0.033903873	0.305205802	-0.039252874	0.358882755	0.06423554	0.003471086	0.319062891	0.146901425	0.387698182	0.219198427	0.10378287	0.045879049	0.384453506	0.197592513	0.142468033	0.114359891	0.133529715	0.110906667
TCGA-CG-4437-01A-01R-1802-13	-0.00423251	0.258348709	0.402347753	0.288099321	0.249213131	0.402428008	0.523625455	0.458084454	0.124538958	0.229936897	-0.051560707	0.32604155	0.12060846	0.315679682	0.160697751	0.15953433	0.476169362	0.09582094	0.401510134	0.325037492	0.147518811	-0.091404874	0.314236851	0.288847519	0.216526578	0.213476399	0.087944309	0.087310782
TCGA-CG-4438-01A-01R-1157-13	-0.196667403	0.341182	0.396632356	0.277822016	0.213213059	0.351731381	0.545477551	0.353234155	0.169566217	0.241799063	-0.146993733	0.332074289	0.016169544	0.306582518	0.092518856	-0.006435675	0.422830325	0.155166532	0.355438059	0.305349522	0.123791677	-0.126246582	0.361486202	0.293167375	0.220278084	0.16206182	0.015161107	0.1239193
TCGA-CG-4440-01A-01R-1157-13	-0.272043828	0.266792749	0.193342248	0.243225101	0.187427617	0.376396206	0.489040018	0.396911777	0.159161657	0.112340605	-0.136820527	0.306236403	-0.081389669	0.334774478	0.038479954	-0.012397877	0.337965591	0.102161184	0.372334751	0.274279256	0.122507452	-0.010021949	0.348154615	0.230794068	0.168509228	0.143912122	-0.072321611	0.133022533
TCGA-CG-4441-01A-01R-1802-13	-0.150393456	0.248267657	0.23819026	0.273771712	0.221679067	0.422528898	0.479440808	0.43477242	0.131115642	0.166476684	-0.198120042	0.281614238	-0.014770537	0.334703219	0.116157742	-0.00017798	0.397408663	0.087729964	0.392354885	0.322197254	0.109949355	-0.011209137	0.337626835	0.217557365	0.165882934	0.176153192	0.12046618	0.072681221
TCGA-CG-4442-01A-01R-1157-13	-0.237978803	0.288546203	0.221044129	0.225805384	0.204925908	0.298140928	0.471114434	0.383751119	0.152079759	0.133718	-0.121920349	0.281535198	-0.023997857	0.377193514	-0.031642325	0.002944973	0.277092446	0.10308189	0.362317893	0.290505449	0.106491185	-0.135803272	0.332480629	0.207675785	0.093893956	0.127170041	0.001263478	0.185911317
TCGA-CG-4443-01A-01R-1157-13	-0.264147468	0.056898548	0.146959185	0.145167198	0.233125515	0.321850756	0.45581542	0.306321415	0.124764584	0.036140932	-0.205150093	0.169797685	-0.151440019	0.298907391	-0.026050405	-0.122994051	0.199548885	0.069456186	0.337488123	0.253590231	-0.007802686	-0.252133581	0.367316771	0.079110052	0.111061192	0.075823775	-0.027701485	0.093535541
TCGA-CG-4444-01A-01R-1157-13	-0.036424884	0.329011356	0.279776568	0.255966741	0.215144503	0.378414714	0.511380113	0.427989342	0.160414844	0.172787555	-0.094299349	0.312755498	0.082149038	0.350265182	0.134592564	0.092417865	0.421469477	0.141444648	0.381400639	0.298592442	0.145765353	-0.035129117	0.377239782	0.302897202	0.186830637	0.137059592	0.064134793	0.104074647
TCGA-CG-4460-01A-01R-1157-13	-0.159454671	0.271680695	0.227234764	0.205406103	0.282939466	0.3741615	0.507502759	0.406930404	0.140502547	0.132366505	-0.196180008	0.290527904	-0.055058587	0.377608528	0.009799793	0.01789173	0.352156452	0.072669074	0.333418897	0.282401335	0.089433156	-0.225945952	0.306863681	0.187505101	0.090649327	0.073729178	0.004322181	0.172901857
TCGA-CG-4462-01A-01R-1157-13	-0.14071082	0.206945467	0.247800054	0.345342717	0.242354647	0.360526112	0.562883663	0.4733408	0.261653949	0.285264262	-0.020224251	0.358146157	0.052359017	0.424867061	0.243617665	0.266291172	0.527624907	0.101185371	0.430311863	0.382311856	0.187185256	0.27861013	0.468494237	0.432203595	0.291352619	0.26385136	0.097149766	0.185400886
TCGA-CG-4465-01A-01R-1157-13	-0.192110145	0.344336729	0.286423055	0.319914162	0.209152157	0.39740295	0.515699629	0.41763705	0.154154388	0.224408905	-0.115442817	0.350270249	0.034311319	0.324473223	0.138473359	0.050489278	0.407542369	0.102917363	0.37577688	0.335731787	0.128060898	-0.007258882	0.361405471	0.325901667	0.199063402	0.164332712	0.051895956	0.147841283
TCGA-CG-4466-01A-01R-1157-13	-0.34052443	0.300176818	0.210649062	0.209356215	0.201943429	0.346893386	0.490351878	0.312786656	0.129861001	0.068181727	-0.059773018	0.265686798	-0.154555338	0.30212177	-0.003446234	0.023554777	0.243934994	0.143242785	0.314861915	0.211052737	0.060622527	-0.083509182	0.37874249	0.041711022	0.068088901	0.066417078	0.006341514	0.161674218
TCGA-CG-4469-01A-01R-1157-13	-0.291877472	0.310511906	0.220162563	0.326614658	0.200239365	0.343096243	0.503882845	0.410343237	0.167750148	0.193795278	-0.140966358	0.352677009	-0.011436458	0.336111399	0.100629456	0.023189259	0.376966244	0.099143456	0.372931101	0.27009858	0.107451577	0.009909204	0.357987912	0.294052257	0.186779626	0.138597931	0.103584154	0.113720441
TCGA-CG-4475-01A-01R-1157-13	-0.277182348	0.25541995	0.154744112	0.254027631	0.217931545	0.413897998	0.510243714	0.434403899	0.178458576	0.150914526	-0.075083484	0.299729812	-0.052965422	0.33484554	0.097834868	0.150389298	0.390720202	0.107916457	0.35915939	0.318102896	0.119662114	-0.035761142	0.428139782	0.263908698	0.183931874	0.185757873	0.013963639	0.158106316
TCGA-CG-4476-01A-01R-1157-13	-0.018843458	0.264905159	0.30951586	0.27877822	0.247856744	0.360823928	0.541625262	0.412524874	0.199122146	0.237444878	-0.021804437	0.293467298	0.084343652	0.378356067	0.095292174	0.137971919	0.461864497	0.157071869	0.368539379	0.351526851	0.122026037	-0.123753308	0.373104635	0.264414945	0.224718207	0.186598401	0.051607075	0.173713854
TCGA-CG-4477-01A-01R-1157-13	-0.003925379	0.471358237	0.374221663	0.342170991	0.245948014	0.351937366	0.534515278	0.408158888	0.180470616	0.235622776	0.02117277	0.320243039	0.122647585	0.392843879	0.108027195	0.112121826	0.483292173	0.091468869	0.394550199	0.342849488	0.178771326	0.071538748	0.371235238	0.309604557	0.208890566	0.186974466	0.072968974	0.206374396
TCGA-CG-5716-01A-21R-1802-13	0.248577192	0.227902019	0.311922988	0.230359095	0.214352782	0.387797958	0.526587114	0.377472478	0.12628973	0.198796325	-0.085038204	0.278827576	0.172149215	0.325165277	0.03377465	0.002373455	0.376016346	0.111104502	0.400056508	0.243265759	0.048817592	-0.114363498	0.369201142	0.145308805	0.146468028	0.170335731	0.040486334	0.114494816
TCGA-CG-5717-01A-11R-1602-13	0.030986889	0.229574008	0.334645521	0.254904261	0.277113259	0.373851335	0.51369596	0.358821531	0.211468742	0.221520548	-0.044301232	0.277827295	0.131299556	0.390036957	0.056329142	0.116238524	0.381362359	0.046708368	0.38581516	0.30314769	0.102679668	0.031302737	0.384493831	0.145827904	0.223441099	0.153071276	-0.006662122	0.111571351
TCGA-CG-5718-01A-11R-1602-13	-0.108365258	0.235377014	0.275979847	0.265490545	0.213807957	0.444844986	0.501636572	0.403372499	0.073379428	0.161627621	-0.147026987	0.264321712	-0.002058334	0.350503982	0.125454281	0.00314528	0.419433259	0.013566354	0.422957588	0.28928766	0.107181022	0.051560694	0.399994094	0.191768776	0.222032819	0.161503154	0.108909919	0.09515609
TCGA-CG-5719-01A-11R-1602-13	-0.088852299	0.158231675	0.266067445	0.229448858	0.231529346	0.412919749	0.528980976	0.444328455	0.147888447	0.225963134	-0.111040349	0.305367719	0.013165237	0.320037046	0.151427645	0.076810522	0.43456413	0.055354201	0.380029279	0.337810623	0.158129476	-0.027900742	0.406700548	0.257203171	0.162894861	0.206753297	0.09385967	0.121927297
TCGA-CG-5720-01A-11R-1602-13	-0.057140626	0.27900262	0.288738977	0.297436099	0.22855264	0.42670535	0.499487043	0.420965592	0.163781396	0.223845123	-0.034146025	0.376940074	0.043007356	0.311359378	0.169583644	0.150404721	0.430573565	0.108049676	0.410311174	0.311727626	0.133561504	0.111927756	0.386579418	0.265018049	0.204638801	0.184943738	0.066047446	0.111351469
TCGA-CG-5721-01A-11R-1602-13	0.069982147	0.393684466	0.514755959	0.309226412	0.207529519	0.369402291	0.556566432	0.371091433	0.146732759	0.351348031	-0.156414625	0.352956764	0.189259942	0.330057558	0.111364271	0.025008714	0.557078015	0.123788978	0.440788342	0.358405841	0.199242204	-0.115307704	0.369707638	0.378813113	0.236337184	0.247792962	0.091664878	0.179000019
TCGA-CG-5722-01A-21R-1602-13	0.240510642	0.386336898	0.533155981	0.306050325	0.261439469	0.361759811	0.531567668	0.336015012	0.192160415	0.307687602	0.051430939	0.267972123	0.22285808	0.296724658	0.123670804	0.048729409	0.492759244	0.140005997	0.427488283	0.336463464	0.148978374	-0.180371328	0.338473001	0.263597726	0.208448031	0.207779991	0.04048182	0.147237411
TCGA-CG-5723-01A-11R-1602-13	-0.075713212	0.396716645	0.43051977	0.30785161	0.286136367	0.337008496	0.538501888	0.360343769	0.151150062	0.325454384	-0.127119121	0.390448813	0.074314639	0.382395965	0.150893396	0.104750174	0.478874928	0.059090287	0.389690406	0.32934087	0.193742031	0.012033209	0.381639012	0.32497586	0.221130042	0.234829314	0.126419259	0.180952809
TCGA-CG-5724-01A-11R-1602-13	-0.233984373	0.248810518	0.28828915	0.261800484	0.228854633	0.421417021	0.512841468	0.404425503	0.106829571	0.204278894	-0.188013847	0.363697791	-0.030008648	0.3225287	0.074145344	0.0107218	0.381796252	0.091846248	0.376996099	0.275670323	0.142191056	-0.099776777	0.335134303	0.279857967	0.165222208	0.157961062	0.039529831	0.085272745
TCGA-CG-5725-01A-11R-1602-13	-0.269610959	0.129218411	0.186232257	0.217362685	0.223115256	0.34119905	0.441753427	0.282203589	0.129286306	0.01383762	-0.145265617	0.244505727	-0.151383572	0.286720065	-0.056582726	-0.077475468	0.204904343	0.062772751	0.336688535	0.240268385	0.068098226	-0.237018261	0.313520403	0.006582327	0.087099221	0.046228658	0.023845504	0.085976849
TCGA-CG-5726-01A-11R-1602-13	-0.232704301	0.212071817	0.17423514	0.232837771	0.223586435	0.361615496	0.44654803	0.370555113	0.112079081	0.134600988	-0.081087988	0.274429268	-0.109072536	0.297808695	-0.041319423	-0.084112009	0.194728084	0.083016249	0.382501133	0.207151464	0.043052257	-0.214473294	0.261677144	0.05922789	0.091878597	0.072953808	0.027818332	0.065669942
TCGA-CG-5732-01A-11R-1602-13	0.161017306	0.274556951	0.366272458	0.326131221	0.238407297	0.422060835	0.518765786	0.352826947	0.113195069	0.195611421	-0.072099799	0.309717863	0.171267929	0.318938327	0.076613722	-0.007739281	0.403414554	0.030694276	0.430341174	0.274357254	0.095946177	0.033110789	0.355145134	0.172966479	0.163343286	0.162168852	0.093152868	0.031042492
TCGA-CG-5734-01A-11R-1602-13	0.156646793	0.301961743	0.432199689	0.329041565	0.282811483	0.435756623	0.536600801	0.419385457	0.147611696	0.287982919	0.041595354	0.367009388	0.159277249	0.340354882	0.15717559	0.186726506	0.502174581	0.095104036	0.418360936	0.31961356	0.176383458	0.066927407	0.382364647	0.278167564	0.254293797	0.227856973	0.147391273	0.149392394
TCGA-D7-5577-01A-01R-1602-13	-0.07377987	0.349673299	0.458822133	0.297227355	0.252379841	0.419863776	0.512092014	0.401303515	0.142249227	0.288244177	-0.157238298	0.353796722	0.060587484	0.311643959	0.12912965	0.052073258	0.477833355	0.070713435	0.378397243	0.326801691	0.150114777	-0.123246245	0.332259179	0.311527338	0.231515963	0.189183059	0.046587242	0.138600575
TCGA-D7-5578-01A-01R-1602-13	0.015890985	0.238128477	0.328727738	0.272400188	0.223675014	0.426763454	0.522718916	0.382852875	0.158214568	0.175518413	-0.107113561	0.322706327	0.043724656	0.308612447	0.123130036	0.068520313	0.393341163	0.113075862	0.388324946	0.294949167	0.121059423	-0.058257605	0.344817806	0.199715355	0.193580199	0.183915628	0.039773779	0.101559708
TCGA-D7-6519-01A-11R-1802-13	-0.202015636	0.136418035	0.29329817	0.230473606	0.231758023	0.43644028	0.499961445	0.32925347	0.10670863	0.161799335	-0.180742852	0.249090622	-0.084449124	0.329013487	0.050753561	0.027100213	0.262770558	0.043781538	0.381160254	0.287892139	0.084676313	-0.208751962	0.315738299	0.093395639	0.120865186	0.13724103	0.040460649	0.131426353
TCGA-D7-6520-01A-11R-1802-13	-0.241567692	0.109620974	0.169745683	0.221954299	0.213880727	0.404862286	0.514548498	0.381897065	0.114590588	0.130483764	-0.256822546	0.262594149	-0.043545192	0.381484827	0.041343834	0.020385305	0.288027454	0.019386898	0.428652468	0.301663772	0.09101153	-0.213673081	0.325135208	0.132362214	0.168331179	0.131190351	0.093866104	0.046742882
TCGA-D7-6521-01A-11R-1802-13	0.109890595	0.235272943	0.367289556	0.255145258	0.283293022	0.441693866	0.527219045	0.419876094	0.124970374	0.22320158	-0.109028495	0.275677096	0.133275308	0.341854048	0.151782033	0.121392527	0.461691072	0.072250905	0.420043651	0.350873475	0.139238724	-0.170247802	0.36413947	0.236415392	0.234905838	0.258814419	0.113976923	0.094283997
TCGA-D7-6522-01A-11R-1802-13	0.371795771	0.292420985	0.480648118	0.343394624	0.247101297	0.436489867	0.56119216	0.452186294	0.203703514	0.343146412	-0.019538138	0.386712194	0.351481906	0.352150554	0.284529136	0.298966148	0.586026418	0.158188577	0.479324356	0.381946508	0.205802254	-0.060685039	0.405695411	0.4457923	0.326835773	0.287513937	0.05621086	0.086185485
TCGA-D7-6524-01A-11R-1802-13	-0.151729897	0.24239985	0.209513605	0.33411923	0.219809121	0.414384342	0.550335971	0.431914751	0.184365571	0.207601036	-0.08156243	0.299562378	0.017715164	0.36340649	0.160446691	0.134131409	0.418734752	0.085729678	0.395085364	0.346628995	0.173059529	0.095460382	0.406390436	0.262659095	0.18399951	0.218379596	0.149267589	0.163786144
TCGA-D7-6525-01A-11R-1802-13	-0.203545106	0.166432553	0.259535443	0.228426397	0.244481542	0.411049797	0.507020925	0.374494935	0.115416123	0.16634114	-0.191377271	0.315506037	-0.00412455	0.288951148	0.035811843	-0.001986003	0.331979607	0.100514435	0.377601436	0.314421881	0.135454735	-0.137662388	0.379494489	0.279060662	0.133480124	0.172970037	0.009343149	0.054911368
TCGA-D7-6526-01A-11R-1802-13	-0.300124874	0.166560987	0.135609872	0.18889254	0.208947136	0.377058218	0.483100456	0.362988658	0.113847785	0.08984767	-0.155196629	0.248492301	-0.096800207	0.308060929	-0.008188685	-0.02677597	0.267551245	0.121965436	0.379205595	0.233663394	0.095488933	0.002137135	0.337901392	0.061346186	0.087874031	0.097471883	0.015703337	0.134389502
TCGA-D7-6527-01A-11R-1802-13	-0.122676077	0.146244027	0.236419184	0.221477908	0.194604835	0.437386652	0.528847815	0.386045535	0.120870349	0.111284937	-0.159500724	0.237753854	-0.060458526	0.296846368	0.069952572	0.011058498	0.315206887	0.101446697	0.39406178	0.259173553	0.070102779	-0.078191307	0.352548132	0.113354417	0.147201458	0.13387863	0.055007204	0.078617056
TCGA-D7-6528-01A-11R-1802-13	-0.271182182	0.223042202	0.194386877	0.220079681	0.201440479	0.395543932	0.454940704	0.338605278	0.075910316	0.078486906	-0.20654972	0.242981115	-0.15837714	0.234339811	-0.055231606	-0.093285105	0.219528465	0.130245549	0.385651983	0.244920888	0.089118795	-0.12340034	0.356582635	0.043664575	0.124065772	0.093131593	0.093405397	0.116110508
TCGA-D7-6815-01A-11R-1884-13	-0.169046723	0.103665639	0.158412253	0.23734032	0.225891614	0.397057884	0.477871675	0.371000809	0.090698067	0.117737971	-0.18132177	0.275894624	-0.06073579	0.325449375	0.028378515	-0.026360124	0.246811208	0.055038307	0.413398333	0.280424167	0.077604298	-0.201319703	0.328904105	0.143328875	0.126883613	0.1229156	0.072256837	0.082608704
TCGA-D7-6818-01A-11R-1884-13	-0.15198052	0.173924934	0.157361239	0.29860852	0.228852128	0.407195972	0.508506523	0.47727282	0.161908049	0.165396885	-0.096836799	0.31870749	0.024619421	0.386653789	0.166959053	0.080569553	0.456722075	0.12383688	0.453230774	0.300276733	0.133518554	-0.02342256	0.404184232	0.342609057	0.204595581	0.166293296	0.087214901	0.100776385
TCGA-D7-6822-01A-11R-1884-13	-0.269771631	0.192350561	0.190680134	0.227628647	0.256482227	0.340688439	0.483533844	0.275625051	0.088311097	0.109209787	-0.226122075	0.212505751	-0.097118	0.344789116	-0.032758516	-0.075328361	0.262471913	0.124415272	0.383668965	0.260717921	0.086365817	-0.08319349	0.380259413	0.130136146	0.11535016	0.082873124	0.011729308	0.145913904
TCGA-D7-8570-01A-11R-2343-13	0.073451214	0.367545144	0.493777411	0.287692562	0.259544173	0.412902876	0.549601479	0.36016321	0.149167564	0.336217374	-0.065175386	0.359499655	0.179819389	0.34133407	0.200025638	0.101997348	0.524945291	0.047503693	0.411308233	0.376035655	0.16185794	-0.162118682	0.416745992	0.418628048	0.303065842	0.255799924	0.0174875	0.119926138
TCGA-D7-8572-01A-11R-2343-13	-0.140130242	0.267023745	0.2593846	0.286777036	0.227438022	0.31259854	0.513524882	0.400026081	0.147882949	0.161805017	-0.104195838	0.336262605	0.021956585	0.354866589	0.098028809	0.031605117	0.396464895	0.079248662	0.369674612	0.316324513	0.133428939	-0.086728889	0.38099204	0.332810814	0.190923024	0.15575214	0.004967384	0.091014546
TCGA-D7-8573-01A-11R-2343-13	-0.152482956	0.250807138	0.244843196	0.209508686	0.204871361	0.377250423	0.457539663	0.373279987	0.10347668	0.110484589	-0.185960467	0.243671901	-0.033437785	0.31404214	-0.043658039	-0.099210075	0.259255448	0.138181233	0.35829379	0.259919446	0.051771356	-0.121608007	0.305994735	0.107820048	0.090239564	0.094283086	-0.051700163	0.153881008
TCGA-D7-8574-01A-13R-2343-13	0.410993751	0.262707359	0.468894411	0.316100576	0.184158503	0.361399261	0.574408303	0.404955705	0.209440423	0.34148966	-0.027058916	0.213031149	0.486933794	0.298860489	0.156014373	0.066724859	0.486336019	0.128142767	0.42058093	0.339723014	0.121229252	-0.243790255	0.438462134	0.262496778	0.230826374	0.261482441	-0.032975227	0.062706478
TCGA-D7-8575-01A-11R-2343-13	-0.122221633	0.169489449	0.173032558	0.270159099	0.250967567	0.410864477	0.514080887	0.42708575	0.077913521	0.264211418	0.036021348	0.329387584	0.096600905	0.351318292	0.173776098	0.081597369	0.408266267	0.037665074	0.380393327	0.308290017	0.115829249	-0.111645614	0.395058418	0.270031953	0.157390755	0.158215931	0.107248691	0.09653274
TCGA-D7-8576-01A-11R-2343-13	-0.144369147	0.190478073	0.154837315	0.251844549	0.223875224	0.394751919	0.518984099	0.338125835	0.103253688	0.175085335	-0.165963617	0.287991086	-0.02224559	0.340086754	0.050443681	0.014756681	0.242934811	0.077687212	0.377273871	0.289797556	0.105244395	-0.177901894	0.371082078	0.148706102	0.131794809	0.115310026	0.060696427	0.108856842
TCGA-D7-8578-01A-21R-2343-13	-0.10796966	0.135058906	0.180789394	0.234774458	0.19476432	0.41100884	0.526183477	0.401418691	0.125308771	0.147264658	-0.074387	0.300306059	-0.01156735	0.317068136	0.077586793	0.119539979	0.323785247	0.071754589	0.371979709	0.326211891	0.146539342	-0.117114169	0.376230067	0.176421657	0.1861137	0.16388356	0.097633015	0.082541914
TCGA-D7-8579-01A-11R-2343-13	-0.048848066	0.134990765	0.218942384	0.301731531	0.209351668	0.365653324	0.518566621	0.456875098	0.170721529	0.228845835	-0.065089409	0.297177958	0.047051811	0.34526568	0.110336029	0.173615658	0.387781475	0.042274437	0.382937735	0.335805457	0.103326052	0.039838575	0.410800349	0.272530898	0.176159578	0.181452444	0.024189878	0.135526364
TCGA-D7-A4YU-01A-21R-A251-31	0.199660878	0.412362789	0.417477531	0.282525295	0.185440059	0.334747698	0.585650285	0.383750682	0.160420722	0.284266268	-0.111927882	0.286695356	0.236525345	0.315842214	0.065912953	0.077995437	0.439704695	0.157992752	0.406706581	0.375646273	0.145467151	-0.140357419	0.388260981	0.310792047	0.212041711	0.197992679	0.009843752	0.206141703
TCGA-D7-A4YX-01A-11R-A251-31	-0.107928647	0.378442695	0.412942047	0.264728433	0.233307878	0.357021256	0.474943631	0.363858076	0.131307184	0.277195417	-0.132049936	0.319190026	0.058904059	0.297297148	0.030002875	-0.0450415	0.355379436	0.099124653	0.356988021	0.304088759	0.085839308	-0.111323842	0.304139655	0.205217398	0.143243033	0.155967029	0.023794073	0.189016981
TCGA-D7-A4Z0-01A-22R-A251-31	0.111848231	0.203345503	0.260518601	0.283396587	0.233242905	0.403201823	0.541606747	0.375437244	0.175651575	0.197157857	0.038454975	0.313781938	0.151311935	0.351875926	0.093853923	0.135407685	0.37971833	0.094184251	0.414754744	0.349810515	0.117380505	-0.024971281	0.394828641	0.214599089	0.180255517	0.213849161	0.036650257	0.175150187
TCGA-D7-A6EV-01A-11R-A31P-31	-0.206306864	0.255958313	0.161704516	0.258843014	0.17433301	0.346585447	0.475169992	0.327060682	0.067074354	0.122195004	-0.143924547	0.275749476	-0.08647397	0.316986024	-0.035759491	-0.036439101	0.244139321	0.065548847	0.35027661	0.251246584	0.070014095	-0.162169996	0.304207047	0.069531949	0.091913534	0.114063393	0.08340271	0.113553335
TCGA-D7-A6EX-01A-11R-A31P-31	-0.209658643	0.113921896	0.206493085	0.130964753	0.254935714	0.357152798	0.492129029	0.259862131	0.124353153	0.049130784	-0.169014467	0.25593703	-0.078179491	0.23464877	-0.087666763	-0.031451263	0.114146143	0.06082558	0.370721707	0.255549056	0.021302034	-0.338894576	0.303440589	0.03747725	0.062384729	0.082549557	0.043508287	0.138657047
TCGA-D7-A6EY-01A-21R-A31P-31	0.212168627	0.364984382	0.411815775	0.340513422	0.236410738	0.409971681	0.534823873	0.413031247	0.126758517	0.29406766	-0.143249021	0.303385421	0.254818619	0.323498807	0.090523139	0.005058468	0.470650697	0.133270348	0.402154192	0.338137806	0.142703539	-0.123806076	0.353372537	0.264374337	0.195796906	0.226371103	0.099382336	0.148007227
TCGA-D7-A6EZ-01A-11R-A31P-31	-0.126960128	0.367476921	0.423500049	0.267376945	0.210227943	0.301773341	0.50966477	0.382463771	0.153174704	0.22949944	-0.177670705	0.341672889	0.053958876	0.281599068	0.093472414	-0.004262365	0.456274878	0.057538258	0.368205578	0.329580344	0.148050872	-0.152139014	0.355129995	0.289310415	0.19289479	0.183926848	0.00854288	0.180177502
TCGA-D7-A6F0-01A-11R-A31P-31	-0.21129392	0.283791969	0.281268449	0.232815079	0.226335428	0.343435102	0.504825227	0.292744736	0.104727142	0.113593264	-0.216480723	0.314991066	-0.074453156	0.275634159	0.04962946	-0.080031393	0.354360967	0.001347	0.384839081	0.226960197	0.078951528	-0.286156137	0.333765708	0.18346139	0.195604382	0.095712655	-0.041771988	0.064039797
TCGA-D7-A6F2-01A-12R-A31P-31	-0.134240692	0.189328277	0.314144096	0.223531277	0.222578149	0.426812377	0.544526415	0.367517254	0.10823757	0.165858239	-0.046273224	0.257110491	0.000537983	0.288758065	0.121788435	-0.034680423	0.370376369	0.13552006	0.387455172	0.274339585	0.116831079	-0.059335101	0.398208223	0.12464276	0.139798684	0.161877255	-0.015863795	0.028847667
TCGA-D7-A747-01A-22R-A33Y-31	0.161028111	0.20123696	0.335677431	0.258084951	0.187822834	0.321968878	0.532847004	0.345566245	0.208860233	0.230602458	-0.137944826	0.21641416	0.228622254	0.285465156	0.043872273	0.037157079	0.37241058	0.101508184	0.360960352	0.347937287	0.127490101	-0.192092218	0.391312721	0.177116939	0.144544567	0.171842748	-0.104259182	0.12469297
TCGA-D7-A748-01A-12R-A32D-31	-0.083755681	0.183201304	0.306716637	0.357468049	0.292568166	0.410972887	0.550320137	0.496794669	0.182436207	0.266277799	-0.100280772	0.386270354	0.084234734	0.397527992	0.263048708	0.177454959	0.547206117	0.131247969	0.405070148	0.384547066	0.16421335	0.030694108	0.406638807	0.382083233	0.26915059	0.248269451	0.055239401	0.179306436
TCGA-D7-A74A-01A-11R-A32D-31	-0.218200931	0.251266028	0.288122934	0.243225497	0.231095358	0.374977287	0.466093629	0.341658193	0.076305908	0.110620949	-0.135915368	0.26017326	-0.065252036	0.285896091	-0.036513727	-0.089877954	0.275191336	0.059957894	0.344280129	0.207817501	0.056581098	-0.117105756	0.258658921	0.034110657	0.108855839	0.107318681	0.060205119	0.1749308
TCGA-EQ-8122-01A-11R-2343-13	-0.295723831	0.184952873	0.092387583	0.218047494	0.181214345	0.411380445	0.490639477	0.345025105	0.132485985	0.038706193	-0.147927582	0.288827281	-0.148230821	0.320811549	0.033657151	-0.025584854	0.21276389	0.121325998	0.352177691	0.293633791	0.117942087	-0.122733271	0.393533769	0.122157881	0.11007054	0.109697569	0.04186219	0.126846355
TCGA-F1-6177-01A-11R-1802-13	-0.263555813	0.240934157	0.234476769	0.216929174	0.184079768	0.363050301	0.462701641	0.37924455	0.122344987	0.142937303	-0.112667078	0.288596765	-0.067060451	0.274138775	-0.038931299	-0.091063719	0.289737597	0.076945382	0.365492465	0.251848872	0.069981363	-0.128761307	0.294819451	0.064740808	0.089836437	0.109253083	0.045097795	0.079134563
TCGA-F1-6874-01A-11R-1884-13	-0.214287142	0.336744798	0.305590772	0.288791628	0.184293666	0.440614861	0.533288837	0.428028596	0.124333046	0.227594006	-0.04783447	0.323930412	0.036027942	0.332958369	0.083257992	0.048623735	0.420209497	0.101736741	0.403399468	0.317915377	0.143730183	0.044771319	0.387451232	0.260731555	0.168720805	0.199564795	0.089386247	0.118003132
TCGA-F1-6875-01A-11R-2055-13	-0.363092166	0.146040625	0.125777289	0.157336748	0.20940288	0.381398935	0.48508227	0.265410073	0.08039728	-0.027269253	-0.173403159	0.204099498	-0.213965523	0.312433088	-0.142385378	-0.12688494	0.115685719	0.086972888	0.380244825	0.231582118	0.063210147	-0.212627057	0.368801757	0.025620154	0.063411117	0.077176473	0.004659362	0.058108918
TCGA-F1-A448-01A-11R-A24K-31	0.022890974	0.299603854	0.290221308	0.322712924	0.225964174	0.407954041	0.548431783	0.397726113	0.187692524	0.196205546	0.042709225	0.338017218	0.114067055	0.357819209	0.184089382	0.144425545	0.447912328	0.105747243	0.388499519	0.334685776	0.137158998	0.006131954	0.426147346	0.300330141	0.182075239	0.193300561	0.095910032	0.125558122
TCGA-F1-A72C-01A-21R-A33Y-31	-0.023300166	0.325463337	0.319585651	0.285139937	0.243752781	0.39777721	0.492633927	0.350482083	0.139935071	0.195347032	-0.077437187	0.293458659	0.007049492	0.319895382	0.061873364	0.0272418	0.361573532	0.069412893	0.377196797	0.298325168	0.14533121	-0.191119218	0.338469844	0.180015197	0.14761108	0.176220711	0.117005438	0.195439253
TCGA-FP-7735-01A-11R-2055-13	0.006418633	0.23840839	0.326165992	0.241378348	0.220732077	0.394469219	0.532496549	0.346349529	0.148737202	0.166521875	-0.12230883	0.272609014	0.013671834	0.317904758	0.099997504	-0.006112801	0.380302811	0.10722819	0.461975911	0.280628483	0.147791629	-0.163917144	0.382485593	0.151570152	0.137518658	0.164876369	0.032047752	0.103944074
TCGA-FP-7829-01A-11R-2055-13	-0.230323096	0.14846626	0.144180182	0.246972494	0.190837806	0.430580077	0.486837146	0.359170132	0.105747656	0.11514147	-0.181082459	0.301892593	-0.111160134	0.317773415	0.051272347	-0.058445162	0.31240357	0.090332185	0.357566905	0.275267871	0.103738075	-0.140555876	0.390515367	0.205862042	0.117555546	0.12063567	0.04544905	0.070386256
TCGA-FP-7916-01A-11R-2203-13	0.125321274	0.343091473	0.442884226	0.264765002	0.233575554	0.366662621	0.537750689	0.415428881	0.170431296	0.3229866	-0.116447337	0.307885721	0.202510412	0.310500561	0.138641457	0.081242102	0.434159789	0.063939351	0.385883076	0.380842536	0.127087918	-0.189510531	0.388719999	0.303740336	0.218375113	0.219392997	0.004999032	0.164660262
TCGA-FP-7998-01A-11R-2203-13	0.128048929	0.370776534	0.503127303	0.319839479	0.206513606	0.351928836	0.563741825	0.403857671	0.176019778	0.401687557	-0.074887446	0.312322369	0.241887363	0.337146525	0.166409324	0.092514678	0.530926392	0.125012853	0.427803325	0.419031882	0.180134746	-0.192447886	0.407094634	0.376433311	0.259580896	0.263205886	0.038218571	0.20195125
TCGA-FP-8099-01A-11R-2343-13	-0.237308936	0.209202109	0.17013082	0.240927834	0.186336121	0.377355076	0.538760312	0.395382011	0.075266504	0.169184425	-0.20765711	0.28458125	0.022837767	0.296005562	0.03228426	-0.016422926	0.318799916	0.093594243	0.414271688	0.313547096	0.086039058	-0.101275661	0.368589043	0.145095889	0.127870783	0.169868069	0.077952733	0.061183971
TCGA-FP-8209-01A-11R-2343-13	0.336956679	0.218312001	0.421141066	0.276523859	0.17707866	0.27614847	0.553296406	0.386431924	0.254570259	0.325596131	0.00064581	0.242828775	0.411499927	0.335713246	0.112033189	0.228238357	0.475368695	0.136677321	0.409867494	0.374942396	0.139913607	-0.118438549	0.417365301	0.334582371	0.24198869	0.259953533	-0.051574575	0.182024286
TCGA-FP-8210-01A-11R-2343-13	0.325057933	0.215804146	0.429539875	0.299008429	0.216966737	0.36179482	0.558959722	0.43355965	0.197829278	0.306602896	-0.09596605	0.267853913	0.38277082	0.349841982	0.146571577	0.167050327	0.484216725	0.121922479	0.426537134	0.392312136	0.163244694	-0.118271674	0.422353669	0.305110502	0.221329993	0.244962768	0.021737982	0.157519507
TCGA-FP-8211-01A-11R-2343-13	-0.134263664	0.243439858	0.367781377	0.222723955	0.246936286	0.407025782	0.503352223	0.338259227	0.080467045	0.179385162	-0.141479407	0.230910028	-0.004022058	0.304689355	0.02112049	-0.026385703	0.270737096	0.061054329	0.377168522	0.270616551	0.091999706	-0.228329432	0.278278932	0.053355738	0.087107551	0.186897892	0.082348261	0.157442995
TCGA-FP-8631-01A-11R-2402-13	-0.205936213	0.158378987	0.101568843	0.193627605	0.19490033	0.395646252	0.512322846	0.295438218	0.076379244	0.076376829	-0.16436176	0.267405828	-0.123398885	0.299582307	0.004207776	0.023036864	0.194034199	0.010222486	0.323214819	0.29175778	0.09467573	-0.232167026	0.311802642	-0.009049126	0.070964041	0.056780665	0.06574613	0.074616972
TCGA-FP-A4BF-01A-12R-A36D-31	-0.044799923	0.372814542	0.539985778	0.271417805	0.260730031	0.436360574	0.561399813	0.382006689	0.178531419	0.331429495	-0.090132727	0.378170994	0.117317105	0.335287402	0.197084355	0.182600071	0.526484034	0.118718234	0.358732196	0.393079586	0.197136119	-0.186763516	0.359199145	0.391939014	0.262812981	0.237580007	0.015934773	0.109127277
TCGA-FP-A8CX-01A-11R-A36D-31	-0.063486582	0.225878094	0.247613858	0.230270947	0.219885344	0.400670501	0.495467136	0.353909246	0.10725907	0.118020155	-0.084146247	0.291839776	-0.001258534	0.315931714	0.042678904	-0.053282386	0.303357302	0.030061005	0.375244013	0.251512222	0.083307197	-0.137414994	0.345551579	0.107096478	0.120878474	0.1052933	0.058376254	0.092242297
TCGA-FP-A9TM-01A-11R-A39E-31	0.37171633	0.342859843	0.291942285	0.303119495	0.185259369	0.323257844	0.533963496	0.346682177	0.190859115	0.209594182	-0.056454604	0.278484285	0.387092392	0.288845762	0.024012174	-0.071562259	0.353358625	0.133945222	0.394289192	0.246264357	0.06595687	-0.115871759	0.298119299	0.112912621	0.11470643	0.145351626	0.038542624	0.10278659
TCGA-HF-7131-01A-11R-2055-13	-0.177803115	0.276653156	0.250215011	0.29651149	0.235239638	0.411388687	0.52921594	0.385986678	0.120248069	0.159852379	-0.020860429	0.333232846	-0.023252989	0.35281346	0.069854349	0.099701899	0.343240367	0.074126728	0.392090119	0.299031442	0.109195715	0.055288662	0.378632398	0.209443879	0.154247708	0.148736355	0.044280548	0.15033299
TCGA-HF-7132-01A-11R-2055-13	0.092245289	0.327824542	0.396987091	0.308776217	0.220558982	0.413367975	0.538878166	0.383616982	0.146189591	0.25807297	-0.078100881	0.26591666	0.134770919	0.334079979	0.084765459	-0.011682341	0.426095496	0.142275879	0.412549657	0.336113076	0.105888963	-0.171008438	0.3527763	0.205188036	0.170199214	0.193735921	0.070787879	0.14348664
TCGA-HF-7133-01A-11R-2055-13	-0.072801095	0.315298134	0.292204138	0.26318365	0.24723387	0.436318304	0.509395692	0.417340269	0.15694552	0.204563927	-0.141281741	0.331316231	0.051906105	0.354815184	0.109237048	0.10994851	0.458226782	0.102076651	0.385270152	0.334148783	0.116137595	-0.136521095	0.353392064	0.322896953	0.190852865	0.168741884	0.098662009	0.192917541
TCGA-HF-7134-01A-11R-2055-13	-0.180790029	0.275742916	0.181399839	0.277974592	0.197693316	0.400709485	0.479282576	0.375707063	0.148916212	0.133789887	-0.035570617	0.301388706	-0.029131668	0.315335239	0.016643669	0.037580089	0.296374455	0.152354534	0.37525586	0.305230847	0.086053546	-0.071273874	0.329534979	0.161124891	0.122678295	0.138212787	0.107788118	0.169632696
TCGA-HF-A5NB-01A-11R-A31P-31	-0.304462324	0.312271423	0.240752563	0.208917328	0.19623646	0.375750281	0.476820939	0.368080944	0.06034922	0.163769167	-0.15600097	0.237132978	-0.080815596	0.311634762	-0.058522736	-0.096737286	0.266344696	0.038722025	0.362363381	0.262321724	0.071321871	-0.25962998	0.253927948	0.091308653	0.073919185	0.123019531	0.042592787	0.076953409
TCGA-HJ-7597-01A-21R-2203-13	-0.026996848	0.297856078	0.365605083	0.281493156	0.231161092	0.389626665	0.497118584	0.345305307	0.099578729	0.179681273	-0.170789765	0.234975167	0.069971784	0.263500863	0.009774324	-0.034360426	0.256581816	0.074329412	0.382435865	0.316689211	0.083023566	-0.230481885	0.304740262	0.056056132	0.110941955	0.150974506	0.111750471	0.152426784
TCGA-HU-8238-01A-11R-2343-13	-0.061143324	0.289053818	0.26953715	0.291554391	0.244105059	0.407392719	0.519873298	0.395278101	0.155116371	0.14311578	-0.115070511	0.315548348	0.031652327	0.307517696	0.091667743	0.130140199	0.347437817	0.112782443	0.371449389	0.27717818	0.1103175	-0.047909009	0.350697736	0.160083323	0.120415659	0.16464515	0.06313878	0.13787499
TCGA-HU-8244-01A-11R-2343-13	-0.310139278	0.174514752	0.158259981	0.206008066	0.256080595	0.347024842	0.441511135	0.312344209	0.059302445	0.064803835	-0.198119066	0.260725026	-0.149593648	0.311665213	-0.038906364	-0.13383195	0.195163219	0.102493923	0.352707794	0.127261777	-0.024482808	-0.135992444	0.315718569	-0.015041904	0.046500118	0.077133312	0.052094549	0.12701589
TCGA-HU-8249-01A-11R-A36D-31	-0.192564606	0.27993243	0.364552542	0.277429228	0.267202724	0.399005974	0.472495439	0.333401224	0.12438114	0.047645447	-0.112565169	0.27453948	-0.111962201	0.245061329	-0.006874553	0.007338853	0.302498151	0.097530987	0.34433913	0.285101433	0.09361605	-0.186424831	0.322348462	0.118059673	0.104333698	0.125769414	0.083057417	0.071903716
TCGA-HU-8602-01A-11R-2402-13	-0.174672044	0.450336204	0.358579544	0.340906067	0.206563342	0.36818731	0.501516919	0.387930033	0.138125483	0.278381574	-0.083024646	0.363822827	0.098727104	0.355998339	0.105059418	0.033210862	0.418846613	0.121925358	0.37964035	0.361056273	0.134245253	-0.094116187	0.348984972	0.2994676	0.156782116	0.198717428	0.037630751	0.132749316
TCGA-HU-8604-01A-11R-2402-13	-0.016561913	0.400952594	0.505644908	0.363100195	0.226076976	0.407170609	0.520605987	0.409776214	0.129580929	0.246525141	-0.023957279	0.342120041	0.09019946	0.331064992	0.114520921	0.105394537	0.475603662	0.138582448	0.379273776	0.36643272	0.182663963	-0.154896849	0.423042902	0.275818726	0.222632588	0.222859526	0.053925128	0.12974923
TCGA-HU-8608-01A-11R-2402-13	0.054767274	0.456689165	0.46829676	0.326620679	0.248860483	0.351093405	0.545864939	0.371746942	0.181916029	0.383482558	-0.06577711	0.32690114	0.198538872	0.351675321	0.123301519	0.042343472	0.530647137	0.155079067	0.409113591	0.352600848	0.144175671	-0.024854435	0.383401119	0.357788673	0.237236631	0.226656895	0.094375789	0.214356063
TCGA-HU-8610-01A-22R-2402-13	-0.210237646	0.320830879	0.330743508	0.323321779	0.232010489	0.437432351	0.587306979	0.393580098	0.143282154	0.22749104	-0.07120324	0.318285206	0.076371699	0.343514433	0.122317328	0.108791985	0.45389057	0.090749991	0.404799104	0.310545118	0.144425376	-0.115648974	0.371741821	0.395314219	0.2169276	0.225362027	0.15926865	0.161710359
TCGA-HU-A4G2-01A-11R-A251-31	-0.218830865	0.329112943	0.331826678	0.24941506	0.218483165	0.361919655	0.48820667	0.342180346	0.181707265	0.177936313	-0.18316252	0.312679582	-0.065614851	0.336980517	0.071563554	-0.060087333	0.282949081	0.054712453	0.343850322	0.287951807	0.122781685	-0.156629724	0.330513012	0.147892414	0.10865796	0.130425185	0.037435972	0.186523373
TCGA-HU-A4G3-01A-11R-A24K-31	-0.203314087	0.142483422	0.223152757	0.244449246	0.270613341	0.349942844	0.478332967	0.354719923	0.138744521	0.131457817	-0.148167608	0.280665283	-0.08772637	0.332179027	-0.00152303	0.014633184	0.247747458	0.015587796	0.350886305	0.248137511	0.043686536	-0.150491988	0.328333694	0.096992157	0.099671137	0.115415226	0.046293408	0.127211077
TCGA-HU-A4G8-01A-11R-A251-31	0.039709858	0.399370085	0.329348072	0.267843539	0.193186288	0.34496156	0.486963524	0.363988446	0.156786286	0.287742858	-0.078525545	0.267910624	0.144385905	0.324410076	0.036422595	-0.081625196	0.321636935	0.082025717	0.369721062	0.297462493	0.095894987	-0.249367353	0.32965334	0.157984768	0.095148469	0.151463789	0.046454293	0.135823809
TCGA-HU-A4G9-01A-11R-A24K-31	-0.235441509	0.196479195	0.130242317	0.176633137	0.233526293	0.340072335	0.421827654	0.265945204	0.078817431	0.031371236	-0.153917509	0.189903533	-0.124624487	0.30048672	-0.11485868	-0.154629986	0.099329922	0.062231239	0.357521423	0.181193497	-0.00239171	-0.237913999	0.230655447	0.001925727	0.040408028	0.049903558	0.070262216	0.064537727
TCGA-HU-A4GC-01A-12R-A251-31	-0.165710489	0.19615892	0.273080436	0.227103948	0.18750841	0.361619069	0.492110884	0.346161868	0.146842493	0.127227794	-0.186419117	0.305489852	-0.072146323	0.291712963	0.040330139	0.014571847	0.220689209	0.041703468	0.38355816	0.244940296	0.087403567	-0.172055671	0.307700365	0.04802219	0.083151056	0.124411559	0.045826701	0.106476214
TCGA-HU-A4GD-01A-11R-A36D-31	-0.278234881	0.198637013	0.170142784	0.225199276	0.230240986	0.339715768	0.437039717	0.276981906	0.128098241	-0.080897203	-0.046898103	0.239481864	-0.192419584	0.270249728	-0.059894907	-0.112040291	0.10254724	0.056457838	0.324981926	0.195795817	0.032020822	-0.300574338	0.354362386	-0.035044786	0.035799086	0.061984094	0.028918133	0.100829674
TCGA-HU-A4GF-01A-11R-A24K-31	-0.25441894	0.273915427	0.209064988	0.282117973	0.202363145	0.40692369	0.467236687	0.365619616	0.106952213	0.091560914	-0.124800983	0.28730686	-0.056719159	0.3757491	0.036458867	-0.027202549	0.280044371	0.078668534	0.41547762	0.249355764	0.063744059	0.012156826	0.39982904	0.197736685	0.162393332	0.134381197	0.029986164	0.156227414
TCGA-HU-A4GH-01A-11R-A24K-31	-0.202660521	0.204336618	0.180598276	0.240683374	0.23059167	0.382414737	0.514744285	0.302627345	0.064717135	0.148557538	-0.142664456	0.235151473	-0.073115122	0.343256112	5.98E-05	-0.073861771	0.216196778	0.010210714	0.378099585	0.195552009	0.012757931	0.030166341	0.323859824	0.000769774	0.058408139	0.098996959	0.08824802	0.161058956
TCGA-HU-A4GJ-01A-11R-A251-31	0.610897763	0.47380564	0.525377506	0.322616247	0.243447898	0.393819329	0.602544665	0.31256544	0.204174564	0.320159084	0.039348571	0.274508491	0.600349366	0.314962135	0.084993537	0.019114422	0.490616344	0.247641707	0.449351272	0.315720897	0.128484184	-0.231357106	0.389036975	0.242910528	0.248794709	0.252705076	0.004761118	0.146162964
TCGA-HU-A4GP-01A-11R-A251-31	-0.113070985	0.23152035	0.15789632	0.225619458	0.228024923	0.371870511	0.475118772	0.35343788	0.13222288	0.100754201	-0.043039819	0.269628521	-0.035475232	0.296912254	-0.02924186	-0.010753448	0.249184356	0.079807486	0.358669901	0.258241087	0.074611209	-0.186731083	0.313075026	0.094659989	0.072682298	0.106649465	0.030577135	0.130275009
TCGA-HU-A4GQ-01A-11R-A36D-31	-0.266535242	0.245388818	0.263014474	0.211044271	0.236568286	0.275666164	0.487539162	0.421693615	0.168805727	0.211467397	-0.02269027	0.298433463	-0.031229593	0.305312451	0.021124554	0.015797446	0.327302222	0.089141385	0.361653998	0.297857141	0.103448866	-0.201367554	0.299129578	0.13930452	0.123498044	0.163640417	0.00405564	0.180671444
TCGA-HU-A4GT-01A-21R-A251-31	-0.250656973	0.29312241	0.224368666	0.272505754	0.19499479	0.40258903	0.454039852	0.344225163	0.111303726	0.131276791	-0.153867527	0.293991215	-0.085557642	0.329816094	-0.034000681	-0.109325505	0.236998265	0.064584741	0.364833567	0.236621724	0.049241598	-0.035407271	0.295622825	0.057638623	0.081662064	0.124900169	0.034833414	0.12416971
TCGA-HU-A4GU-01A-11R-A251-31	-0.303659008	0.200554031	0.218905812	0.262414065	0.24203299	0.401815045	0.447153874	0.338188885	0.075477603	0.046387021	-0.145698554	0.259184561	-0.157611496	0.292806457	-0.040348357	-0.091034519	0.244673718	0.096431668	0.367348126	0.238834331	0.035392647	-0.043650954	0.325886916	0.114762302	0.072772039	0.116357261	0.055328905	0.123460326
TCGA-HU-A4GX-01A-12R-A251-31	-0.039725823	0.30530511	0.440869382	0.304101952	0.222258475	0.328465181	0.506276908	0.383471606	0.135382281	0.212374277	-0.139388216	0.264868524	0.075809529	0.280085238	0.071260388	-0.02497182	0.374195178	0.080315798	0.381401436	0.294772087	0.093922021	-0.166835756	0.306029812	0.082045118	0.124800977	0.183739957	0.031254829	0.100052238
TCGA-HU-A4GY-01A-21R-A24K-31	0.381915338	0.36944128	0.499108391	0.32352029	0.209127695	0.377954686	0.603502441	0.417800263	0.208302557	0.367682169	-0.064744684	0.343220947	0.430618242	0.343865718	0.171445591	0.069817278	0.538343664	0.134842163	0.422577391	0.387683475	0.207070579	-0.249667387	0.420056637	0.396488268	0.288227249	0.266489499	0.00698511	0.138629375
TCGA-HU-A4H0-01A-11R-A251-31	-0.099424194	0.39070133	0.414055837	0.284813028	0.223878185	0.28667023	0.490041197	0.408356123	0.142188119	0.259345964	-0.111916269	0.264112518	0.051839463	0.303341497	0.033222074	-0.032218696	0.401617621	0.139668845	0.364393811	0.282191775	0.094210362	-0.229587371	0.300736105	0.16963028	0.161297823	0.17762257	0.000214705	0.186353929
TCGA-HU-A4H2-01A-11R-A251-31	-0.107054983	0.290441515	0.280833784	0.273134825	0.253405283	0.357144698	0.512710745	0.354659766	0.061278047	0.184122174	-0.019136163	0.239745048	-0.002136494	0.337015878	-0.007256668	-0.053594366	0.262549845	0.107545009	0.346362888	0.248640817	0.106990635	-0.201604837	0.312000697	0.074545164	0.081699688	0.122477472	0.02214568	0.085954583
TCGA-HU-A4H3-01A-21R-A251-31	-0.214092322	0.307055844	0.336924027	0.212998751	0.201779549	0.388608832	0.493906324	0.373905533	0.100170448	0.109240287	-0.07871973	0.299661638	-0.030657776	0.295145486	-0.000370058	0.047644637	0.256041327	0.049371361	0.372870627	0.299671264	0.086572502	-0.193672221	0.306542912	0.1090455	0.1134167	0.156114195	0.097310895	0.110329332
TCGA-HU-A4H4-01A-21R-A251-31	-0.011348615	0.394423171	0.4136035	0.300316003	0.20995401	0.392692685	0.525084528	0.388746122	0.13045024	0.234719613	-0.146468144	0.282546195	0.111750351	0.326327958	0.057215821	-0.037532866	0.391091093	0.081744278	0.360237874	0.324899846	0.100147271	-0.088762312	0.33203275	0.191813759	0.156825885	0.195411367	0.056000906	0.142328825
TCGA-HU-A4H5-01A-21R-A251-31	-0.208112915	0.212581043	0.240538248	0.262599955	0.220914706	0.411464921	0.464096728	0.285614946	0.116000927	0.058866259	-0.220247929	0.256376497	-0.088583248	0.332201401	-0.04643207	-0.090959069	0.241695842	0.092404088	0.348462315	0.266092119	0.048931286	-0.152624038	0.318078285	0.041526917	0.090512788	0.101310953	0.019948909	0.071022866
TCGA-HU-A4H6-01A-11R-A251-31	0.158989835	0.308566302	0.270045883	0.283785036	0.249339502	0.369174608	0.510396368	0.361385008	0.137110363	0.175253386	-0.097050775	0.275661371	0.133551176	0.335249411	0.069739968	-0.011719579	0.356635644	0.066587292	0.352069363	0.277494663	0.108578666	-0.071184688	0.38417149	0.160894601	0.140044362	0.167373181	0.04367869	0.144602861
TCGA-HU-A4H8-01A-11R-A251-31	-0.238259309	0.22270089	0.182133013	0.22994559	0.214107928	0.327061455	0.468826465	0.349870183	0.121406576	0.215891177	-0.121802389	0.25351493	-0.049790891	0.303303614	-0.048367136	-0.148125462	0.158670338	0.09241287	0.367987455	0.236880101	0.035107227	-0.265696146	0.291665923	0.04750816	0.037748295	0.10363232	0.019220094	0.156080611
TCGA-HU-A4HB-01A-12R-A251-31	0.426284222	0.345609748	0.430823173	0.344685488	0.248281991	0.41394135	0.559959234	0.373484536	0.188157023	0.232689154	-0.056181926	0.309316461	0.435408224	0.351149111	0.100958728	0.034857242	0.443858902	0.12642862	0.432505705	0.282757577	0.115970402	-0.080294641	0.366747263	0.229478587	0.20683394	0.218298213	0.051509028	0.082540728
TCGA-HU-A4HD-01A-11R-A251-31	-0.258339272	0.208314756	0.147933884	0.220392667	0.238693102	0.368581804	0.49756307	0.341412287	0.114495181	0.059639858	-0.181711544	0.3169576	-0.120025206	0.316723388	0.035628595	-0.014008886	0.210350623	0.065267895	0.37468407	0.261009349	0.059197143	-0.200114094	0.365151737	0.11727063	0.12765166	0.121305028	-0.069924136	0.120222822
TCGA-IN-7806-01A-11R-2055-13	-0.134187053	0.074561055	0.11104613	0.157526651	0.246199194	0.401085543	0.495484059	0.335823601	0.123267334	0.079430446	-0.147130101	0.212951132	-0.07621487	0.313061485	-0.058513798	-0.114051046	0.216520049	0.040727052	0.368692892	0.257224064	0.022406054	-0.16456481	0.330378634	0.014317581	0.101171456	0.096475921	-0.004289503	0.069825225
TCGA-IN-7808-01A-11R-2203-13	0.506413893	0.441261071	0.515051085	0.271562768	0.226009055	0.403003834	0.593874446	0.268264916	0.187000088	0.309783941	0.049380012	0.25665102	0.510609288	0.240585135	0.036422407	-0.027057597	0.468251983	0.060993999	0.401107306	0.314550656	0.117065328	-0.230278846	0.416128573	0.193933822	0.2202266	0.23186519	-0.04726214	0.121494126
TCGA-IN-8462-01A-11R-2343-13	-0.188506403	0.146151784	0.214573907	0.229983373	0.252882094	0.340647447	0.532448899	0.361605185	0.146680023	0.141650836	-0.033502863	0.252434061	-0.043102163	0.345271186	0.004427568	0.056336944	0.246981753	0.048255368	0.355856651	0.307353905	0.097949306	-0.040475703	0.376168583	0.032894844	0.126094709	0.157051694	0.041071782	0.127690778
TCGA-IN-8663-01A-11R-2402-13	-0.311623813	0.229575416	0.140486916	0.21136188	0.251520303	0.349381742	0.519518487	0.272773756	0.089017278	0.13617449	-0.11660367	0.298312417	-0.096258836	0.322248989	-0.040488611	-0.127457145	0.165097268	0.073268663	0.33479298	0.285958582	0.064814115	-0.163907628	0.331197353	0.137193997	0.117641455	0.103741314	0.053195546	0.107329512
TCGA-IN-A6RI-01A-11R-A32D-31	-0.311999781	0.178743535	0.082802858	0.248273568	0.243563739	0.419263081	0.436787541	0.336369059	0.087995206	0.105389501	-0.258711523	0.253901491	-0.150418018	0.258219823	-0.041494957	-0.153980823	0.198836573	0.046968443	0.339803945	0.196417054	0.039645257	-0.144871633	0.269898538	0.022197328	0.061215866	0.048112044	0.044053539	0.020728426
TCGA-IN-A6RJ-01A-21R-A33Y-31	-0.192860247	0.129893462	0.202751841	0.215256125	0.287034015	0.331536084	0.466604144	0.297309249	0.163093586	0.152031796	-0.208468815	0.24366595	-0.120436642	0.389311131	-0.018261952	-0.085550289	0.189529531	0.03180372	0.345266944	0.223135243	0.016046475	-0.060860213	0.343144247	-0.02551368	0.127471736	0.066371424	0.010980247	0.103259622
TCGA-IN-A6RL-01A-11R-A32D-31	-0.090062337	0.185281897	0.184925071	0.240928745	0.204870627	0.397621187	0.498549642	0.350278323	0.090962047	0.12635467	-0.142107948	0.277010668	-0.045376223	0.329860788	-0.000718468	0.010451742	0.29063431	0.036025651	0.325987056	0.251861307	0.065127113	-0.158216357	0.335953514	0.064298879	0.12137535	0.106981955	0.007839991	0.084452168
TCGA-IN-A6RN-01A-12R-A33Y-31	-0.235629775	0.146332517	0.129177707	0.204784391	0.256492165	0.396009978	0.460224378	0.34846962	0.07780549	0.090264392	-0.095264557	0.2291717	-0.126731299	0.319778627	-0.014965575	0.061554613	0.244633637	-0.027139956	0.354118733	0.267179058	0.063754434	-0.140211253	0.284384777	-0.014522893	0.093756962	0.085861661	0.112053443	0.091787512
TCGA-IN-A6RO-01A-12R-A33Y-31	-0.30066901	0.238469475	0.197254137	0.204754262	0.199093953	0.380282198	0.451551318	0.394987402	0.1127666	0.136223254	-0.224294694	0.221541133	-0.082586339	0.269019282	-0.067090818	-0.056670769	0.179657559	0.069449488	0.354219375	0.230827828	0.063825481	-0.158469282	0.296985708	0.012724576	0.075242944	0.120279842	0.069639968	0.123601142
TCGA-IN-A6RR-01A-12R-A32D-31	-0.189994952	0.184556222	0.276003421	0.197804236	0.220588148	0.391927133	0.483107758	0.296129352	0.092864635	0.127168103	-0.114329984	0.226912318	-0.101766706	0.361015314	0.000106041	0.015874307	0.257008448	0.017776363	0.345130702	0.241275944	0.080136312	-0.120441961	0.301849979	0.021245695	0.103262344	0.117877729	0.061020683	0.105755549
TCGA-IN-A6RS-01A-12R-A354-31	-0.222676631	0.31647535	0.374096892	0.303511759	0.256933284	0.37686226	0.521693967	0.352615224	0.129226113	0.186561168	-0.137003316	0.368668602	-0.058088553	0.346189117	0.028066385	-0.023819816	0.336255239	0.043707258	0.364010659	0.25006359	0.119107655	0.022722815	0.368315277	0.227891924	0.147077449	0.145792438	0.056479289	0.123147228
TCGA-IN-A7NR-01A-11R-A354-31	-0.032288085	0.184837911	0.310758059	0.189622464	0.260845256	0.385441677	0.510115175	0.379916276	0.112340533	0.157808603	-0.077510103	0.281312556	0.042225798	0.362589177	-0.007310245	0.010249416	0.329497212	0.088351868	0.362398805	0.28429219	0.09596435	-0.104397743	0.37292716	0.067378221	0.145480425	0.154275712	0.008697923	0.119074202
TCGA-IN-A7NT-01A-21R-A354-31	-0.270824756	0.228348305	0.136692808	0.203988833	0.298236263	0.319404986	0.488033835	0.359025821	0.101382667	0.069940276	-0.160051072	0.305530956	-0.086330064	0.323151364	-0.058836928	0.055412216	0.270653812	-0.016283138	0.300287423	0.258706152	0.1011383	-0.016053467	0.37370663	0.141070736	0.087162003	0.096100649	0.010268821	0.075504939
TCGA-IN-A7NU-01A-22R-A354-31	-0.167138382	0.254260427	0.295707954	0.285603838	0.249429525	0.42504224	0.541085128	0.355488369	0.098145051	0.232388466	-0.165129022	0.327727704	0.011480863	0.319265345	0.098976639	0.068953901	0.412768355	0.018891216	0.374490963	0.338359307	0.102419181	-0.026133264	0.379541899	0.244602879	0.160556525	0.176412974	0.062473587	0.132000993
TCGA-IN-AB1V-01A-21R-A414-31	-0.093548232	0.07184681	0.165314614	0.167775419	0.245476296	0.455826091	0.482178171	0.303414312	0.154365213	0.13558057	-0.114262503	0.234770532	-0.058333382	0.349556144	-0.059068413	-0.114447247	0.187932694	0.064575843	0.350392409	0.250305581	0.013122007	0.008010874	0.362687055	-0.070536303	0.094258991	0.069377735	-0.003651961	0.110704113
TCGA-IN-AB1X-01A-11R-A39E-31	-0.025486897	0.320693955	0.39881823	0.2698711	0.224599213	0.387869842	0.542084699	0.312408218	0.119088707	0.216213542	-0.150456102	0.280723451	0.103377629	0.37109008	0.008088072	-0.088251047	0.410773001	0.037799609	0.396971251	0.314960633	0.055913108	0.021882817	0.341620223	0.132606454	0.114084806	0.155642781	0.049279086	0.10802846
TCGA-IP-7968-01A-11R-2203-13	-0.229781959	0.259576541	0.308225586	0.208426198	0.195973043	0.37268344	0.525637704	0.344916119	0.125265812	0.1946546	-0.093056959	0.248379862	-0.045730795	0.350395746	0.010025765	0.043499097	0.356986503	0.083543358	0.358404144	0.330409346	0.117919877	-0.172910068	0.384024637	0.211449331	0.158322279	0.154290648	0.051445065	0.157562376
TCGA-KB-A6F7-01A-12R-A32D-31	-0.112809655	0.347909395	0.380987737	0.245082395	0.20605192	0.332325883	0.492002805	0.265532444	0.137561654	0.167108068	-0.097275018	0.320098225	-0.015071312	0.366054568	0.129941614	0.000192755	0.405732896	0.038687691	0.390771174	0.26761141	0.125003044	-0.171978419	0.303249433	0.221100956	0.143028119	0.149777877	0.050577145	0.100802845
TCGA-KB-A93G-01A-11R-A39E-31	-0.228737253	0.243867084	0.133432995	0.290776492	0.17121371	0.426043507	0.554667261	0.4311545	0.211149808	0.187031868	0.053797151	0.287189764	-0.043012717	0.345678715	0.167136985	0.193798438	0.435609528	0.116715326	0.357509478	0.352297181	0.182800946	0.153212923	0.438119942	0.359375676	0.208535683	0.221329627	0.115904073	0.119218562
TCGA-KB-A93H-01A-11R-A39E-31	-0.306811987	0.225369095	0.206435223	0.233990591	0.204443589	0.333231819	0.474040398	0.333975641	0.107430213	0.1305062	-0.155473952	0.2545497	-0.156142447	0.2351497	0.008416123	-0.172494519	0.193532564	0.046916622	0.357414053	0.209880625	0.040268017	-0.199822239	0.315878791	0.004471744	0.026551298	0.079249276	0.049232843	0.143744892
TCGA-KB-A93J-01A-11R-A39E-31	-0.088631133	0.235552718	0.314091115	0.276402699	0.22927636	0.437470813	0.530301534	0.377429554	0.141763444	0.244646252	-0.17707692	0.304648656	0.03169273	0.353254819	0.063472468	-0.028932013	0.439920493	-0.040711851	0.384160947	0.286731637	0.120944769	-0.173788326	0.345564686	0.252182166	0.192368503	0.168924489	0.092338197	0.090009869
TCGA-MX-A5UG-01A-21R-A31P-31	0.289051107	0.270299398	0.376224022	0.310966038	0.208747168	0.365679575	0.545032793	0.425101194	0.214283302	0.277916287	0.021042713	0.274556474	0.334093245	0.352537557	0.130978037	0.15859559	0.492710004	0.100656288	0.41366516	0.390069521	0.163942125	-0.032808798	0.408984458	0.271959176	0.230875078	0.241799616	0.023302881	0.170937884
TCGA-MX-A5UJ-01A-11R-A31P-31	-0.073429362	0.19959966	0.229987307	0.222117887	0.169983969	0.375583195	0.497605059	0.40723008	0.150745156	0.153433796	-0.158935875	0.299819652	-0.012124435	0.31792278	0.042342457	0.010219956	0.345609683	0.049366549	0.360963795	0.284388213	0.087304647	-0.169322436	0.360586526	0.133542936	0.118038241	0.145787834	0.013029798	0.11790032
TCGA-MX-A663-01A-11R-A31P-31	-0.217426434	0.162949912	0.185581947	0.173771075	0.181102997	0.365954356	0.523429291	0.372983068	0.162238417	0.122063944	-0.046359831	0.287721473	-0.10413313	0.331092091	0.042646058	0.117225333	0.264783129	0.051155495	0.454507767	0.307036517	0.121618812	-0.203523153	0.37370504	0.147100703	0.151102671	0.15987892	-0.073381361	0.104008405
TCGA-MX-A666-01A-11R-A31P-31	0.166386755	0.227727576	0.194191424	0.191155885	0.192617292	0.378528186	0.503710184	0.260701682	0.11668975	0.080067266	-0.198629335	0.227170865	0.17368418	0.33642451	-0.029395492	-0.059740117	0.238963192	0.076795494	0.390900342	0.230317363	0.048558598	-0.179808154	0.3559728	0.092773683	0.119707628	0.106244839	-0.055744436	0.054491283
TCGA-R5-A7O7-01A-11R-A33Y-31	-0.150807484	0.309829455	0.273354551	0.231598681	0.248535484	0.435176755	0.522154009	0.348822927	0.127873617	0.142195432	-0.161619049	0.281770636	-0.089545027	0.311595767	-0.006064427	0.013632778	0.324794246	0.076300492	0.362351474	0.263814999	0.127515619	-0.11219395	0.352002595	0.100972086	0.137714717	0.151436916	0.068349995	0.140880209
TCGA-R5-A7ZE-01B-11R-A354-31	-0.389102237	0.116830536	0.098060114	0.174056745	0.27090677	0.41618997	0.467442836	0.357492374	0.08313701	0.045776238	-0.257732283	0.275189278	-0.24704902	0.35284682	-0.106876036	-0.058151309	0.128428508	0.0478698	0.330864019	0.194521044	0.055255055	0.003354703	0.38706401	0.047367074	0.116776706	0.074169949	-0.008372744	0.113502318
TCGA-R5-A7ZF-01A-11R-A354-31	-0.273597791	0.258009217	0.174327871	0.157804327	0.233079483	0.393454001	0.43047119	0.314825856	0.097902272	0.060722276	-0.261759871	0.246037401	-0.179226279	0.281863705	-0.139723145	-0.115719864	0.175669727	0.138909508	0.329010364	0.215856976	0.072489718	-0.10892927	0.327584093	0.040913053	0.061938467	0.074141352	-0.015385281	0.1899988
TCGA-R5-A7ZI-01A-11R-A354-31	0.056478142	0.372181577	0.483624824	0.289954322	0.261646119	0.338358602	0.543392753	0.329319129	0.139888329	0.324245204	-0.108970951	0.307271817	0.157797274	0.330483817	0.109950232	0.079754416	0.496771612	0.081766684	0.390253215	0.29713674	0.135794365	-0.05003134	0.348757172	0.228386334	0.17995144	0.189245154	0.113363444	0.156872713
TCGA-R5-A7ZR-01A-11R-A354-31	-0.156782628	0.224148149	0.173190781	0.242174971	0.204613353	0.364090891	0.428272786	0.326058071	0.093504028	0.088169882	-0.180366049	0.277457684	-0.070207599	0.306378548	0.067357186	-0.056792403	0.22539532	0.061651653	0.377882369	0.184966501	0.069961125	-0.181699442	0.341757147	0.03626168	0.096555765	0.121712797	0.017365782	0.074778649
TCGA-R5-A805-01A-11R-A36D-31	-0.119059404	0.312149918	0.274742884	0.364501273	0.211808934	0.433730604	0.534950059	0.476481218	0.200436374	0.221544569	-0.109279327	0.33834924	0.056518773	0.378063811	0.205067264	0.225914598	0.499923963	0.070299279	0.399646762	0.345169405	0.143585262	0.279352676	0.456820972	0.382046797	0.192795238	0.202828123	0.093213151	0.196432075
TCGA-RD-A7BS-01A-11R-A32D-31	0.072302395	0.30107404	0.310178501	0.264332231	0.284246382	0.424355891	0.536798563	0.367672999	0.14987756	0.184832675	-0.075854283	0.280816191	0.129746118	0.354154204	0.091205274	0.14280409	0.362126229	0.080530931	0.34818645	0.31368605	0.148436962	0.063113369	0.385716301	0.146694938	0.160301404	0.177163439	0.080035688	0.174219401
TCGA-RD-A7BT-01A-11R-A33Y-31	-0.212387965	0.23591058	0.213771162	0.239646752	0.232328691	0.351704379	0.441694273	0.315022264	0.103405332	0.04913238	-0.14339221	0.258275627	-0.125016525	0.268316808	-0.008086744	-0.07981563	0.263441217	0.075637354	0.345452407	0.17844278	0.035207879	-0.154523509	0.326987084	0.042455668	0.092585452	0.061513913	0.07126486	0.084598321
TCGA-RD-A7BW-01A-11R-A32D-31	-0.09112667	0.228265421	0.46053366	0.276485734	0.196769698	0.305021782	0.538886451	0.374820905	0.184957099	0.321097647	-0.032908736	0.248181728	0.084404943	0.350792733	0.147917427	0.105435292	0.454846995	0.077022047	0.378299683	0.415235878	0.156756097	-0.216173668	0.39220155	0.276031444	0.229762179	0.244040144	-0.037508135	0.224537861
TCGA-RD-A7C1-01A-11R-A32D-31	-0.122268957	0.380936604	0.414451043	0.31680116	0.198987725	0.357843575	0.517942841	0.380955927	0.14785871	0.262004654	-0.100545703	0.307628946	0.054143795	0.336362672	0.113938021	0.077654272	0.455491207	0.085772447	0.381921422	0.294540273	0.121386116	0.047935794	0.35393168	0.260459833	0.219189398	0.189248746	0.127723153	0.148370505
TCGA-RD-A8MV-01A-11R-A36D-31	0.135415534	0.362192917	0.423302432	0.32933486	0.220478494	0.362167651	0.578612676	0.409747654	0.160313691	0.26928398	-0.052344192	0.342391688	0.212010645	0.3561601	0.141834196	0.065401269	0.501717067	0.131545327	0.380382085	0.320770524	0.16120138	0.113929497	0.391072635	0.25725202	0.186296041	0.199409756	0.045918193	0.088857293
TCGA-RD-A8MW-01A-11R-A36D-31	0.004869238	0.307496546	0.319500661	0.29710579	0.223701346	0.436493856	0.556361422	0.41738279	0.165158446	0.228600906	-0.079979675	0.323528324	0.091472911	0.352482313	0.189094523	0.043782345	0.506497838	0.054373068	0.407062163	0.340932589	0.175192765	-0.105182134	0.419872145	0.396886051	0.230072241	0.203972092	0.036897842	0.072210146
TCGA-RD-A8N0-01A-12R-A36D-31	0.42291727	0.32855575	0.48730129	0.283588047	0.223077626	0.375823964	0.576464394	0.386438171	0.221312713	0.312106226	0.03913392	0.255657929	0.437293373	0.345734217	0.074989109	0.069401535	0.430632443	0.135044072	0.409474816	0.336516312	0.098827647	-0.268941696	0.390122337	0.214785594	0.201334511	0.250371194	0.038947224	0.164330942
TCGA-RD-A8N1-01A-12R-A36D-31	0.212114522	0.374688707	0.439332111	0.292944264	0.212410633	0.371716649	0.570110839	0.347679532	0.166406473	0.274628058	0.016679918	0.2636593	0.26295249	0.348333276	0.060451641	0.075703714	0.490951086	0.078663254	0.403234403	0.350369217	0.136102497	-0.243980821	0.366095433	0.243353995	0.222166669	0.224340048	0.010068983	0.12297865
TCGA-RD-A8N2-01A-12R-A36D-31	-0.056514431	0.048082018	0.230387819	0.206534688	0.168303394	0.246759792	0.50186901	0.333566287	0.235156709	0.212041237	-0.114475906	0.192987807	0.042758711	0.340112491	0.048835473	0.102937063	0.298003207	0.08776324	0.334825667	0.32294451	0.118246286	-0.226063352	0.384802411	0.206380919	0.117845615	0.162245035	-0.083917405	0.163867249
TCGA-RD-A8N4-01A-21R-A36D-31	-0.037536878	0.113549008	0.272147529	0.173275827	0.217366658	0.248020214	0.491678871	0.317228685	0.233614295	0.200274639	-0.007653586	0.192627159	0.073762272	0.327865431	0.034549408	0.071597047	0.290357098	0.048127071	0.329990981	0.325287415	0.092935114	-0.210388744	0.3949456	0.169610701	0.133733257	0.157431124	-0.110576941	0.211698685
TCGA-RD-A8N5-01A-12R-A36D-31	-0.23756918	0.230724924	0.170179471	0.322155028	0.196935062	0.440168384	0.561153356	0.418204521	0.173945631	0.193243871	-0.046352024	0.35470873	-0.05776416	0.398765861	0.203258553	0.109772969	0.437128376	0.081412751	0.361414425	0.346772283	0.152341923	0.15068885	0.465706713	0.341679857	0.176247586	0.194729232	0.09508874	0.131271338
TCGA-RD-A8N6-01A-11R-A36D-31	-0.302887656	0.163623632	0.088350243	0.212116158	0.203047603	0.341773474	0.51180513	0.311534252	0.121901059	0.104795634	-0.241735959	0.268311159	-0.167917476	0.319388374	0.055561273	-0.126551433	0.210611339	0.06580266	0.389488943	0.291442581	0.064176062	-0.150231625	0.353323241	0.073455962	0.125814931	0.080607468	-0.010451999	0.058415166
TCGA-RD-A8N9-01A-12R-A39E-31	-0.027713105	0.235453146	0.320896104	0.268614006	0.189093802	0.380049258	0.534461199	0.362048626	0.153129213	0.207880644	-0.084546316	0.285243211	0.065351795	0.321018619	0.098171033	0.065308849	0.377643674	0.073037142	0.373719998	0.358068313	0.175032981	-0.233813262	0.392609037	0.223310301	0.17968938	0.196499691	0.05435006	0.169464793
TCGA-RD-A8NB-01A-12R-A39E-31	0.009773488	0.317144072	0.355883489	0.284877663	0.209406647	0.301604185	0.524844672	0.429602178	0.160477138	0.286934394	-0.075801889	0.285945129	0.1149734	0.34127732	0.057140535	0.029851718	0.436387043	0.112557596	0.378206054	0.335788617	0.126082792	-0.141096335	0.340258846	0.194540866	0.158005489	0.195795604	0.093048742	0.201971403
TCGA-SW-A7EA-01A-12R-A354-31	-0.255135905	0.318305312	0.394656215	0.281173693	0.221446089	0.357880313	0.513733111	0.342159753	0.115416039	0.238367817	-0.227443955	0.261346482	-0.044106415	0.317515524	0.032335572	-0.009411738	0.269201424	0.073761089	0.374685141	0.335773437	0.111574335	-0.159386624	0.305806821	0.118257487	0.099324353	0.137103242	0.111547121	0.139552319
TCGA-SW-A7EB-01A-11R-A354-31	0.023327298	0.229560329	0.316601594	0.200914898	0.226070995	0.404964892	0.51879792	0.299646192	0.120456361	0.096857246	-0.082962456	0.266177186	0.034611824	0.332197104	0.074813544	-0.025675643	0.269765288	0.02317295	0.461279475	0.252042786	0.065885497	-0.168553188	0.318182107	0.07531884	0.152494091	0.133000052	-0.010502218	0.04710743
TCGA-VQ-A8DT-01A-11R-A36D-31	-0.229458115	0.238631637	0.214651757	0.24196791	0.243894542	0.350753222	0.460994616	0.356408963	0.107438133	0.095541632	-0.090051583	0.280625746	-0.132132302	0.322917305	-0.010095927	-0.033518513	0.213830926	0.092145452	0.363784794	0.21423971	0.043854818	-0.179744034	0.290500446	0.010596499	0.056167621	0.113368016	0.034559851	0.134887012
TCGA-VQ-A8DU-01A-11R-A36D-31	-0.20474681	0.222455165	0.210082761	0.226728389	0.200902583	0.375614848	0.462081639	0.250358357	0.130869415	0.088601794	-0.224155539	0.243852755	-0.130073241	0.310820966	0.032035776	-0.073222464	0.203083487	0.097976407	0.31015086	0.279010882	0.058551624	-0.154202055	0.353938462	0.10621159	0.084808354	0.131425598	-0.004923622	0.119458257
TCGA-VQ-A8DV-01A-12R-A36D-31	-0.325277016	0.153179758	0.160963895	0.168218076	0.259918857	0.338205804	0.47846839	0.300059873	0.139546393	-0.047927228	-0.228233213	0.290957236	-0.204359809	0.343158808	-0.038538896	-0.025578189	0.143974599	0.066728624	0.470755329	0.190263535	0.076987599	-0.172793956	0.343510545	0.036513842	0.070635718	0.052892091	-0.149917835	0.066300288
TCGA-VQ-A8DZ-01A-11R-A36D-31	-0.264686265	0.153796879	0.175010976	0.222019791	0.218604127	0.406536106	0.504960461	0.333670315	0.105770927	0.080593547	-0.232950988	0.315728071	-0.111764589	0.312459848	0.030991283	-0.031364869	0.274466962	0.070665316	0.370258103	0.241025033	0.07871145	-0.033713033	0.347928587	0.066698928	0.143995383	0.130460014	-0.013103671	0.05361833
TCGA-VQ-A8E0-01A-11R-A414-31	-0.261329981	0.20770165	0.192046474	0.283811894	0.212655148	0.435804577	0.504694332	0.342293012	0.097002214	0.141365751	-0.182138632	0.242825959	-0.046972437	0.313029136	0.036049783	-0.013295148	0.356253044	0.023079132	0.411007253	0.269222541	0.097355932	-0.066348016	0.381421142	0.161134586	0.127370515	0.121676457	0.076454845	0.069370499
TCGA-VQ-A8E2-01A-11R-A36D-31	-0.274772027	0.216919993	0.187926708	0.196306551	0.212176469	0.339302032	0.474347716	0.258071097	0.123255282	0.049073485	-0.078079277	0.233366627	-0.168104265	0.260353165	-0.033860631	-0.054856786	0.208650935	0.10004136	0.301274242	0.311140368	0.05732227	-0.288808225	0.389380931	0.15008772	0.119135758	0.090931423	-0.042132574	0.079697765
TCGA-VQ-A8E3-01A-11R-A39E-31	-0.138976664	0.366128144	0.402385879	0.300570393	0.206566011	0.322589047	0.515014654	0.281869554	0.096421636	0.247995243	-0.163972535	0.233733754	0.063400044	0.296467393	-0.004062065	-0.110825264	0.30435304	0.10466765	0.366492744	0.322017612	0.112729238	-0.197372978	0.260286302	0.070185174	0.091290668	0.153839106	0.085517631	0.148890628
TCGA-VQ-A8E7-01B-11R-A414-31	-0.320711994	0.167670857	0.079603314	0.220940962	0.22019561	0.4101617	0.485898971	0.336051446	0.103194378	0.062127182	-0.077109839	0.268906616	-0.185028986	0.328757969	-0.041507389	-0.007405783	0.190962224	0.090965506	0.334778565	0.261146939	0.080911536	-0.037206264	0.356110008	0.113488925	0.116859882	0.102506686	-0.004884508	0.059648932
TCGA-VQ-A8P2-01A-11R-A36D-31	-0.306863984	0.212735021	0.192091111	0.163189591	0.189101333	0.36436317	0.462612866	0.327941961	0.121019714	0.01809197	-0.209175729	0.211707392	-0.180899304	0.255330605	-0.100922769	-0.160608293	0.134358257	0.070707341	0.351984384	0.222195748	0.034730963	-0.198164636	0.2973591	0.020691351	0.023940081	0.085020253	0.019256652	0.119322761
TCGA-VQ-A8P3-01A-11R-A36D-31	-0.24407238	0.222409841	0.334102826	0.233963264	0.199671429	0.371748315	0.508585048	0.367232009	0.140921026	0.135588079	-0.176481473	0.256951831	-0.086989871	0.310431505	-0.023576941	0.079839683	0.304292605	0.039160974	0.360028669	0.296844127	0.144339757	-0.162133465	0.326712364	0.10591934	0.114411339	0.16371696	0.004775247	0.254208017
TCGA-VQ-A8P5-01A-11R-A39E-31	-0.188127906	0.302018186	0.268691452	0.25156912	0.189787539	0.407021695	0.507306558	0.374086179	0.105236964	0.162284958	-0.184439505	0.284986368	-0.044773595	0.299562334	0.023544775	-0.003984852	0.33006002	0.115787459	0.362950942	0.294886822	0.104377267	-0.165554203	0.362067319	0.127865708	0.095226414	0.151924367	0.031999315	0.181326778
TCGA-VQ-A8P8-01A-11R-A39E-31	0.195506229	0.256935511	0.271204517	0.25106928	0.226907866	0.38590325	0.514673633	0.385881155	0.171152648	0.157889078	-0.082943577	0.260491412	0.192170622	0.327326008	0.004630233	0.029251133	0.259131045	0.084579064	0.393217867	0.307610331	0.112604123	-0.16355994	0.355668772	0.09914377	0.119402434	0.191454405	0.039628188	0.19169941
TCGA-VQ-A8PB-01A-11R-A39E-31	-0.207153381	0.360012286	0.269442514	0.222867353	0.167672832	0.318563628	0.493132146	0.385351714	0.150718673	0.075484962	-0.123967951	0.319095972	-0.035905504	0.347098921	-0.020384535	-0.007805579	0.263720596	0.079998619	0.368159493	0.291548361	0.083179446	-0.165526718	0.307970647	0.114459154	0.087771739	0.126554058	-0.015631806	0.174227237
TCGA-VQ-A8PC-01A-11R-A39E-31	0.054767464	0.237165532	0.268822232	0.265314744	0.253984526	0.372215575	0.549106384	0.399153822	0.157752996	0.188254204	-0.081352975	0.306563704	0.129251325	0.331346553	0.066738502	0.017391048	0.392703575	0.103408009	0.387373415	0.30957347	0.101148137	-0.101110819	0.380877856	0.18686045	0.177011259	0.135540968	0.038461411	0.146150563
TCGA-VQ-A8PD-01A-11R-A414-31	0.252801436	0.340707388	0.412813851	0.309275465	0.19233287	0.394395262	0.577959896	0.363711078	0.175226731	0.264568783	-0.075462223	0.266008829	0.273699049	0.339604764	0.051020997	0.023060227	0.458231965	0.104789237	0.416844103	0.36084134	0.125245355	-0.062880813	0.382587157	0.252929	0.189122909	0.222676262	0.042896796	0.152921383
TCGA-VQ-A8PE-01A-11R-A414-31	-0.02112958	0.313295201	0.272074566	0.251380089	0.18750456	0.378508876	0.495924336	0.304813934	0.143416263	0.131440374	-0.098810292	0.285291343	0.037417398	0.313424731	-0.015321722	-0.047797928	0.331754997	0.117001257	0.360978081	0.271863308	0.103495842	-0.165542336	0.35047448	0.163286011	0.137478172	0.131324372	-0.00967876	0.063348261
TCGA-VQ-A8PF-01A-11R-A414-31	0.073328018	0.402800607	0.463597168	0.302579675	0.219063363	0.350643964	0.544782596	0.402381652	0.208830413	0.332191022	-0.085019144	0.324901891	0.172805575	0.34377606	0.129264785	0.094577729	0.529741862	0.105108208	0.399781209	0.362876688	0.134002667	-0.124979575	0.373260169	0.332751148	0.220402355	0.218028235	0.046547013	0.178952875
TCGA-VQ-A8PH-01A-12R-A414-31	-0.116008995	0.284863103	0.309856014	0.196916327	0.232831919	0.396706334	0.491250969	0.264622348	0.116012627	0.039553562	-0.126673088	0.259958362	-0.062426118	0.279394891	-0.035530262	-0.096935168	0.232304734	0.075092971	0.352445719	0.220699537	0.02529536	-0.253471681	0.329145593	0.031198937	0.069413258	0.084047303	-0.010171714	0.067433802
TCGA-VQ-A8PJ-01A-11R-A414-31	-0.279875369	0.1838112	0.116049961	0.198878636	0.208723926	0.36617961	0.494194276	0.308451729	0.064230716	0.052272196	-0.19324858	0.247428429	-0.143246318	0.276382517	-0.021751128	-0.094639669	0.174369838	0.042251373	0.356258204	0.204249471	0.071996538	-0.107661614	0.32252229	0.017721302	0.081389686	0.118281409	0.015953275	0.111466765
TCGA-VQ-A8PK-01A-12R-A414-31	-0.255445722	0.278573286	0.187056898	0.224899513	0.225412469	0.398096238	0.482093471	0.37983269	0.071949923	0.151622417	-0.107091153	0.228631902	-0.09052922	0.3041796	0.015282793	0.022707027	0.219741451	0.095643096	0.371696482	0.266001248	0.152893976	-0.110820806	0.372812321	0.056863551	0.098028225	0.170444015	0.045649404	0.117370339
TCGA-VQ-A8PM-01A-21R-A414-31	0.159271779	0.283019217	0.325026574	0.259255996	0.192564005	0.402722767	0.539796855	0.351474413	0.152655624	0.178744227	-0.02182437	0.252621362	0.169582874	0.321748239	0.059748904	0.021253225	0.366223329	0.11426467	0.417152484	0.323706141	0.103081607	-0.158794329	0.388414922	0.15828031	0.167475758	0.170539899	0.046911355	0.163278256
TCGA-VQ-A8PO-01A-11R-A414-31	0.052981773	0.391932038	0.403066123	0.304570535	0.196644637	0.362127101	0.531372121	0.355224393	0.140762938	0.230863456	0.004493039	0.306389279	0.157221993	0.241636156	0.051955289	-0.060477367	0.386813442	0.115484537	0.398587025	0.319144019	0.139674015	-0.189435684	0.318131773	0.193514073	0.147002663	0.190932892	0.077645374	0.143540888
TCGA-VQ-A8PP-01A-21R-A414-31	-0.109370097	0.286192845	0.297161221	0.205110533	0.218380894	0.336393362	0.503565033	0.337112542	0.12620447	0.218385581	-0.123087615	0.245075012	0.060351888	0.342596878	-0.00595365	-0.038192597	0.317316228	0.100075348	0.396150431	0.334296439	0.113238722	-0.277100995	0.334672588	0.162327353	0.108465935	0.171182718	-0.022161586	0.156237321
TCGA-VQ-A8PQ-01A-11R-A414-31	0.472844154	0.338443295	0.461695715	0.299723243	0.203401823	0.388107656	0.604668355	0.40405632	0.195403131	0.300137228	0.012722224	0.270077007	0.528251113	0.30893101	0.089979465	0.092808523	0.46849069	0.108758812	0.433423586	0.338670882	0.149314733	-0.152777501	0.406779603	0.270346165	0.237087147	0.246375619	0.042006247	0.11178994
TCGA-VQ-A8PU-01A-12R-A414-31	-0.327830561	0.184340751	0.150371457	0.238413448	0.215616746	0.368235657	0.451584964	0.325674452	0.0969451	0.071697626	-0.216722132	0.245990199	-0.139892017	0.281811014	-0.039936963	-0.017329758	0.199520302	0.100364833	0.352978766	0.247366772	0.073592545	-0.106369593	0.325152927	0.007190195	0.046446623	0.082853818	0.079366807	0.149480207
TCGA-VQ-A8PX-01A-12R-A414-31	-0.120050518	0.289127803	0.262840065	0.293557228	0.195770162	0.353034302	0.456162039	0.289765199	0.120942756	0.175898879	-0.123227363	0.190304454	-0.005397275	0.331896554	-0.046211403	-0.079638938	0.254808257	0.06865347	0.37011323	0.22554656	0.019308101	-0.089384605	0.337655888	0.044100903	0.061995733	0.116400367	0.127872349	0.139486244
TCGA-VQ-A91A-01A-11R-A414-31	-0.216818033	0.26384936	0.136757597	0.288209976	0.199597615	0.407367763	0.576665084	0.417269834	0.170180877	0.14954817	-0.09343852	0.320949147	-0.05708003	0.334995121	0.130887851	0.079520399	0.402737544	0.090379532	0.356443923	0.343382074	0.155632073	-0.026966268	0.430300951	0.351579846	0.181697503	0.169945152	0.033917455	0.118811512
TCGA-VQ-A91D-01A-11R-A414-31	-0.225860836	0.309222108	0.279483652	0.276133178	0.220859977	0.399970934	0.531635042	0.415285687	0.112029139	0.226891492	-0.147668556	0.280711943	-0.02496179	0.283332472	0.018208133	-0.012910175	0.355397394	0.040134076	0.374397824	0.331121708	0.096662265	-0.186335777	0.34507007	0.179601321	0.150753975	0.1529721	0.016792494	0.139573712
TCGA-VQ-A91E-01A-31R-A414-31	0.00438516	0.335062982	0.345632122	0.255819477	0.205156181	0.381236733	0.517667643	0.360916698	0.118776849	0.166529062	-0.127931677	0.259638122	0.062158171	0.311169084	-0.031956586	-0.077217209	0.332602911	0.08076099	0.369638599	0.239567692	0.067650884	-0.15279358	0.307308192	0.105543706	0.079951995	0.12602273	0.046953739	0.151884609
TCGA-VQ-A91K-01A-11R-A414-31	-0.158879909	0.193637383	0.281745313	0.24165671	0.236662107	0.421444055	0.497502715	0.439878832	0.100614584	0.235676075	-0.177766214	0.246299201	0.001942182	0.313276198	0.052271812	-0.028276824	0.394095254	0.066477868	0.396862176	0.340467951	0.119826725	-0.160339675	0.329246287	0.143342209	0.15008392	0.172372924	0.078243794	0.083290898
TCGA-VQ-A91N-01A-11R-A414-31	-0.162055407	0.245748365	0.225522679	0.200054958	0.205527488	0.359436108	0.484162193	0.327970125	0.149153008	0.097292158	-0.115103158	0.23198102	-0.033708751	0.302183356	-0.071421284	-0.001639934	0.155557335	0.129612363	0.40026535	0.207537056	0.040153144	-0.190713565	0.289048131	0.002167774	0.071731917	0.09685439	0.060492373	0.201388186
TCGA-VQ-A91Q-01A-12R-A414-31	-0.271185818	0.148295602	0.101807962	0.213745235	0.249910294	0.407399797	0.489064341	0.340481494	0.112654282	0.142606451	-0.127245391	0.217234419	-0.120009195	0.309884841	-0.016417007	0.123622892	0.201152011	0.045587676	0.328761365	0.33069059	0.115130004	-0.203615562	0.341148943	0.06491488	0.090119448	0.140613651	0.015378871	0.162972149
TCGA-VQ-A91S-01A-11R-A414-31	-0.20951869	0.320208417	0.320352491	0.275474984	0.142202423	0.332836382	0.484080844	0.296679186	0.141725227	0.190819123	-0.08790597	0.264618019	-0.012707537	0.310389852	0.028598403	-0.050413071	0.30797242	0.116232287	0.359028975	0.274186103	0.109158982	-0.162829926	0.333819075	0.179712337	0.125079138	0.132770384	0.038752505	0.16134007
TCGA-VQ-A91U-01A-11R-A414-31	-0.057320819	0.283319218	0.332857329	0.276121276	0.21919224	0.351433034	0.521107381	0.323135566	0.111757553	0.153926995	-0.001856398	0.308647613	0.017894461	0.291815158	-0.016572502	-0.081619323	0.303753232	0.140939092	0.354026324	0.294368996	0.112737462	-0.198145825	0.325894291	0.144084924	0.146427112	0.125074436	0.026071161	0.074719734
TCGA-VQ-A91V-01A-11R-A414-31	-0.199044451	0.156538678	0.149205685	0.19325446	0.235315554	0.361467438	0.471016289	0.328242843	0.120620744	0.0675895	-0.149929908	0.22333772	-0.075264609	0.274471705	-0.076804281	-0.053312897	0.200414405	0.022011515	0.357336766	0.219647988	0.035872944	-0.142615233	0.324455845	-0.00480506	0.049578166	0.071599589	0.062698457	0.093954378
TCGA-VQ-A91X-01A-12R-A414-31	-0.2539861	0.150383698	0.159525477	0.21493134	0.215876853	0.420927602	0.44779664	0.242835482	0.086083627	-0.058511933	-0.157595232	0.224297204	-0.133510153	0.27376202	-0.135333081	-0.161139119	0.068766414	0.056138701	0.344459714	0.13613445	-0.029449937	-0.08500352	0.317566076	-0.033968429	0.044492421	0.04065834	0.047830557	0.047024058
TCGA-VQ-A91Y-01A-11R-A414-31	-0.02940282	0.26443809	0.320081371	0.269523354	0.190972267	0.390239459	0.537381945	0.354324883	0.175153506	0.263331676	-0.17781011	0.288593099	0.077772902	0.314749401	0.057074131	0.063474874	0.433381414	0.066198928	0.36391153	0.369180821	0.15244408	-0.207467582	0.364285758	0.273850596	0.204470142	0.162643956	-0.007338584	0.159701947
TCGA-VQ-A91Z-01A-11R-A414-31	-0.364981042	0.145626284	0.088578875	0.134034209	0.220230582	0.363962615	0.440933068	0.217652549	0.019033439	-0.024361211	-0.262589185	0.205733616	-0.210040548	0.273499245	-0.132586392	-0.197878304	0.128236997	0.072691448	0.342891383	0.1947856	-0.005423565	-0.168327978	0.320402555	-0.056921926	0.014682842	0.050370046	-0.036382809	-0.001774083
TCGA-VQ-A922-01A-11R-A414-31	-0.225445616	0.199066808	0.124662693	0.175120803	0.19802304	0.403254077	0.489426578	0.313359635	0.130219602	0.057516792	-0.101270491	0.230985809	-0.132715725	0.302192482	0.032470761	0.032865553	0.206928953	0.113131615	0.312513567	0.304797973	0.106697618	-0.265211824	0.391324752	0.1020619	0.130415286	0.107128053	0.001829893	0.139060791
TCGA-VQ-A923-01A-11R-A414-31	0.11072518	0.392747416	0.479849759	0.28615604	0.196421435	0.351510996	0.554257722	0.350409221	0.158145225	0.308017928	-0.041359919	0.275557722	0.173647724	0.285000803	0.081206865	0.023959672	0.44491311	0.091189259	0.371133918	0.343367417	0.091881778	-0.112984905	0.341989928	0.213677931	0.175683868	0.211221203	0.010959341	0.194115704
TCGA-VQ-A924-01A-11R-A414-31	-0.206015022	0.374999403	0.330831239	0.289813755	0.228082942	0.398589423	0.526280467	0.390381407	0.131959339	0.25763574	-0.122640217	0.287959667	-0.014726901	0.293129335	0.01909599	-0.052124553	0.343042167	0.115222015	0.377465323	0.318301882	0.123587802	-0.172126901	0.306213258	0.162500981	0.14310664	0.156979636	0.024925626	0.117718215
TCGA-VQ-A925-01A-11R-A414-31	-0.211176883	0.233657149	0.194644271	0.175545297	0.202173547	0.370270282	0.467035308	0.316391419	0.123900653	0.088855413	-0.188030603	0.261242669	-0.095458041	0.287938636	-0.039168414	0.050079833	0.146916367	0.085464459	0.33126516	0.260435898	0.086234657	-0.236530771	0.36386655	-0.020571293	0.096274048	0.07881855	0.021038881	0.142818827
TCGA-VQ-A927-01A-12R-A414-31	-0.086932126	0.180019451	0.208678647	0.245237313	0.198397195	0.400416589	0.501705952	0.352165548	0.141236417	0.161002072	-0.137317399	0.283965122	-0.046521363	0.323203389	-0.016654245	-0.051687892	0.247095377	0.037617457	0.362413192	0.29037975	0.072607501	-0.055658148	0.344454524	0.065769284	0.109925376	0.128977233	0.03509034	0.136144042
TCGA-VQ-A928-01A-11R-A414-31	-0.197340346	0.168233069	0.185167757	0.202051415	0.228983233	0.376255608	0.48461776	0.331810498	0.158512867	0.162648977	-0.119874521	0.225846681	-0.075615546	0.267850176	-0.025487616	0.047496256	0.302257649	0.056289947	0.34814938	0.295889552	0.082606225	-0.179800806	0.347101256	0.121445039	0.095986892	0.135605322	-0.02932738	0.180999929
TCGA-VQ-A92D-01A-11R-A414-31	-0.241109078	0.189011004	0.134554447	0.193807659	0.219265144	0.414348475	0.47111391	0.330754793	0.065008789	0.102140852	-0.186178614	0.293126995	-0.153355539	0.306809648	-0.072298547	-0.026108577	0.12100718	0.07208511	0.326473442	0.27148984	0.078657939	-0.101034489	0.339028209	0.097748935	0.096823052	0.105268398	0.055687846	0.118179521
TCGA-VQ-A94O-01A-11R-A414-31	-0.241826901	0.257711681	0.275156548	0.227482565	0.184612766	0.340036847	0.497054919	0.258319957	0.121423651	0.025486663	-0.174154695	0.267220375	-0.147015919	0.274573508	-0.019731434	-0.109713419	0.256232817	0.134668111	0.382334378	0.285130068	0.065048697	-0.174656175	0.354183732	0.133596463	0.092672342	0.108296218	0.002513135	0.067805532
TCGA-VQ-A94P-01A-13R-A414-31	-0.096226034	0.12803246	0.291239211	0.218741498	0.174555541	0.297554801	0.519701375	0.365383163	0.247861248	0.229913165	0.005685097	0.240963401	0.034815869	0.347257687	0.094866235	0.180273108	0.410243338	0.029298294	0.36615395	0.370609551	0.151121948	-0.158881909	0.405758877	0.247985336	0.170193964	0.20120228	-0.03609108	0.191490644
TCGA-VQ-A94R-01A-11R-A414-31	-0.148516984	0.20675476	0.226193688	0.20287432	0.200635288	0.380164428	0.454718046	0.362478802	0.134979569	0.191245354	-0.204577675	0.223593435	-0.006143969	0.308556981	0.0141924	-0.08017401	0.294486853	0.153701905	0.349500698	0.279667684	0.06177043	-0.308245885	0.344275552	0.076410536	0.158795839	0.101671258	-0.002613462	0.062664044
TCGA-VQ-A94T-01A-11R-A414-31	-0.314474315	0.177800293	0.211378225	0.213451997	0.228828358	0.341500557	0.446650995	0.310569912	0.130691114	0.009022172	-0.152524337	0.257561688	-0.189192975	0.323148424	-0.029361638	-0.062343587	0.147680381	0.004707514	0.336723625	0.245260669	0.068783279	-0.127974708	0.325236722	0.01662699	0.040727695	0.088438858	0.002594587	0.14941573
TCGA-VQ-A94U-01A-12R-A414-31	-0.24110698	0.099694997	0.116863672	0.194439674	0.203884265	0.378860881	0.514842352	0.316259846	0.13536385	0.103483613	-0.148184412	0.211807919	-0.170521685	0.297928807	-0.052031954	-0.054663024	0.21493304	0.031433232	0.343209451	0.283339353	0.064829383	-0.21043828	0.3225482	0.00904866	0.078183222	0.11217704	0.014473196	0.107101609
TCGA-VQ-AA64-01A-11R-A414-31	-0.138015166	0.168121261	0.174250981	0.187589288	0.221154659	0.372846151	0.508701792	0.338791915	0.109504384	0.086540512	-0.206890992	0.186963189	-0.11682328	0.301464002	0.003344036	-0.023159435	0.177406245	0.021058095	0.348617189	0.30381586	0.080267267	-0.187695417	0.33348301	0.019001222	0.083639208	0.130920273	-0.007565252	0.131480942
TCGA-VQ-AA68-01A-11R-A414-31	-0.076972999	0.277612934	0.287986117	0.252385239	0.28394752	0.362297925	0.504681974	0.366623578	0.058484164	0.150737274	-0.038427378	0.257333835	0.110036731	0.314957933	-0.030960973	0.128187397	0.319393146	0.103451478	0.361265681	0.299007902	0.091313882	-0.26067083	0.290111252	0.124113923	0.144493078	0.12444911	0.058318292	0.170118367
TCGA-VQ-AA69-01A-11R-A414-31	-0.220859942	0.391955006	0.295079964	0.196687021	0.260261418	0.259840689	0.42444895	0.324829792	0.199094226	0.154172736	-0.110144982	0.237649294	-0.066561785	0.333290498	-0.037756126	-0.044616846	0.281232393	0.094346381	0.360665197	0.25545889	0.064883171	-0.277889639	0.329046706	0.190064705	0.128478303	0.079733253	-0.041815016	0.167376135
TCGA-VQ-AA6A-01A-11R-A414-31	-0.249094309	0.17892884	0.121840685	0.198362494	0.204990194	0.36323983	0.469068219	0.293507439	0.074137802	0.074474911	-0.157773232	0.207548336	-0.133787356	0.300825713	-0.085626795	-0.074673693	0.172652234	0.117994282	0.337174264	0.215039005	0.013334691	-0.206258033	0.289554889	0.003172486	0.063761752	0.085829393	0.026513797	0.073595944
TCGA-VQ-AA6D-01A-11R-A414-31	-0.319084151	0.244210782	0.108745424	0.201542542	0.207157884	0.403140455	0.41432748	0.306886145	0.095928556	-0.000106436	-0.232842413	0.195602163	-0.161882506	0.322175269	-0.068343963	-0.111305123	0.23535227	0.04429703	0.39382484	0.222322832	0.045251955	-0.012367581	0.318150167	0.018454087	0.039853522	0.071634474	0.10701946	0.107242284
TCGA-VQ-AA6F-01A-31R-A414-31	0.139215202	0.311071967	0.314235501	0.248580511	0.239114669	0.404129467	0.538346575	0.387730275	0.103842211	0.198578585	-0.139111227	0.213633918	0.135663742	0.306686426	0.006826566	0.037216901	0.295566531	0.060864056	0.361728226	0.278137846	0.086612949	-0.172547313	0.366241272	0.106880468	0.11029996	0.161985697	0.097305807	0.168437254
TCGA-VQ-AA6G-01A-11R-A414-31	-0.255050453	0.234566167	0.114326396	0.279308694	0.231957036	0.377306421	0.462994249	0.327923964	0.084593866	0.140033779	-0.067799903	0.281533629	-0.077680074	0.303242296	-0.031102561	0.083813651	0.187408012	0.042447269	0.346956788	0.282532803	0.09141757	-0.024931869	0.356804174	0.085768893	0.075288329	0.12668228	0.070561613	0.157303978
TCGA-VQ-AA6J-01A-11R-A414-31	0.082762339	0.346679361	0.342276833	0.260681862	0.23602983	0.445150556	0.557205716	0.379279975	0.141115465	0.256739363	-0.119903241	0.276251609	0.187505791	0.349234943	0.107078603	-0.051421245	0.398377324	0.154801	0.383673228	0.320610542	0.112550421	-0.183486984	0.369965822	0.217490421	0.189328621	0.197473916	0.080623688	0.146624196
TCGA-VQ-AA6K-01A-11R-A414-31	-0.131086576	0.25086061	0.291776395	0.262771464	0.206384947	0.366260618	0.523973989	0.321202863	0.112617804	0.149035804	-0.103926331	0.224183707	-0.037421365	0.272759266	-0.003889332	0.019805563	0.294542363	0.001048609	0.38109594	0.281002201	0.101963805	-0.141865768	0.38351071	0.028756211	0.096925886	0.145557837	0.005962486	0.180748144
TCGA-ZA-A8F6-01A-23R-A36D-31	-0.175341853	0.080535519	0.208205325	0.278384478	0.187515789	0.395742958	0.532971215	0.433302053	0.177328734	0.226336585	-0.064648809	0.339662729	-0.004338753	0.347046554	0.13022618	0.165475284	0.356277056	0.093371796	0.39441344	0.351128234	0.123760413	-0.074814442	0.404862044	0.329969423	0.215665759	0.156239461	0.012484805	0.111219771
TCGA-ZQ-A9CR-01A-11R-A39E-31	-0.175526209	0.341388397	0.373455831	0.261489686	0.19822418	0.359039841	0.517819076	0.394160366	0.190631654	0.196375842	-0.045386568	0.340054737	-0.014246047	0.329571844	0.068395225	0.146691263	0.392271419	0.043511682	0.368666678	0.325594556	0.209000674	-0.051486046	0.367091075	0.235945682	0.180135294	0.21085887	0.088911614	0.203162889
