# Supplementary material for: Association of the TGFβ gene family with microenvironmental features of gastric cancer and prediction of response to immunotherapy
Source: Front Oncol. 2022 Sep 2;12:920599. doi: 10.3389/fonc.2022.920599 (PMC9478444; doi:10.3389/fonc.2022.920599)
Supplement: Supplementary file 1 [file DataSheet_1.zip › 5.EMT_score (ssGSEA)/GSE15459.csv]

sample	EMT
GSM387788	1.049340231
GSM387789	1.097880858
GSM387790	0.843816113
GSM387791	0.853637997
GSM387792	1.094126544
GSM387793	0.413104101
GSM387794	1.163956471
GSM387795	0.765602818
GSM387796	0.963491904
GSM387797	0.860944692
GSM387798	0.896025287
GSM387799	0.827629091
GSM387800	1.061035857
GSM387801	0.904994027
GSM387802	0.9335432
GSM387803	0.650335188
GSM387804	1.106055349
GSM387805	0.796214383
GSM387806	1.190961081
GSM387807	1.007729604
GSM387808	0.919134639
GSM387809	1.11108576
GSM387810	0.832830256
GSM387811	1.274806205
GSM387812	1.196354122
GSM387813	0.948281977
GSM387814	1.094219397
GSM387815	1.090360549
GSM387816	0.942399458
GSM387817	1.043203002
GSM387818	0.925380666
GSM387819	1.200791157
GSM387820	1.143900549
GSM387821	1.173069794
GSM387822	1.091623974
GSM387823	1.261873404
GSM387824	0.676815633
GSM387825	1.17602525
GSM387826	0.894422096
GSM387827	0.993369474
GSM387828	0.819680178
GSM387829	1.200668536
GSM387830	1.07934376
GSM387831	1.001585522
GSM387832	0.972649315
GSM387833	1.086405771
GSM387834	1.177530417
GSM387835	1.085528389
GSM387836	1.139365787
GSM387837	1.166371812
GSM387838	0.716141037
GSM387839	0.954279232
GSM387840	0.65369094
GSM387841	1.113374366
GSM387842	1.040709513
GSM387843	0.859972827
GSM387844	0.94119655
GSM387845	1.310463534
GSM387846	1.1825611
GSM387847	0.705004986
GSM387848	1.232309412
GSM387849	1.239122684
GSM387850	1.159247913
GSM387851	1.220067486
GSM387852	1.234379907
GSM387853	0.810734492
GSM387854	0.406186451
GSM387855	1.027482516
GSM387856	1.239710837
GSM387857	0.966162269
GSM387858	1.159897784
GSM387859	0.565518064
GSM387860	1.291940184
GSM387861	1.079551041
GSM387862	1.170105699
GSM387863	0.766994747
GSM387864	1.210413789
GSM387865	1.07564623
GSM387866	1.22251479
GSM387867	1.271083133
GSM387868	1.020955219
GSM387869	1.191612722
GSM387870	1.381116737
GSM387871	1.0608798
GSM387872	1.203734401
GSM387873	0.922411114
GSM387874	1.299406843
GSM387875	1.074584119
GSM387876	1.081549852
GSM387877	1.00835404
GSM387878	1.229218535
GSM387879	1.179984157
GSM387880	1.208263632
GSM387881	1.198106706
GSM387882	1.206727038
GSM387883	1.048553812
GSM387884	1.210877244
GSM387885	1.066419555
GSM387886	1.295542992
GSM387887	1.250448326
GSM387888	1.233334225
GSM387889	1.387568905
GSM387890	0.835918103
GSM387891	1.087191521
GSM387892	1.328083961
GSM387893	1.212380293
GSM387894	0.991580938
GSM387895	1.222238523
GSM387896	1.190088536
GSM387897	1.180420206
GSM387898	1.068754328
GSM387899	1.186091456
GSM387900	1.11818354
GSM387901	0.854771183
GSM387902	1.207974998
GSM387903	0.86230531
GSM387904	1.039012263
GSM387905	1.240372814
GSM387906	1.305202651
GSM387907	1.078424554
GSM387908	1.161742048
GSM387909	1.14634716
GSM387910	1.28652251
GSM387911	1.191158423
GSM387912	1.323254898
GSM387913	0.931560629
GSM387914	1.220343528
GSM387915	1.254776262
GSM387916	1.017935007
GSM387917	1.120351508
GSM387918	1.252729396
GSM387919	1.375132158
GSM387920	1.137651647
GSM387921	1.038120589
GSM387922	0.863163551
GSM387923	1.105971332
GSM387924	1.224699603
GSM387925	1.300739904
GSM387926	1.1340405
GSM387927	1.160608957
GSM387928	0.931195538
GSM387929	1.182902294
GSM387930	0.987268749
GSM387931	0.672174665
GSM387932	0.873831381
GSM387933	1.261432188
GSM387934	1.301514199
GSM387935	1.164952554
GSM387936	0.770493794
GSM387937	1.264388873
GSM387938	1.250777218
GSM387939	1.075528296
GSM387940	1.12248691
GSM387941	1.088848636
GSM387942	1.149443107
GSM387943	0.90932899
GSM387944	1.053259066
GSM387945	1.250548257
GSM387946	1.214470304
GSM387947	1.226291116
GSM387948	1.130546892
GSM387949	1.029246183
GSM387950	0.859474326
GSM387951	0.960653817
GSM387952	1.069439632
GSM387953	1.21200983
GSM387954	1.213866714
GSM387955	1.181365956
GSM387956	1.168903758
GSM387957	1.2170383
GSM387958	0.599614934
GSM387959	0.808418526
GSM387960	0.724171111
GSM387961	1.161963208
GSM387962	1.244733336
GSM387963	1.055039106
GSM387964	0.963930957
GSM387965	1.130544186
GSM387966	0.885469652
GSM387967	1.062954307
GSM387968	1.139319893
GSM387969	0.652577714
GSM387970	1.406186451
GSM387971	1.099206317
GSM387972	1.096960515
GSM387973	1.131994887
GSM387974	0.730687139
GSM387975	1.170577912
GSM387976	1.172068418
GSM387977	1.221739935
GSM387978	1.038277924
GSM387979	1.191838049
GSM387980	1.241295849
GSM387981	1.138866443
GSM387982	1.113368072
GSM387983	1.258310483
GSM387984	0.968197721
GSM387985	1.12537672
GSM387986	0.965877509
GSM387987	0.936281609
