# Supplementary material for: Association of the TGFβ gene family with microenvironmental features of gastric cancer and prediction of response to immunotherapy
Source: Front Oncol. 2022 Sep 2;12:920599. doi: 10.3389/fonc.2022.920599 (PMC9478444; doi:10.3389/fonc.2022.920599)
Supplement: Supplementary file 1 [file DataSheet_1.zip › 5.EMT_score (ssGSEA)/GSE184336.csv]

sample	EMT
C0003C_count	0.674252378
C0008C_count	0.879835404
C0016C_count	0.795663158
C0020C_count	0.784167907
C0031C_count	0.840447746
C0040C_count	0.792879935
C0041C_count	0.874378506
C0042C_count	0.897637529
C0050C_count	0.76941362
C0053C_count	0.612712317
C0054C_count	0.437728882
C0064C_count	0.833317486
C0082C_count	0.767915607
C0095C_count	0.813148789
C0097C_count	0.283705349
C0109C_count	0.739451821
C0114C_count	0.34409718
C0116C_count	0.733254327
C0121C_count	0.404330084
C0122C_count	0.759594447
C0125C_count	0.795010169
C0128C_count	0.645327244
C0130C_count	0.773312416
C0131C_count	0.564097734
C0132C_count	0.747058896
C0141C_count	0.769423872
C0143C_count	0.361719844
C0145C_count	0.719487396
C0169C_count	0.790569845
C0173C_count	0.554880786
C0174C_count	0.731329901
C0176C_count	0.789901334
C0178C_count	0.698218466
C0185C_count	0.854388617
C0187C_count	0.842587571
C0188C_count	0.400035525
C0189C_count	0.661923346
C0198C_count	0.699653671
C0205C_count	0.916712975
C0211C_count	0.633379905
C0228C_count	0.840096232
C0229C_count	0.664775808
C0240C_count	0.809661946
C0243C_count	0.730593123
C0244C_count	0.731514579
C0245C_count	0.756777682
C0250C_count	0.770993291
C0252C_count	0.68437509
C0269C_count	0.706608375
C0279C_count	0.434902502
C0284C_count	0.691980741
C0308C_count	0.840824825
C0309C_count	0.800957816
C0314C_count	0.564310658
C0315C_count	0.682462637
C0321C_count	0.890286224
C0330C_count	0.876708865
C0335C_count	0.752867908
C0337C_count	0.780111821
C0341C_count	0.566112005
C0344C_count	0.614451135
C0353C_count	0.700456047
C0356C_count	0.754712956
C0362C_count	0.644125034
C0364C_count	0.43371018
C0374C_count	0.788069031
C0382C_count	0.400674209
C0383C_count	0.820571051
C0399C_count	0.875753303
C0417C_count	0.756536221
C0418C_count	0.968258862
C0421C_count	0.655190531
C0432C_count	0.706574334
C0436C_count	0.74299141
C0439C_count	0.807895705
C0465C_count	0.42341821
C0470C_count	0.855218783
C0474C_count	0.307204742
C0483C_count	0.335879743
C0492C_count	0.725568188
C0507C_count	0.697887056
C0511C_count	0.686040957
C0529C_count	0.728988688
C0532C_count	0.572270584
C0535C_count	0.806895199
C0538C_count	0.752439999
C0543C_count	0.800283139
C0544C_count	0.401805675
C0546C_count	0.865125895
C0553C_count	0.829111762
C0554C_count	0.79426839
C0568C_count	0.668967069
C0583C_count	0.547928661
C0587C_count	0.726754526
C0593C_count	0.827338154
C0596C_count	0.660175122
C0601C_count	0.597389167
C0606C_count	0.677732627
C0608C_count	0.677993526
C0648C_count	0.604965706
C0663C_count	0.842400711
C0666C_count	0.780434549
C0669C_count	0.770875993
C0683C_count	0.517469185
C0685C_count	0.790352235
C0689C_count	0.48079047
C0705C_count	0.760984382
C0717C_count	0.781135104
C0720C_count	0.751839704
C0721C_count	0.257057001
C0727C_count	0.32251118
C0730C_count	0.533308952
C0755C_count	0.7569299
C0759C_count	0.706060975
C0765C_count	0.734185152
C0774C_count	0.930400564
C0780C_count	0.645462583
C0782C_count	0.928688819
C0785C_count	0.445186792
C0789C_count	0.568883691
C0790C_count	0.728974268
C0792C_count	0.820620568
C0798C_count	0.844775285
C0801C_count	0.823747441
C0814C_count	0.837032321
C0819C_count	0.600518201
C0823C_count	0.823238506
C0830C_count	0.748332502
C0832C_count	0.536067312
C0835C_count	0.418561372
C0836C_count	0.648577322
C0838C_count	0.623692123
C0841C_count	0.903820106
C0850C_count	0.219527608
C0854C_count	0.61437446
C0860C_count	0.285440332
C0864C_count	0.448690213
C0865C_count	0.963657147
C0881C_count	0.700912935
C0883C_count	0.863262783
C0893C_count	0.642156018
C0894C_count	0.673319481
C0900C_count	0.802726703
C0907C_count	0.589825089
C0912C_count	0.967368652
C0915C_count	0.860162748
C0924C_count	0.758517175
C0959C_count	0.807466979
C0961C_count	0.945164273
C1007C_count	0.50559126
C1008C_count	0.809842671
C1014C_count	0.513258582
C1023C_count	0.774322318
C1062C_count	0.39174769
C1075C_count	0.723731331
C1082C_count	0.955803533
C1083C_count	0.603328505
C1091C_count	0.624809252
C1093C_count	0.727907033
C1095C_count	0.253268412
C1101C_count	0.791482832
C1104C_count	0.635654747
C1107C_count	0.85525981
C1111C_count	0.721583033
C1113C_count	0.785439728
C1114C_count	0.905482306
C1117C_count	0.447587612
C1120C_count	0.394530159
C1127C_count	0.326339258
C1137C_count	0.823020884
C1139C_count	0.635185169
C1142C_count	0.870639318
C1148C_count	0.818790419
C1150C_count	0.619520106
C1153C_count	0.830495205
C1163C_count	0.7099805
C1164C_count	0.321332189
C1171C_count	0.82218624
C1180C_count	0.777667418
C1186C_count	0.804280996
C1188C_count	0.872597242
C1198C_count	0.341031257
C1203C_count	0.849380697
C1211C_count	0.718160128
C1218C_count	0.783204875
C1231C_count	0.459511235
C1234C_count	0.31898116
C1236C_count	0.800057104
C1247C_count	0.659847468
C1252C_count	0.633373537
C1255C_count	0.806390401
C1272C_count	0.69616872
C1284C_count	0.902997501
C1287C_count	0.757959517
C1318C_count	0.641568578
C1320C_count	0.716090556
C1348C_count	0.934725269
C1363C_count	0.825327455
C1398C_count	0.748797333
C1402C_count	0.688734134
C1410C_count	0.952291291
C1460C_count	-0.024823602
C1475C_count	0.51863668
C1504C_count	0.669103683
C1515C_count	0.701762837
C1524C_count	0.691556177
C1544C_count	0.617978876
C1558C_count	0.581284739
C1559C_count	0.960533211
C1570C_count	0.9304465
C1601C_count	0.765839918
C1636C_count	0.496358127
C1648C_count	0.975176398
C1695C_count	0.566874071
C1701C_count	0.506716038
C1737C_count	0.655698118
C1790C_count	0.488383714
C1803C_count	0.822640332
C1846C_count	0.550509974
C1936C_count	0.664861901
C1944C_count	0.774486599
C1954C_count	0.686077197
C1997C_count	0.358553655
C2003C_count	0.834239131
C2053C_count	0.860444968
C2074C_count	0.693618918
C2181C_count	0.67794479
C2293C_count	0.845440301
C2478C_count	0.49579271
C2496C_count	0.848589787
C2532C_count	0.450779225
