# Supplementary material for: Association of the TGFβ gene family with microenvironmental features of gastric cancer and prediction of response to immunotherapy
Source: Front Oncol. 2022 Sep 2;12:920599. doi: 10.3389/fonc.2022.920599 (PMC9478444; doi:10.3389/fonc.2022.920599)
Supplement: Supplementary file 1 [file DataSheet_1.zip › 5.EMT_score (ssGSEA)/GSE26253.csv]

sample	EMT
GSM644519	0.490328587
GSM644520	0.546446272
GSM644521	0.305863531
GSM644522	0.46928276
GSM644523	0.461585329
GSM644524	0.382753675
GSM644525	0.416134324
GSM644526	0.356631148
GSM644527	0.630897526
GSM644528	0.55909014
GSM644529	0.464257175
GSM644530	0.534021462
GSM644531	0.580564482
GSM644532	0.470122197
GSM644533	0.47834192
GSM644534	0.354744842
GSM644535	0.477825155
GSM644536	0.480109693
GSM644537	0.414566279
GSM644538	0.492494794
GSM644539	0.511654502
GSM644540	0.544616159
GSM644541	0.404192721
GSM644542	0.353635602
GSM644543	0.295173879
GSM644544	0.448338481
GSM644545	0.429345891
GSM644546	0.320189646
GSM644547	0.514172702
GSM644548	0.283032204
GSM644549	0.194754752
GSM644550	0.436865476
GSM644551	0.526610215
GSM644552	0.405094897
GSM644553	0.276408684
GSM644554	0.404549875
GSM644555	0.416621384
GSM644556	0.241212031
GSM644557	0.441528031
GSM644558	0.683158237
GSM644559	0.353992177
GSM644560	0.379473196
GSM644561	0.4286648
GSM644562	0.584398659
GSM644563	0.484222672
GSM644564	0.398379379
GSM644565	0.554889566
GSM644566	0.496172426
GSM644567	0.350606488
GSM644568	0.495863142
GSM644569	0.393436284
GSM644570	0.433779495
GSM644571	0.563907331
GSM644572	0.303177103
GSM644573	0.392230281
GSM644574	0.401442905
GSM644575	0.425862621
GSM644576	0.403485772
GSM644577	0.530399752
GSM644578	0.483881628
GSM644579	0.543181583
GSM644580	0.354526989
GSM644581	0.428876132
GSM644582	0.37555679
GSM644583	0.461241629
GSM644584	0.231958028
GSM644585	0.412014037
GSM644586	0.37906577
GSM644587	0.323682237
GSM644588	0.578020867
GSM644589	0.429818641
GSM644590	0.585083725
GSM644591	0.387601357
GSM644592	0.798291871
GSM644593	0.44176847
GSM644594	0.434297975
GSM644595	0.155638064
GSM644596	0.586326698
GSM644597	0.533060075
GSM644598	0.520505236
GSM644599	0.641468387
GSM644600	0.543150924
GSM644601	0.429195807
GSM644602	0.41299032
GSM644603	0.48566318
GSM644604	0.506059491
GSM644605	0.470504901
GSM644606	0.47142912
GSM644607	0.293170396
GSM644608	0.427504178
GSM644609	0.599743572
GSM644610	0.456307905
GSM644611	0.380805809
GSM644612	0.413166384
GSM644613	0.485195707
GSM644614	0.391779859
GSM644615	0.568624742
GSM644616	0.586618815
GSM644617	0.450155875
GSM644618	0.449411112
GSM644619	0.586834077
GSM644620	0.491078569
GSM644621	0.421919148
GSM644622	0.506999733
GSM644623	0.494488708
GSM644624	0.438976216
GSM644625	0.470726103
GSM644626	0.578071816
GSM644627	0.298805301
GSM644628	0.610292642
GSM644629	0.502357049
GSM644630	0.611637223
GSM644631	0.426892868
GSM644632	0.48484244
GSM644633	0.428039433
GSM644634	0.382917221
GSM644635	0.341123922
GSM644636	0.359650958
GSM644637	0.432661278
GSM644638	0.456840434
GSM644639	0.4068101
GSM644640	0.498908012
GSM644641	0.277506678
GSM644642	0.420974435
GSM644643	0.268094379
GSM644644	0.296671818
GSM644645	0.394613114
GSM644646	0.748534292
GSM644647	0.514050158
GSM644648	0.417371321
GSM644649	0.596044073
GSM644650	0.257624614
GSM644651	0.041312942
GSM644652	0.208579912
GSM644653	0.215232798
GSM644654	0.347432527
GSM644655	0.355040977
GSM644656	0.4033359
GSM644657	0.361786444
GSM644658	0.301954297
GSM644659	0.44811788
GSM644660	0.269817486
GSM644661	0.400584846
GSM644662	0.417013584
GSM644663	0.199147502
GSM644664	0.354169311
GSM644665	0.284207351
GSM644666	0.533494691
GSM644667	0.582356239
GSM644668	0.488709644
GSM644669	0.262584009
GSM644670	0.293209148
GSM644671	0.280867481
GSM644672	0.653961587
GSM644673	0.631385167
GSM644674	0.546894297
GSM644675	0.63482776
GSM644676	0.304314641
GSM644677	0.477653724
GSM644678	0.401872156
GSM644679	0.463877193
GSM644680	0.548551039
GSM644681	0.431340488
GSM644682	0.58363781
GSM644683	0.489105985
GSM644684	0.374000342
GSM644685	0.538557765
GSM644686	0.499083461
GSM644687	0.445147067
GSM644688	0.434835413
GSM644689	0.725675762
GSM644690	0.245435727
GSM644691	0.572081255
GSM644692	0.763535344
GSM644693	0.587839283
GSM644694	0.630008253
GSM644695	0.542679185
GSM644696	0.515383085
GSM644697	0.612037631
GSM644698	0.492609731
GSM644699	0.472553611
GSM644700	0.573806702
GSM644701	0.468656413
GSM644702	0.692894104
GSM644703	0.657682836
GSM644704	0.462246902
GSM644705	0.317485422
GSM644706	0.431764057
GSM644707	0.431161805
GSM644708	0.422572998
GSM644709	0.6161841
GSM644710	0.590067812
GSM644711	0.284342439
GSM644712	0.382538998
GSM644713	0.402743875
GSM644714	0.249800946
GSM644715	0.479100432
GSM644716	0.47575574
GSM644717	0.584716456
GSM644718	0.519773825
GSM644719	0.486463403
GSM644720	0.390763454
GSM644721	0.305639747
GSM644722	0.625286715
GSM644723	0.52684217
GSM644724	0.590564565
GSM644725	0.50819544
GSM644726	0.628596047
GSM644727	0.419832616
GSM644728	0.614601091
GSM644729	0.299715167
GSM644730	0.579666973
GSM644731	0.486962341
GSM644732	0.66604863
GSM644733	0.423273477
GSM644734	0.365378
GSM644735	0.307914309
GSM644736	0.547477532
GSM644737	0.314459
GSM644738	0.507367963
GSM644739	0.62524906
GSM644740	0.598340262
GSM644741	0.561591382
GSM644742	0.609924784
GSM644743	0.458029652
GSM644744	0.577988571
GSM644745	0.360860965
GSM644746	0.28085788
GSM644747	0.329440422
GSM644748	0.411432033
GSM644749	0.609564421
GSM644750	0.663925088
GSM644751	0.479092707
GSM644752	0.477290184
GSM644753	0.347592422
GSM644754	0.436775146
GSM644755	0.309415363
GSM644756	0.552705848
GSM644757	0.501168068
GSM644758	0.761514998
GSM644759	0.625316175
GSM644760	0.652256192
GSM644761	0.560180225
GSM644762	0.518697718
GSM644763	0.576596793
GSM644764	0.424127842
GSM644765	-0.037263669
GSM644766	0.435102561
GSM644767	0.38747389
GSM644768	0.41187721
GSM644769	0.181023588
GSM644770	0.498803405
GSM644771	0.433033906
GSM644772	0.653566689
GSM644773	0.454885505
GSM644774	0.710815409
GSM644775	0.40086474
GSM644776	0.483920213
GSM644777	0.432613543
GSM644778	0.126798532
GSM644779	0.454651428
GSM644780	0.436274583
GSM644781	0.363787445
GSM644782	0.514292656
GSM644783	0.602184478
GSM644784	0.58050874
GSM644785	0.519909706
GSM644786	0.664282682
GSM644787	0.455526481
GSM644788	0.575758519
GSM644789	0.398492252
GSM644790	0.554522082
GSM644791	0.502482403
GSM644792	0.505532539
GSM644793	0.493795819
GSM644794	0.553847994
GSM644795	0.457492034
GSM644796	0.487869625
GSM644797	0.445348463
GSM644798	0.540062979
GSM644799	0.508758082
GSM644800	0.440480714
GSM644801	0.291226598
GSM644802	0.199112461
GSM644803	0.582762853
GSM644804	0.149477819
GSM644805	0.444474819
GSM644806	0.257000878
GSM644807	0.455763143
GSM644808	0.614063552
GSM644809	0.399677114
GSM644810	0.34135526
GSM644811	0.404270439
GSM644812	0.366367564
GSM644813	0.506548103
GSM644814	0.348348746
GSM644815	0.302181862
GSM644816	0.451712082
GSM644817	0.446897106
GSM644818	0.333871581
GSM644819	0.528046058
GSM644820	0.154257995
GSM644821	0.313245371
GSM644822	0.441167407
GSM644823	0.252603351
GSM644824	0.510136866
GSM644825	0.383245963
GSM644826	0.32823624
GSM644827	0.514410012
GSM644828	0.33081839
GSM644829	0.132130957
GSM644830	0.480128934
GSM644831	0.499586635
GSM644832	0.51391838
GSM644833	0.481567747
GSM644834	0.480908442
GSM644835	0.27859668
GSM644836	0.459767064
GSM644837	0.25609509
GSM644838	0.561629617
GSM644839	0.282552083
GSM644840	0.453095893
GSM644841	0.401006701
GSM644842	0.035971542
GSM644843	0.370361051
GSM644844	0.372893194
GSM644845	0.390359965
GSM644846	0.380628947
GSM644847	0.502913872
GSM644848	0.157649302
GSM644849	0.389834285
GSM644850	0.486711718
GSM644851	0.303565145
GSM644852	0.320278231
GSM644853	0.28988424
GSM644854	0.432547371
GSM644855	0.233745697
GSM644856	0.400509087
GSM644857	0.326295645
GSM644858	0.326541982
GSM644859	0.422419682
GSM644860	0.408662916
GSM644861	0.230740831
GSM644862	0.375405416
GSM644863	0.050284994
GSM644864	0.154102156
GSM644865	0.419838183
GSM644866	0.436234334
GSM644867	0.308138379
GSM644868	0.251841516
GSM644869	0.274881136
GSM644870	0.122441072
GSM644871	0.533258303
GSM644872	0.424416963
GSM644873	0.357547244
GSM644874	0.628571513
GSM644875	0.543218305
GSM644876	0.500602345
GSM644877	0.471145142
GSM644878	0.364004046
GSM644879	-0.201708129
GSM644880	0.271501844
GSM644881	0.552103501
GSM644882	0.494466931
GSM644883	0.441513194
GSM644884	0.540191733
GSM644885	0.193902737
GSM644886	0.549929755
GSM644887	0.605890875
GSM644888	0.542047356
GSM644889	0.342469348
GSM644890	0.496475902
GSM644891	0.466009469
GSM644892	0.373161348
GSM644893	0.424532887
GSM644894	0.449344869
GSM644895	0.634145611
GSM644896	0.69360308
GSM644897	0.349734395
GSM644898	0.068279397
GSM644899	0.40893174
GSM644900	0.213192373
GSM644901	0.42280358
GSM644902	0.309082894
GSM644903	0.562957993
GSM644904	0.652461396
GSM644905	0.623781515
GSM644906	0.507404075
GSM644907	0.579150986
GSM644908	0.533216844
GSM644909	0.569765797
GSM644910	0.48567579
GSM644911	0.688199879
GSM644912	0.546146715
GSM644913	0.407278442
GSM644914	0.71777466
GSM644915	0.636968875
GSM644916	0.484708999
GSM644917	0.357866223
GSM644918	0.591670098
GSM644919	0.513585563
GSM644920	0.600256135
GSM644921	0.63409287
GSM644922	0.53569422
GSM644923	0.315562626
GSM644924	0.487112628
GSM644925	0.610326646
GSM644926	0.498320933
GSM644927	0.481733496
GSM644928	0.208018322
GSM644929	0.656577997
GSM644930	0.612963138
GSM644931	0.619652383
GSM644932	0.563730181
GSM644933	0.313972139
GSM644934	0.508819755
GSM644935	0.536242882
GSM644936	0.28034476
GSM644937	0.614402374
GSM644938	0.406597466
GSM644939	0.437621236
GSM644940	0.338480364
GSM644941	0.437183924
GSM644942	0.566875461
GSM644943	0.42956482
GSM644944	0.424301182
GSM644945	0.163601082
GSM644946	0.640978801
GSM644947	0.36077959
GSM644948	0.432882261
GSM644949	0.396983776
GSM644950	0.422872588
