# Supplementary material for: Association of the TGFβ gene family with microenvironmental features of gastric cancer and prediction of response to immunotherapy
Source: Front Oncol. 2022 Sep 2;12:920599. doi: 10.3389/fonc.2022.920599 (PMC9478444; doi:10.3389/fonc.2022.920599)
Supplement: Supplementary file 1 [file DataSheet_1.zip › 5.EMT_score (ssGSEA)/GSE29272.csv]

sample	EMT
GSM723465	0.633654229
GSM723467	0.360784655
GSM723469	0.706119374
GSM723471	0.456135475
GSM723473	0.688546308
GSM723475	0.497133357
GSM723477	0.621926286
GSM723479	0.519637527
GSM723481	0.316718134
GSM723483	0.498410409
GSM723485	0.228820332
GSM723487	0.340136578
GSM723489	0.351380997
GSM723491	0.555364348
GSM723493	0.690546113
GSM723495	0.544256391
GSM723497	0.710802158
GSM723499	0.691419805
GSM723501	0.398848888
GSM723503	0.540921043
GSM723505	0.635203679
GSM723507	0.679451672
GSM723509	0.700170945
GSM723511	0.716054003
GSM723513	0.575716142
GSM723515	0.22907938
GSM723517	0.540161476
GSM723519	-0.188519805
GSM723521	-0.059674246
GSM723523	0.559315895
GSM723525	0.529620517
GSM723527	0.554385355
GSM723529	0.507919371
GSM723531	0.285264311
GSM723533	0.658668239
GSM723535	0.354101906
GSM723537	0.580695411
GSM723539	0.662063147
GSM723541	0.499069987
GSM723543	0.611680509
GSM723545	0.452210529
GSM723547	0.479523031
GSM723549	0.673044744
GSM723551	0.72789275
GSM723553	0.587677373
GSM723555	0.477637126
GSM723557	0.336484642
GSM723559	0.593618883
GSM723561	0.491293148
GSM723563	0.442139138
GSM723565	0.729153719
GSM723567	0.462519043
GSM723569	0.475691185
GSM723571	0.602998419
GSM723573	0.69650098
GSM723575	0.367381216
GSM723577	0.380088977
GSM723579	0.681273898
GSM723581	0.567409348
GSM723583	0.620311669
GSM723585	0.38703208
GSM723587	0.615467945
GSM723589	0.557292918
GSM723591	0.507868103
GSM723593	0.681733609
GSM723595	0.550273307
GSM723597	0.618420071
GSM723599	0.537625405
GSM723601	0.377899814
GSM723603	0.557888023
GSM723605	0.38459011
GSM723607	0.539895663
GSM723609	0.563032958
GSM723611	0.519216706
GSM723613	0.637137053
GSM723615	0.396795091
GSM723617	0.518780023
GSM723619	0.414317198
GSM723621	0.708930601
GSM723623	0.592152523
GSM723625	0.702406567
GSM723627	0.536826262
GSM723629	0.718044
GSM723631	0.404574525
GSM723633	0.045757907
GSM723635	0.558669595
GSM723637	0.567960671
GSM723639	0.500906136
GSM723641	0.631333851
GSM723643	0.287122534
GSM723645	0.537445766
GSM723647	0.620942231
GSM723649	0.220585828
GSM723651	0.462472274
GSM723653	0.593923626
GSM723655	0.811480195
GSM723657	0.44189018
GSM723659	0.544363106
GSM723661	0.352283291
GSM723663	0.568562795
GSM723665	0.503476167
GSM723667	0.627548987
GSM723669	0.578931961
GSM723671	0.527381241
GSM723673	0.435039343
GSM723675	0.565681541
GSM723677	0.462089367
GSM723679	0.348813376
GSM723681	0.595420463
GSM723683	0.643375745
GSM723685	0.585503069
GSM723687	0.480507487
GSM723689	0.524670527
GSM723691	0.537422142
GSM723693	0.680902639
GSM723695	0.514949841
GSM723697	0.634007935
GSM723699	0.585497971
GSM723701	0.411255638
GSM723703	0.643852918
GSM723705	0.433621898
GSM723707	0.654459477
GSM723709	0.128075588
GSM723711	0.504568227
GSM723713	0.69021983
GSM723715	0.768815435
GSM723717	0.274872961
GSM723719	0.282315506
GSM723721	0.658559456
GSM723723	0.774797985
GSM723725	0.662226891
GSM723727	0.665266687
GSM723729	0.380853468
GSM723731	0.668454017
