# Supplementary material for: Association of the TGFβ gene family with microenvironmental features of gastric cancer and prediction of response to immunotherapy
Source: Front Oncol. 2022 Sep 2;12:920599. doi: 10.3389/fonc.2022.920599 (PMC9478444; doi:10.3389/fonc.2022.920599)
Supplement: Supplementary file 1 [file DataSheet_1.zip › 5.EMT_score (ssGSEA)/GSE34942.csv]

sample	EMT
GSM858082	1.715490063
GSM858083	1.303577231
GSM858084	1.896914217
GSM858085	1.480477876
GSM858086	1.793096753
GSM858087	2.06167192
GSM858088	2.014411771
GSM858089	1.180435556
GSM858090	1.391934605
GSM858091	1.184258723
GSM858092	1.761821865
GSM858093	1.541870293
GSM858094	1.741790579
GSM858095	1.486434699
GSM858096	1.06167192
GSM858097	1.675052727
GSM858098	1.615451214
GSM858099	1.410593719
GSM858100	1.970621738
GSM858101	1.724366231
GSM858102	1.303787025
GSM858103	1.282572026
GSM858104	1.698228245
GSM858105	1.696086545
GSM858106	1.887049985
GSM858107	1.732598329
GSM858108	1.477584802
GSM858109	1.692130178
GSM858110	1.555393813
GSM858111	1.739694249
GSM858112	1.562404481
GSM858113	1.800882044
GSM858114	1.614860753
GSM858115	1.59594218
GSM858116	1.606458649
GSM858117	1.8792556
GSM858118	2.012531425
GSM858119	1.072513763
GSM858120	1.664411407
GSM858121	1.950720079
GSM858122	1.719255263
GSM858123	1.961526578
GSM858124	1.874331467
GSM858125	1.864277042
GSM858126	1.489899192
GSM858127	1.909215152
GSM858128	1.638460243
GSM858129	1.711983376
GSM858130	1.606256197
GSM858131	1.645657662
GSM858132	1.633411918
GSM858133	1.780145183
GSM858134	1.471039938
GSM858135	2.026380182
GSM858136	2.026999759
GSM858137	2.026690095
