# Supplementary material for: Association of the TGFβ gene family with microenvironmental features of gastric cancer and prediction of response to immunotherapy
Source: Front Oncol. 2022 Sep 2;12:920599. doi: 10.3389/fonc.2022.920599 (PMC9478444; doi:10.3389/fonc.2022.920599)
Supplement: Supplementary file 1 [file DataSheet_1.zip › 5.EMT_score (ssGSEA)/GSE62554.csv]

sample	EMT
GSM1523727	0.992787022
GSM1523728	1.255066549
GSM1523729	1.311772664
GSM1523744	1.186582476
GSM1523745	1.248629118
GSM1523746	1.15446416
GSM1523747	1.027200234
GSM1523748	1.295561367
GSM1523765	1.038202782
GSM1523768	1.533876802
GSM1523769	1.429588518
GSM1523770	0.876162847
GSM1523771	1.441956539
GSM1523772	1.511671664
GSM1523773	1.43445675
GSM1523774	1.36211271
GSM1523775	1.171377273
GSM1523776	0.958597123
GSM1523777	1.102071763
GSM1523778	1.456379579
GSM1523779	1.118290254
GSM1523780	1.384553751
GSM1523781	1.056051142
GSM1523782	1.242245617
GSM1523783	1.366497402
GSM1523784	1.35335809
GSM1523785	1.314908837
GSM1523786	1.355006876
GSM1523787	0.966641901
GSM1523788	1.524392247
GSM1523789	1.442213977
GSM1523790	1.339302619
GSM1523791	1.16100008
GSM1523792	1.13771713
GSM1523793	1.187628841
GSM1523794	1.186203091
GSM1523795	1.249484582
GSM1523796	1.469917496
GSM1523797	1.191527258
GSM1523798	1.163253775
GSM1523799	0.934431907
GSM1523800	0.700458716
GSM1523801	1.055056463
GSM1523802	1.170155703
GSM1523803	1.025892176
GSM1523804	1.376351439
GSM1523805	1.461965876
GSM1523806	1.238803495
GSM1523807	1.397673219
GSM1523808	1.444679079
GSM1523809	1.106396827
GSM1523810	1.200176346
GSM1523811	1.220726382
GSM1523812	1.208563476
GSM1523813	1.397213641
GSM1523814	1.021512145
GSM1523815	0.747749786
GSM1523816	1.145807896
GSM1523817	0.853041181
GSM1523818	1.126974412
GSM1523819	1.101633862
GSM1523820	1.146433896
GSM1523821	1.078926257
GSM1523822	1.402170409
GSM1523823	0.999020851
GSM1523824	1.156963383
GSM1523825	1.237371493
GSM1523826	1.270850399
GSM1523827	1.321687093
GSM1523828	1.47461778
GSM1523829	1.175022102
GSM1523830	1.074500837
GSM1523831	1.175561446
GSM1523832	1.380430791
GSM1523833	1.190159621
GSM1523834	1.364301981
GSM1523835	1.283398563
GSM1523836	1.138541929
GSM1523837	1.091450103
GSM1523838	1.132763298
GSM1523839	1.502950269
GSM1523840	1.163712337
GSM1523841	1.058594736
GSM1523842	1.18120081
GSM1523843	1.321830012
GSM1523844	1.456515802
GSM1523845	1.276478669
GSM1523846	1.169415382
GSM1523847	1.1726477
GSM1523848	1.069139404
GSM1523849	1.395507489
GSM1523850	1.416494277
GSM1523851	1.130404945
GSM1523852	1.241941
GSM1523853	1.263146898
GSM1523854	1.352728681
GSM1523855	1.08531353
GSM1523856	1.235440175
GSM1523857	1.445922914
GSM1523858	1.152807215
GSM1523859	1.269156563
GSM1523860	1.130288838
GSM1523861	1.301502441
GSM1523862	1.321100059
GSM1523863	1.078379014
GSM1523864	1.129154895
GSM1523865	1.10685922
GSM1523866	1.351864562
GSM1523867	1.224972421
GSM1523868	1.244911209
GSM1523869	1.234981427
GSM1523870	0.948486553
GSM1523871	1.196826933
GSM1523872	1.435707887
GSM1523873	1.181520528
GSM1523874	1.273221434
GSM1523875	0.975158068
GSM1523876	1.193044616
GSM1523877	0.907725779
GSM1523878	1.180109387
GSM1523879	1.155188754
GSM1523880	1.096921671
GSM1523881	1.279732418
GSM1523882	0.864513555
GSM1523883	1.036572678
GSM1523884	1.431727144
GSM1523885	1.195004514
GSM1523886	1.52261597
GSM1523887	1.113021393
GSM1523888	1.048504693
GSM1523889	1.085494158
GSM1523890	1.287482531
GSM1523891	1.397149027
GSM1523892	1.301527099
GSM1523893	1.111109494
GSM1523894	1.136837492
GSM1523895	0.934245849
GSM1523896	1.168578569
GSM1523897	0.959752632
GSM1523898	1.190464969
GSM1523899	1.178549295
GSM1523901	1.15287462
GSM1523903	1.181117344
GSM1523904	1.275993146
GSM1523905	1.255529881
GSM1523906	1.109067592
GSM1523908	1.193312648
GSM1523909	1.104496281
GSM1523910	1.012906167
GSM1523911	1.261142375
GSM1523918	1.417839079
GSM1523919	1.304402022
GSM1523920	1.23221611
GSM1523921	1.169217185
GSM1523922	1.295229101
GSM1523923	1.186393102
GSM1523924	1.363254575
GSM1523925	1.116436338
GSM1523926	0.983673702
GSM1523927	1.245520943
GSM1523928	1.098879695
GSM1523929	1.13681577
GSM1523930	1.445648069
GSM1523931	1.108144777
GSM1523932	1.159927293
GSM1523933	1.166856601
GSM1523934	1.325633579
GSM1523935	1.373006867
GSM1523936	1.426491449
GSM1523937	1.340554393
GSM1523938	1.373437863
GSM1523939	1.408060222
GSM1523940	1.22141563
GSM1523941	0.999014817
GSM1523942	1.324071129
GSM1523943	1.31437252
GSM1523944	1.098806772
GSM1523945	1.435560122
GSM1523946	1.188477606
GSM1523947	1.041042939
GSM1523948	1.372294033
GSM1523949	1.422480622
GSM1523950	0.795725443
GSM1523951	1.132718966
GSM1523952	1.36099159
GSM1523953	0.898214342
GSM1523954	1.012455673
GSM1523955	1.162933392
GSM1523956	1.170722087
GSM1523957	1.186486352
GSM1523958	1.378867882
GSM1523959	1.12429883
GSM1523960	1.156025504
GSM1523961	1.063962385
GSM1523962	1.473251393
GSM1523963	1.267886126
GSM1523964	1.216373571
GSM1523965	1.445321611
GSM1523966	1.123400024
GSM1523967	1.276403187
GSM1523968	1.363717918
GSM1523969	1.392440462
GSM1523970	1.082563122
GSM1523971	1.375389525
GSM1523972	1.101374291
GSM1523973	1.219393371
GSM1523974	1.212643025
GSM1523975	1.198059197
GSM1523976	1.176004681
GSM1523977	1.122902392
GSM1523978	1.180103273
GSM1523979	1.060581171
GSM1523980	1.40456344
GSM1523981	1.320314119
GSM1523982	1.232957209
GSM1523983	1.05454574
GSM1523984	0.53877148
GSM1523985	1.23721817
GSM1523986	1.427967279
GSM1523987	1.218883619
GSM1523988	1.153814409
GSM1523989	1.413008013
GSM1523990	1.296976567
GSM1523991	1.346896701
GSM1523992	1.153291477
GSM1523993	1.274434898
GSM1523994	1.348413807
GSM1523995	1.289963694
GSM1523996	1.409879478
GSM1523997	1.206652127
GSM1523998	1.084215323
GSM1523999	1.135492538
GSM1524000	1.326118547
GSM1524001	1.094815347
GSM1524002	1.081414543
GSM1524003	0.948860266
GSM1524004	1.279560531
GSM1524005	1.154348378
GSM1524006	1.386572958
GSM1524007	1.255615454
GSM1524008	1.105848787
GSM1524009	1.532831733
GSM1524010	1.393110064
GSM1524011	1.090029457
GSM1524012	1.157107989
GSM1524013	1.301730655
GSM1524014	1.064134347
GSM1524015	1.182440058
GSM1524016	1.234915409
GSM1524017	1.227906331
GSM1524018	1.072914852
GSM1524019	1.348293235
GSM1524020	1.298801577
GSM1524021	1.378032786
GSM1524022	1.470094824
GSM1524023	1.19443171
GSM1524024	1.325085293
GSM1524025	1.363649017
GSM1524026	1.467395268
GSM1524027	1.2338958
GSM1524028	1.196020045
GSM1524029	1.324132712
GSM1524030	1.254961431
GSM1524031	1.141315806
GSM1524032	1.430589632
GSM1524033	1.134255712
GSM1524034	1.405702072
GSM1524035	1.358489613
GSM1524036	1.254592637
GSM1524037	1.358520431
GSM1524038	1.316710304
GSM1524039	1.53877148
GSM1524040	1.175827742
GSM1524041	1.245747915
GSM1524042	1.453712314
GSM1524043	1.088358531
GSM1524044	1.449363837
GSM1524045	1.211401406
GSM1524046	1.391469763
GSM1524047	1.301666196
GSM1524048	1.407453758
GSM1524049	1.424033255
GSM1524050	1.230324464
GSM1524051	1.368996682
GSM1524052	1.475680465
GSM1524053	1.300093698
GSM1524054	1.180793187
GSM1524055	1.500224951
GSM1524056	1.220510832
GSM1524057	1.290676236
GSM1524058	1.32496212
GSM1524059	1.404229286
GSM1524060	1.303457019
GSM1524061	1.060164584
GSM1524062	1.386501106
GSM1524068	1.159507808
GSM1524069	1.055241293
GSM1524070	1.317925766
GSM1524071	1.318136603
GSM1524072	1.329564839
