# Supplementary material for: Association of the TGFβ gene family with microenvironmental features of gastric cancer and prediction of response to immunotherapy
Source: Front Oncol. 2022 Sep 2;12:920599. doi: 10.3389/fonc.2022.920599 (PMC9478444; doi:10.3389/fonc.2022.920599)
Supplement: Supplementary file 1 [file DataSheet_1.zip › 5.EMT_score (ssGSEA)/GSE63089.csv]

sample	EMT
GSM1540871	1.723189968
GSM1540872	1.490757805
GSM1540873	1.234654513
GSM1540874	1.563989326
GSM1540875	1.622941228
GSM1540876	2.038216886
GSM1540877	1.835847026
GSM1540878	1.688495413
GSM1540879	1.623987247
GSM1540880	1.88909847
GSM1540881	1.038216886
GSM1540882	1.0908647
GSM1540883	1.401774829
GSM1540884	1.450135241
GSM1540885	1.821966871
GSM1540886	1.399868158
GSM1540887	1.092045517
GSM1540888	1.415845613
GSM1540889	1.395530671
GSM1540890	1.410034441
GSM1540891	1.643140382
GSM1540892	1.852875349
GSM1540893	1.414259427
GSM1540894	1.618421061
GSM1540895	1.487865392
GSM1540896	1.362326374
GSM1540897	1.618215424
GSM1540898	1.866564683
GSM1540899	1.644727495
GSM1540900	1.634760127
GSM1540901	1.406537514
GSM1540902	1.587118009
GSM1540903	1.482737083
GSM1540904	1.606862916
GSM1540905	1.486354188
GSM1540906	1.635768032
GSM1540907	1.738455912
GSM1540908	1.690222037
GSM1540909	1.859049851
GSM1540910	1.535088843
GSM1540911	1.128227439
GSM1540912	1.157957209
GSM1540913	1.306334298
GSM1540914	1.568515928
GSM1540915	1.223385584
