# Supplementary material for: Association of the TGFβ gene family with microenvironmental features of gastric cancer and prediction of response to immunotherapy
Source: Front Oncol. 2022 Sep 2;12:920599. doi: 10.3389/fonc.2022.920599 (PMC9478444; doi:10.3389/fonc.2022.920599)
Supplement: Supplementary file 1 [file DataSheet_1.zip › 5.EMT_score (ssGSEA)/GSE84437.csv]

sample	EMT
GSM2235556	1.082724153
GSM2235557	1.488122302
GSM2235558	1.405038925
GSM2235559	1.171448137
GSM2235560	1.326068569
GSM2235561	1.403091582
GSM2235562	1.298744156
GSM2235563	1.180761071
GSM2235564	1.062807918
GSM2235565	1.200097949
GSM2235566	1.196351761
GSM2235567	1.278954099
GSM2235568	1.103754143
GSM2235569	1.263818018
GSM2235570	1.423191532
GSM2235571	1.298665993
GSM2235572	1.310022913
GSM2235573	1.345450995
GSM2235574	1.551398357
GSM2235575	1.098109499
GSM2235576	1.248572645
GSM2235577	1.495365982
GSM2235578	1.188826766
GSM2235579	1.28663756
GSM2235580	1.378414435
GSM2235582	1.274913081
GSM2235584	1.347468774
GSM2235585	1.14815567
GSM2235586	1.034480309
GSM2235587	1.306429832
GSM2235588	1.441711491
GSM2235589	1.31312489
GSM2235593	1.149604675
GSM2235595	1.343475737
GSM2235596	1.262258652
GSM2235597	1.07050969
GSM2235598	1.304901398
GSM2235599	1.352918436
GSM2235600	1.464251882
GSM2235601	1.419721218
GSM2235602	1.360728372
GSM2235603	1.332352418
GSM2235604	1.163417105
GSM2235605	1.421260101
GSM2235606	1.390927392
GSM2235607	1.565474838
GSM2235608	1.056102797
GSM2235609	1.469324815
GSM2235610	1.44623221
GSM2235611	1.345873664
GSM2235612	1.465797647
GSM2235613	1.191899274
GSM2235614	1.150751181
GSM2235615	1.396465557
GSM2235616	1.426061386
GSM2235617	1.268922518
GSM2235618	1.289628195
GSM2235619	1.329198219
GSM2235620	1.304176838
GSM2235621	1.220227584
GSM2235622	1.348968309
GSM2235623	1.146460567
GSM2235624	1.376250548
GSM2235625	1.448225283
GSM2235626	1.464363994
GSM2235627	1.384555321
GSM2235628	1.563494343
GSM2235629	1.423034473
GSM2235630	1.408901434
GSM2235631	1.433826024
GSM2235632	1.314914815
GSM2235633	1.463038766
GSM2235634	1.433124456
GSM2235635	1.162744878
GSM2235636	1.501881837
GSM2235637	1.132824626
GSM2235695	0.774454832
GSM2235696	0.975252961
GSM2235697	1.035727281
GSM2235698	1.063561599
GSM2235699	1.473495956
GSM2235700	1.37951772
GSM2235701	1.032068938
GSM2235702	1.479667295
GSM2235703	1.36757102
GSM2235704	1.4128303
GSM2235705	1.385001206
GSM2235706	1.218358531
GSM2235707	1.228635648
GSM2235708	1.152657873
GSM2235709	1.091757485
GSM2235710	1.352116733
GSM2235711	1.111386334
GSM2235712	0.850294458
GSM2235713	1.405771318
GSM2235714	1.09972191
GSM2235715	1.156461367
GSM2235716	1.054621355
GSM2235717	1.391925798
GSM2235718	1.299589398
GSM2235719	1.323622498
GSM2235720	1.391859982
GSM2235721	1.557769872
GSM2235722	1.444693022
GSM2235723	1.196969446
GSM2235724	1.397627666
GSM2235725	1.086148185
GSM2235726	1.131775342
GSM2235727	1.222957163
GSM2235728	1.425258362
GSM2235729	1.407898427
GSM2235730	1.189821443
GSM2235731	0.869068422
GSM2235732	1.444424575
GSM2235733	1.58235884
GSM2235734	1.117887346
GSM2235735	1.348706164
GSM2235736	1.087890731
GSM2235737	1.233069128
GSM2235738	1.065473702
GSM2235739	1.326183251
GSM2235740	1.173030329
GSM2235741	1.246555308
GSM2235742	1.155311196
GSM2235743	1.330285828
GSM2235744	1.272455466
GSM2235745	1.147389389
GSM2235746	1.114696102
GSM2235747	1.281385822
GSM2235748	1.308787696
GSM2235749	0.975823743
GSM2235750	1.381391097
GSM2235751	1.065245415
GSM2235752	1.113215367
GSM2235753	1.186897011
GSM2235754	1.541596013
GSM2235755	1.454930479
GSM2235756	1.333381712
GSM2235757	1.375504156
GSM2235758	1.243889891
GSM2235759	1.345808707
GSM2235760	1.301220365
GSM2235761	1.36762475
GSM2235762	1.240632987
GSM2235763	1.132953412
GSM2235764	0.979193659
GSM2235765	1.406715693
GSM2235766	1.168107515
GSM2235767	1.225695234
GSM2235768	1.297350256
GSM2235769	1.223687703
GSM2235770	1.372521703
GSM2235771	1.422302026
GSM2235772	1.405588254
GSM2235773	1.43781611
GSM2235774	1.393868043
GSM2235775	1.405339272
GSM2235776	1.418939363
GSM2235777	1.433304276
GSM2235778	1.387764603
GSM2235779	0.914660562
GSM2235780	1.328621271
GSM2235781	1.349282454
GSM2235782	1.369276832
GSM2235783	1.501429506
GSM2235784	1.218912222
GSM2235785	1.070845987
GSM2235786	1.285873756
GSM2235787	1.464547438
GSM2235788	1.141795825
GSM2235789	1.305036039
GSM2235790	1.238336288
GSM2235791	1.386282468
GSM2235792	1.419080354
GSM2235793	1.438964783
GSM2235794	1.248328767
GSM2235795	1.374218075
GSM2235796	1.461739586
GSM2235797	1.030470927
GSM2235798	1.172715577
GSM2235799	1.169559635
GSM2235800	1.430388698
GSM2235801	1.425109634
GSM2235802	1.047245252
GSM2235803	1.226173949
GSM2235804	1.341388482
GSM2235805	1.549512966
GSM2235806	1.088489865
GSM2235807	1.378807074
GSM2235808	1.092389731
GSM2235809	1.213705406
GSM2235810	1.363460958
GSM2235811	1.223790442
GSM2235812	1.312986183
GSM2235813	1.165824306
GSM2235814	1.359683584
GSM2235815	1.127262024
GSM2235816	1.342331923
GSM2235817	1.381727964
GSM2235818	1.309440871
GSM2235819	1.456875783
GSM2235820	1.453924345
GSM2235821	1.138456619
GSM2235822	1.100628685
GSM2235823	1.440708018
GSM2235824	1.471088758
GSM2235825	1.363537982
GSM2235826	1.340685667
GSM2235827	1.476759431
GSM2235828	1.164638127
GSM2235829	1.2223063
GSM2235830	1.267020598
GSM2235831	1.335918089
GSM2235837	1.265190663
GSM2235838	1.322548514
GSM2235839	1.346917965
GSM2235840	1.141176401
GSM2235841	1.398667911
GSM2235842	1.439019744
GSM2235843	1.387272451
GSM2235844	1.164496638
GSM2235845	1.236230531
GSM2235846	1.25302647
GSM2235847	1.274623417
GSM2235848	1.358293979
GSM2235849	1.470761865
GSM2235850	1.452450551
GSM2235851	1.247772688
GSM2235852	1.166396478
GSM2235853	1.252422806
GSM2235854	1.239768959
GSM2235855	1.20840972
GSM2235862	1.113699836
GSM2235863	1.493263868
GSM2235864	1.468564443
GSM2235865	1.289378578
GSM2235866	1.470654808
GSM2235867	1.437412335
GSM2235878	1.332254465
GSM2235879	1.526455314
GSM2235880	1.323637946
GSM2235881	1.370687876
GSM2235882	1.382654425
GSM2235883	1.312002913
GSM2235884	1.307518467
GSM2235885	1.275482974
GSM2235886	1.427610509
GSM2235887	1.392164738
GSM2235888	1.278631745
GSM2235889	1.12259523
GSM2235899	1.497313685
GSM2235900	1.376015041
GSM2235901	1.385666744
GSM2235902	1.360986445
GSM2235903	1.33964338
GSM2235904	1.577975493
GSM2235905	1.43036941
GSM2235906	1.362881424
GSM2235907	1.142889895
GSM2235908	1.524089428
GSM2235909	1.20538761
GSM2235910	1.212515391
GSM2235921	1.157118152
GSM2235922	1.149167885
GSM2235923	1.307475319
GSM2235924	1.418172133
GSM2235925	1.207570894
GSM2235926	1.19128201
GSM2235927	1.157855543
GSM2235928	1.511465382
GSM2235929	1.231756128
GSM2235930	1.330520977
GSM2235931	1.104329805
GSM2235932	1.015613331
GSM2235933	1.46320572
GSM2235934	1.205686936
GSM2235935	1.381856236
GSM2235936	1.283687439
GSM2235937	1.253905811
GSM2235938	1.099911716
GSM2235939	1.313041964
GSM2235940	1.47219538
GSM2235941	1.292274928
GSM2235942	1.239974962
GSM2235943	1.208170109
GSM2235944	1.27488604
GSM2235945	1.319587836
GSM2235946	1.042789558
GSM2235947	0.940489059
GSM2235948	0.994006268
GSM2235949	1.267253438
GSM2235950	0.87661072
GSM2235951	1.367173348
GSM2235952	1.361789911
GSM2235953	1.450958965
GSM2235954	1.194610637
GSM2235955	1.447787657
GSM2235956	1.223139806
GSM2235957	1.245613773
GSM2235958	1.334436617
GSM2235959	0.627089571
GSM2235960	1.263963468
GSM2235961	1.41808672
GSM2235962	1.290372088
GSM2235963	1.080885216
GSM2235964	1.186385383
GSM2235965	0.783041911
GSM2235966	1.168085707
GSM2235967	0.871640573
GSM2235968	0.58235884
GSM2235969	1.009882727
GSM2235970	1.487287903
GSM2235971	1.156022357
GSM2235972	0.787092898
GSM2235973	1.043998935
GSM2235974	0.971234704
GSM2235975	0.79784191
GSM2235976	0.704353758
GSM2235977	1.408900057
GSM2235978	1.122115449
GSM2235979	1.367598868
GSM2235980	1.218571945
GSM2235981	1.253217931
GSM2235982	1.463027161
GSM2235983	1.153987898
GSM2235984	1.234624942
GSM2235985	1.337448024
GSM2235986	1.234865444
GSM2235987	1.527276155
GSM2235988	1.226748516
GSM2235991	1.271103789
GSM2235992	1.373863379
GSM2235993	1.277116757
GSM2235994	0.651880256
GSM2235995	1.115778545
GSM2235996	1.317495393
GSM2235997	1.29472983
GSM2235998	1.118087202
GSM2235999	1.268322076
GSM2236000	1.251269396
GSM2236001	1.286990456
GSM2236002	1.175644498
GSM2236003	1.360766655
GSM2236004	1.344834101
GSM2236005	1.342055247
GSM2236006	0.969594967
GSM2236007	1.449170023
GSM2236008	1.236002231
GSM2236009	1.183434668
GSM2236010	1.142712789
GSM2236011	1.159257646
GSM2236012	1.448579959
GSM2236013	1.362706087
GSM2236014	0.980470388
GSM2236015	1.4444876
GSM2236016	1.379454608
GSM2236017	1.404604977
GSM2236018	1.372412777
GSM2236019	1.264064857
GSM2236020	1.176596369
GSM2236021	1.426645715
GSM2236022	1.076691211
GSM2236023	1.156676437
GSM2236024	1.281878475
GSM2236025	1.320075763
GSM2236026	1.200072438
GSM2236027	1.354178007
GSM2236028	1.003039836
GSM2236029	1.004254395
GSM2236030	1.23359929
GSM2236031	1.399299488
GSM2236032	1.189895434
GSM2236033	1.210887198
GSM2236034	1.223339697
GSM2236036	1.167269544
GSM2236037	1.548279488
GSM2236038	1.367824823
GSM2236039	1.379445776
GSM2236040	1.189486274
GSM2236041	1.550337915
GSM2236042	1.171661923
GSM2236043	1.380619117
GSM2236044	1.162480476
GSM2236045	1.079042576
GSM2236046	1.161837892
GSM2236047	1.183456546
GSM2236048	0.630346968
GSM2236049	0.942092128
GSM2236050	1.149877768
GSM2236051	1.345501887
GSM2236052	1.198174831
GSM2236053	1.400299313
GSM2236054	1.463651706
GSM2236055	1.24974594
GSM2236056	1.194399786
GSM2236057	1.349053435
GSM2236058	1.423505858
GSM2236059	1.478777555
GSM2236060	1.466185763
GSM2236061	1.382112735
GSM2236062	1.375976732
GSM2236063	1.477167757
GSM2236064	1.304524746
GSM2236065	1.178395896
GSM2236066	1.364858257
GSM2236067	1.250006312
GSM2236068	1.223548534
GSM2236069	1.047712682
GSM2236070	1.027564573
GSM2236071	1.0519951
GSM2236072	1.260915237
GSM2236073	1.195228575
GSM2236074	1.076226282
GSM2236075	1.405200639
GSM2236076	1.106070291
GSM2236077	1.124761431
GSM2236078	1.200301065
GSM2236079	1.105863885
GSM2236080	1.368009485
GSM2236082	1.176830038
GSM2236083	1.028807755
GSM2236084	1.200372998
GSM2236085	1.199801649
GSM2236086	1.10653514
GSM2236087	1.235386668
GSM2236088	1.323420549
GSM2236089	1.269331182
GSM2236090	1.307158522
GSM2236091	1.295973227
GSM2236092	1.277875372
GSM2236093	1.281851759
GSM2236094	1.27284232
GSM2236095	1.318191099
