# Supplementary material for: Association of the TGFβ gene family with microenvironmental features of gastric cancer and prediction of response to immunotherapy
Source: Front Oncol. 2022 Sep 2;12:920599. doi: 10.3389/fonc.2022.920599 (PMC9478444; doi:10.3389/fonc.2022.920599)
Supplement: Supplementary file 1 [file DataSheet_1.zip › 5.EMT_score (ssGSEA)/STAD.csv]

sample	EMT
TCGA-3M-AB46-01A-11R-A414-31	0.652140543
TCGA-3M-AB47-01A-22R-A414-31	0.798285769
TCGA-B7-5818-01A-11R-1602-13	0.57650362
TCGA-B7-A5TI-01A-11R-A31P-31	0.755876441
TCGA-B7-A5TJ-01A-11R-A31P-31	0.720309222
TCGA-B7-A5TK-01A-12R-A36D-31	0.855615363
TCGA-B7-A5TN-01A-21R-A31P-31	0.88714726
TCGA-BR-4187-01A-01R-1131-13	0.887617719
TCGA-BR-4191-01A-02R-1131-13	0.748207377
TCGA-BR-4201-01A-01R-1131-13	0.903675605
TCGA-BR-4253-01A-01R-1131-13	0.560974087
TCGA-BR-4256-01A-01R-1131-13	0.755659061
TCGA-BR-4257-01A-01R-1131-13	0.813482208
TCGA-BR-4267-01A-01R-1131-13	0.697047463
TCGA-BR-4279-01A-01R-1131-13	0.933966664
TCGA-BR-4280-01A-01R-1131-13	0.541118699
TCGA-BR-4294-01A-01R-1131-13	0.33109238
TCGA-BR-4357-01A-01R-1157-13	0.745712035
TCGA-BR-4361-01A-01R-1157-13	0.682164741
TCGA-BR-4363-01A-01R-1157-13	0.706255041
TCGA-BR-4366-01A-01R-1157-13	0.677009937
TCGA-BR-4367-01A-01R-1157-13	0.809474507
TCGA-BR-4368-01A-01R-1157-13	0.605326138
TCGA-BR-4369-01A-01R-1157-13	0.638339374
TCGA-BR-4370-01A-01R-1157-13	0.927709368
TCGA-BR-4371-01A-01R-1157-13	0.617817282
TCGA-BR-6452-01A-12R-1802-13	0.705333123
TCGA-BR-6453-01A-11R-1802-13	0.712186219
TCGA-BR-6454-01A-11R-1802-13	0.668642295
TCGA-BR-6455-01A-11R-1802-13	0.504867604
TCGA-BR-6456-01A-11R-1802-13	0.795368735
TCGA-BR-6457-01A-21R-1802-13	0.816690103
TCGA-BR-6458-01A-11R-1802-13	0.613367307
TCGA-BR-6563-01A-13R-2055-13	0.845794727
TCGA-BR-6564-01A-12R-1884-13	0.761587186
TCGA-BR-6565-01A-11R-1802-13	0.710451449
TCGA-BR-6566-01A-11R-1802-13	0.774562859
TCGA-BR-6705-01A-12R-1884-13	0.728448661
TCGA-BR-6707-01A-11R-1884-13	0.498066149
TCGA-BR-6709-01A-11R-1884-13	0.33559739
TCGA-BR-6710-01A-11R-1884-13	0.695270801
TCGA-BR-6801-01A-11R-1884-13	0.797107449
TCGA-BR-6802-01A-11R-1884-13	0.790450476
TCGA-BR-6803-01A-11R-1884-13	0.802672656
TCGA-BR-6852-01A-11R-1884-13	0.702230559
TCGA-BR-7196-01A-11R-2055-13	0.69823336
TCGA-BR-7197-01A-11R-2203-13	0.680145958
TCGA-BR-7704-01A-11R-2055-13	0.503766052
TCGA-BR-7707-01A-11R-2055-13	0.676854551
TCGA-BR-7715-01A-11R-2055-13	0.649856993
TCGA-BR-7716-01A-21R-2055-13	0.652634999
TCGA-BR-7717-01A-11R-2055-13	0.738632336
TCGA-BR-7722-01A-31R-2203-13	0.763265987
TCGA-BR-7723-01A-11R-2055-13	0.364421728
TCGA-BR-7851-01A-11R-2203-13	0.71855781
TCGA-BR-7901-01A-11R-2203-13	0.874596874
TCGA-BR-7957-01A-11R-2203-13	0.853572784
TCGA-BR-7958-01A-21R-2343-13	0.715319557
TCGA-BR-7959-01A-11R-2343-13	0.913087871
TCGA-BR-8058-01A-31R-2343-13	0.796233468
TCGA-BR-8059-01A-11R-2343-13	0.897516647
TCGA-BR-8060-01A-11R-2343-13	0.391333867
TCGA-BR-8077-01A-11R-2343-13	0.643503639
TCGA-BR-8080-01A-11R-2343-13	0.911574733
TCGA-BR-8081-01A-11R-2343-13	0.711968504
TCGA-BR-8284-01A-11R-2343-13	0.744809416
TCGA-BR-8286-01A-12R-2343-13	0.690008482
TCGA-BR-8289-01A-11R-2343-13	0.608170335
TCGA-BR-8291-01A-11R-2343-13	0.900335931
TCGA-BR-8295-01A-11R-2343-13	0.307686431
TCGA-BR-8296-01A-11R-2343-13	0.71977155
TCGA-BR-8297-01A-12R-2343-13	0.773493827
TCGA-BR-8361-01A-11R-2343-13	0.441406447
TCGA-BR-8364-01A-11R-2343-13	0.92494141
TCGA-BR-8365-01A-21R-2343-13	0.779039173
TCGA-BR-8366-01A-11R-2343-13	0.879704692
TCGA-BR-8367-01A-11R-2343-13	0.842368954
TCGA-BR-8368-01A-11R-2343-13	0.526957158
TCGA-BR-8369-01A-11R-2343-13	0.788242667
TCGA-BR-8371-01A-11R-2343-13	0.581779927
TCGA-BR-8372-01A-11R-2343-13	0.508312315
TCGA-BR-8373-01A-11R-2343-13	0.746797385
TCGA-BR-8380-01A-11R-2343-13	0.789710613
TCGA-BR-8381-01A-11R-2402-13	0.666067926
TCGA-BR-8382-01A-11R-2402-13	0.784745682
TCGA-BR-8384-01A-21R-2402-13	0.738732219
TCGA-BR-8483-01A-31R-2402-13	0.698229259
TCGA-BR-8484-01A-11R-2402-13	0.638369571
TCGA-BR-8485-01A-11R-2402-13	0.732010588
TCGA-BR-8486-01A-31R-2402-13	0.738418634
TCGA-BR-8487-01A-11R-2402-13	0.573166126
TCGA-BR-8588-01A-11R-2402-13	0.84275488
TCGA-BR-8589-01A-11R-2402-13	0.430168499
TCGA-BR-8590-01A-11R-2402-13	0.915587776
TCGA-BR-8591-01A-11R-2402-13	0.68184565
TCGA-BR-8592-01A-11R-2402-13	0.771020969
TCGA-BR-8676-01A-11R-2402-13	0.269600454
TCGA-BR-8677-01A-11R-2402-13	0.695249249
TCGA-BR-8678-01A-11R-2402-13	0.568282442
TCGA-BR-8679-01A-11R-2402-13	0.735540414
TCGA-BR-8680-01A-11R-2402-13	0.554869014
TCGA-BR-8682-01A-11R-2402-13	0.835693845
TCGA-BR-8683-01A-11R-2402-13	0.805694062
TCGA-BR-8686-01A-11R-2402-13	0.607693631
TCGA-BR-8687-01A-11R-2402-13	0.656799146
TCGA-BR-8690-01A-11R-2402-13	0.710253889
TCGA-BR-A44T-01A-32R-A24K-31	0.652129135
TCGA-BR-A44U-01A-11R-A36D-31	0.762408374
TCGA-BR-A4CR-01A-11R-A24K-31	0.477511621
TCGA-BR-A4CS-01A-11R-A24K-31	0.692394804
TCGA-BR-A4IV-01A-31R-A251-31	0.655188826
TCGA-BR-A4J4-01A-12R-A251-31	0.788391462
TCGA-BR-A4J5-01A-21R-A251-31	0.976134883
TCGA-BR-A4J6-01A-11R-A251-31	0.819039765
TCGA-BR-A4J7-01A-31R-A251-31	0.744907846
TCGA-BR-A4J8-01A-11R-A251-31	0.774802782
TCGA-BR-A4J9-01A-12R-A251-31	0.688556487
TCGA-BR-A4PF-01A-11R-A251-31	0.555791838
TCGA-BR-A4QL-01A-31R-A251-31	0.509500624
TCGA-CD-5798-01A-11R-1602-13	0.990201329
TCGA-CD-5799-01A-11R-1602-13	0.653062588
TCGA-CD-5800-01A-11R-1602-13	0.597039666
TCGA-CD-5801-01A-11R-1602-13	0.585220076
TCGA-CD-5803-01A-11R-1602-13	0.761217177
TCGA-CD-5804-01A-12R-2055-13	0.776555004
TCGA-CD-5813-01A-11R-1602-13	0.716879421
TCGA-CD-8524-01A-11R-2343-13	0.74609163
TCGA-CD-8525-01A-11R-2343-13	0.698715279
TCGA-CD-8526-01A-11R-2343-13	0.603251238
TCGA-CD-8527-01A-11R-2343-13	0.700222834
TCGA-CD-8528-01A-11R-2343-13	0.656957173
TCGA-CD-8529-01A-11R-2343-13	0.809946843
TCGA-CD-8530-01A-11R-2343-13	0.771168725
TCGA-CD-8531-01A-11R-2343-13	0.056814053
TCGA-CD-8532-01A-11R-2343-13	0.707767744
TCGA-CD-8533-01A-11R-2343-13	0.475750755
TCGA-CD-8534-01A-11R-2343-13	0.678283638
TCGA-CD-8535-01A-11R-2343-13	0.529623221
TCGA-CD-A486-01A-11R-A24K-31	0.673484045
TCGA-CD-A487-01A-21R-A24K-31	0.731683933
TCGA-CD-A489-01A-11R-A24K-31	0.874033667
TCGA-CD-A48A-01A-12R-A36D-31	0.608542233
TCGA-CD-A48C-01A-11R-A24K-31	0.742866738
TCGA-CD-A4MG-01A-11R-A251-31	0.693288702
TCGA-CD-A4MH-01A-11R-A251-31	0.596867622
TCGA-CG-4301-01A-01R-1157-13	0.90136831
TCGA-CG-4304-01A-01R-1157-13	0.7494166
TCGA-CG-4305-01A-01R-1157-13	0.767264063
TCGA-CG-4306-01A-01R-1157-13	0.794707145
TCGA-CG-4436-01A-01R-1157-13	0.589258457
TCGA-CG-4437-01A-01R-1802-13	0.738543144
TCGA-CG-4438-01A-01R-1157-13	0.68311029
TCGA-CG-4440-01A-01R-1157-13	0.373572359
TCGA-CG-4441-01A-01R-1802-13	0.78109389
TCGA-CG-4442-01A-01R-1157-13	0.615016715
TCGA-CG-4443-01A-01R-1157-13	0.528653833
TCGA-CG-4444-01A-01R-1157-13	0.696596517
TCGA-CG-4460-01A-01R-1157-13	0.602301305
TCGA-CG-4462-01A-01R-1157-13	0.985028493
TCGA-CG-4465-01A-01R-1157-13	0.707040797
TCGA-CG-4466-01A-01R-1157-13	0.599627444
TCGA-CG-4469-01A-01R-1157-13	0.60883305
TCGA-CG-4475-01A-01R-1157-13	0.818571208
TCGA-CG-4476-01A-01R-1157-13	0.80024729
TCGA-CG-4477-01A-01R-1157-13	0.904562685
TCGA-CG-5716-01A-21R-1802-13	0.656964108
TCGA-CG-5717-01A-11R-1602-13	0.948056711
TCGA-CG-5718-01A-11R-1602-13	0.65246762
TCGA-CG-5719-01A-11R-1602-13	0.913319321
TCGA-CG-5720-01A-11R-1602-13	0.752628418
TCGA-CG-5721-01A-11R-1602-13	0.568721234
TCGA-CG-5722-01A-21R-1602-13	0.638410914
TCGA-CG-5723-01A-11R-1602-13	0.700305292
TCGA-CG-5724-01A-11R-1602-13	0.748134165
TCGA-CG-5725-01A-11R-1602-13	0.576438977
TCGA-CG-5726-01A-11R-1602-13	0.502901681
TCGA-CG-5732-01A-11R-1602-13	0.628585977
TCGA-CG-5734-01A-11R-1602-13	0.790486286
TCGA-D7-5577-01A-01R-1602-13	0.726211448
TCGA-D7-5578-01A-01R-1602-13	0.743690527
TCGA-D7-6519-01A-11R-1802-13	0.811219969
TCGA-D7-6520-01A-11R-1802-13	0.749011521
TCGA-D7-6521-01A-11R-1802-13	0.837840494
TCGA-D7-6522-01A-11R-1802-13	0.738144088
TCGA-D7-6524-01A-11R-1802-13	1.01298799
TCGA-D7-6525-01A-11R-1802-13	0.834804541
TCGA-D7-6526-01A-11R-1802-13	0.669823475
TCGA-D7-6527-01A-11R-1802-13	0.623480951
TCGA-D7-6528-01A-11R-1802-13	0.5701059
TCGA-D7-6815-01A-11R-1884-13	0.756542117
TCGA-D7-6818-01A-11R-1884-13	0.702914366
TCGA-D7-6822-01A-11R-1884-13	0.690183767
TCGA-D7-8570-01A-11R-2343-13	0.564864289
TCGA-D7-8572-01A-11R-2343-13	0.757041036
TCGA-D7-8573-01A-11R-2343-13	0.510890031
TCGA-D7-8574-01A-13R-2343-13	0.690990082
TCGA-D7-8575-01A-11R-2343-13	0.768999167
TCGA-D7-8576-01A-11R-2343-13	0.675394452
TCGA-D7-8578-01A-21R-2343-13	0.916595295
TCGA-D7-8579-01A-11R-2343-13	0.90271097
TCGA-D7-A4YU-01A-21R-A251-31	0.599135492
TCGA-D7-A4YX-01A-11R-A251-31	0.523952239
TCGA-D7-A4Z0-01A-22R-A251-31	0.972773
TCGA-D7-A6EV-01A-11R-A31P-31	0.596003719
TCGA-D7-A6EX-01A-11R-A31P-31	0.429882007
TCGA-D7-A6EY-01A-21R-A31P-31	0.763886303
TCGA-D7-A6EZ-01A-11R-A31P-31	0.454045337
TCGA-D7-A6F0-01A-11R-A31P-31	0.486887378
TCGA-D7-A6F2-01A-12R-A31P-31	0.669258809
TCGA-D7-A747-01A-22R-A33Y-31	0.709288419
TCGA-D7-A748-01A-12R-A32D-31	1.030656276
TCGA-D7-A74A-01A-11R-A32D-31	0.615928711
TCGA-EQ-8122-01A-11R-2343-13	0.808038595
TCGA-F1-6177-01A-11R-1802-13	0.562786409
TCGA-F1-6874-01A-11R-1884-13	0.729241648
TCGA-F1-6875-01A-11R-2055-13	0.559192888
TCGA-F1-A448-01A-11R-A24K-31	0.917005532
TCGA-F1-A72C-01A-21R-A33Y-31	0.728837696
TCGA-FP-7735-01A-11R-2055-13	0.697673031
TCGA-FP-7829-01A-11R-2055-13	0.771055885
TCGA-FP-7916-01A-11R-2203-13	0.756317319
TCGA-FP-7998-01A-11R-2203-13	0.654319201
TCGA-FP-8099-01A-11R-2343-13	0.781429549
TCGA-FP-8209-01A-11R-2343-13	0.624294309
TCGA-FP-8210-01A-11R-2343-13	0.86344117
TCGA-FP-8211-01A-11R-2343-13	0.703225894
TCGA-FP-8631-01A-11R-2402-13	0.784366343
TCGA-FP-A4BF-01A-12R-A36D-31	0.762095177
TCGA-FP-A8CX-01A-11R-A36D-31	0.61579385
TCGA-FP-A9TM-01A-11R-A39E-31	0.606258583
TCGA-HF-7131-01A-11R-2055-13	0.788192763
TCGA-HF-7132-01A-11R-2055-13	0.738655288
TCGA-HF-7133-01A-11R-2055-13	0.705058559
TCGA-HF-7134-01A-11R-2055-13	0.715371356
TCGA-HF-A5NB-01A-11R-A31P-31	0.557760196
TCGA-HJ-7597-01A-21R-2203-13	0.550507813
TCGA-HU-8238-01A-11R-2343-13	0.762417125
TCGA-HU-8244-01A-11R-2343-13	0.540469063
TCGA-HU-8249-01A-11R-A36D-31	0.631467866
TCGA-HU-8602-01A-11R-2402-13	0.492532522
TCGA-HU-8604-01A-11R-2402-13	0.624311346
TCGA-HU-8608-01A-11R-2402-13	0.545180924
TCGA-HU-8610-01A-22R-2402-13	0.764415482
TCGA-HU-A4G2-01A-11R-A251-31	0.681926352
TCGA-HU-A4G3-01A-11R-A24K-31	0.730328644
TCGA-HU-A4G8-01A-11R-A251-31	0.60371968
TCGA-HU-A4G9-01A-11R-A24K-31	0.406891649
TCGA-HU-A4GC-01A-12R-A251-31	0.712013271
TCGA-HU-A4GD-01A-11R-A36D-31	0.460421897
TCGA-HU-A4GF-01A-11R-A24K-31	0.632008466
TCGA-HU-A4GH-01A-11R-A24K-31	0.56833447
TCGA-HU-A4GJ-01A-11R-A251-31	0.535798962
TCGA-HU-A4GP-01A-11R-A251-31	0.685669146
TCGA-HU-A4GQ-01A-11R-A36D-31	0.816517563
TCGA-HU-A4GT-01A-21R-A251-31	0.618474925
TCGA-HU-A4GU-01A-11R-A251-31	0.626001528
TCGA-HU-A4GX-01A-12R-A251-31	0.539501429
TCGA-HU-A4GY-01A-21R-A24K-31	0.692311625
TCGA-HU-A4H0-01A-11R-A251-31	0.489645211
TCGA-HU-A4H2-01A-11R-A251-31	0.585888236
TCGA-HU-A4H3-01A-21R-A251-31	0.610959625
TCGA-HU-A4H4-01A-21R-A251-31	0.640294064
TCGA-HU-A4H5-01A-21R-A251-31	0.572009395
TCGA-HU-A4H6-01A-11R-A251-31	0.719605799
TCGA-HU-A4H8-01A-11R-A251-31	0.525455845
TCGA-HU-A4HB-01A-12R-A251-31	0.661997971
TCGA-HU-A4HD-01A-11R-A251-31	0.701293274
TCGA-IN-7806-01A-11R-2055-13	0.76022642
TCGA-IN-7808-01A-11R-2203-13	0.503336794
TCGA-IN-8462-01A-11R-2343-13	1.039175974
TCGA-IN-8663-01A-11R-2402-13	0.766470483
TCGA-IN-A6RI-01A-11R-A32D-31	0.478254189
TCGA-IN-A6RJ-01A-21R-A33Y-31	0.792720256
TCGA-IN-A6RL-01A-11R-A32D-31	0.697085681
TCGA-IN-A6RN-01A-12R-A33Y-31	0.750568475
TCGA-IN-A6RO-01A-12R-A33Y-31	0.503259015
TCGA-IN-A6RR-01A-12R-A32D-31	0.685446989
TCGA-IN-A6RS-01A-12R-A354-31	0.698264066
TCGA-IN-A7NR-01A-11R-A354-31	0.955407499
TCGA-IN-A7NT-01A-21R-A354-31	0.764694208
TCGA-IN-A7NU-01A-22R-A354-31	0.881213358
TCGA-IN-AB1V-01A-21R-A414-31	0.896107831
TCGA-IN-AB1X-01A-11R-A39E-31	0.781738462
TCGA-IP-7968-01A-11R-2203-13	0.782204613
TCGA-KB-A6F7-01A-12R-A32D-31	0.464709035
TCGA-KB-A93G-01A-11R-A39E-31	0.86476162
TCGA-KB-A93H-01A-11R-A39E-31	0.45726314
TCGA-KB-A93J-01A-11R-A39E-31	0.617643326
TCGA-MX-A5UG-01A-21R-A31P-31	0.971506502
TCGA-MX-A5UJ-01A-11R-A31P-31	0.764768545
TCGA-MX-A663-01A-11R-A31P-31	0.746042895
TCGA-MX-A666-01A-11R-A31P-31	0.57048301
TCGA-R5-A7O7-01A-11R-A33Y-31	0.669390614
TCGA-R5-A7ZE-01B-11R-A354-31	0.847679056
TCGA-R5-A7ZF-01A-11R-A354-31	0.671620471
TCGA-R5-A7ZI-01A-11R-A354-31	0.43183416
TCGA-R5-A7ZR-01A-11R-A354-31	0.575008297
TCGA-R5-A805-01A-11R-A36D-31	0.899517942
TCGA-RD-A7BS-01A-11R-A32D-31	1.045111655
TCGA-RD-A7BT-01A-11R-A33Y-31	0.542228255
TCGA-RD-A7BW-01A-11R-A32D-31	0.799274909
TCGA-RD-A7C1-01A-11R-A32D-31	0.497947903
TCGA-RD-A8MV-01A-11R-A36D-31	0.698122872
TCGA-RD-A8MW-01A-11R-A36D-31	0.70158086
TCGA-RD-A8N0-01A-12R-A36D-31	0.771948609
TCGA-RD-A8N1-01A-12R-A36D-31	0.709717956
TCGA-RD-A8N2-01A-12R-A36D-31	0.589053917
TCGA-RD-A8N4-01A-21R-A36D-31	0.594959699
TCGA-RD-A8N5-01A-12R-A36D-31	0.941827155
TCGA-RD-A8N6-01A-11R-A36D-31	0.698098344
TCGA-RD-A8N9-01A-12R-A39E-31	0.763873024
TCGA-RD-A8NB-01A-12R-A39E-31	0.794711133
TCGA-SW-A7EA-01A-12R-A354-31	0.80592837
TCGA-SW-A7EB-01A-11R-A354-31	0.651432642
TCGA-VQ-A8DT-01A-11R-A36D-31	0.711025457
TCGA-VQ-A8DU-01A-11R-A36D-31	0.705999986
TCGA-VQ-A8DV-01A-12R-A36D-31	0.459937663
TCGA-VQ-A8DZ-01A-11R-A36D-31	0.679771536
TCGA-VQ-A8E0-01A-11R-A414-31	0.550299609
TCGA-VQ-A8E2-01A-11R-A36D-31	0.637534249
TCGA-VQ-A8E3-01A-11R-A39E-31	0.533428688
TCGA-VQ-A8E7-01B-11R-A414-31	0.845807815
TCGA-VQ-A8P2-01A-11R-A36D-31	0.530767227
TCGA-VQ-A8P3-01A-11R-A36D-31	0.760303157
TCGA-VQ-A8P5-01A-11R-A39E-31	0.770785458
TCGA-VQ-A8P8-01A-11R-A39E-31	0.909000904
TCGA-VQ-A8PB-01A-11R-A39E-31	0.714283771
TCGA-VQ-A8PC-01A-11R-A39E-31	0.821560873
TCGA-VQ-A8PD-01A-11R-A414-31	0.89581309
TCGA-VQ-A8PE-01A-11R-A414-31	0.582323519
TCGA-VQ-A8PF-01A-11R-A414-31	0.617966492
TCGA-VQ-A8PH-01A-12R-A414-31	0.456823846
TCGA-VQ-A8PJ-01A-11R-A414-31	0.652441611
TCGA-VQ-A8PK-01A-12R-A414-31	0.810229658
TCGA-VQ-A8PM-01A-21R-A414-31	0.74344538
TCGA-VQ-A8PO-01A-11R-A414-31	0.671293333
TCGA-VQ-A8PP-01A-21R-A414-31	0.733558565
TCGA-VQ-A8PQ-01A-11R-A414-31	0.724568345
TCGA-VQ-A8PU-01A-12R-A414-31	0.624265208
TCGA-VQ-A8PX-01A-12R-A414-31	0.560137944
TCGA-VQ-A91A-01A-11R-A414-31	0.852155952
TCGA-VQ-A91D-01A-11R-A414-31	0.620365364
TCGA-VQ-A91E-01A-31R-A414-31	0.519404963
TCGA-VQ-A91K-01A-11R-A414-31	0.767870529
TCGA-VQ-A91N-01A-11R-A414-31	0.659633586
TCGA-VQ-A91Q-01A-12R-A414-31	0.878480037
TCGA-VQ-A91S-01A-11R-A414-31	0.553315048
TCGA-VQ-A91U-01A-11R-A414-31	0.600938571
TCGA-VQ-A91V-01A-11R-A414-31	0.691355706
TCGA-VQ-A91X-01A-12R-A414-31	0.413377276
TCGA-VQ-A91Y-01A-11R-A414-31	0.811574005
TCGA-VQ-A91Z-01A-11R-A414-31	0.4867449
TCGA-VQ-A922-01A-11R-A414-31	0.746246153
TCGA-VQ-A923-01A-11R-A414-31	0.597946182
TCGA-VQ-A924-01A-11R-A414-31	0.669335801
TCGA-VQ-A925-01A-11R-A414-31	0.735583591
TCGA-VQ-A927-01A-12R-A414-31	0.834151823
TCGA-VQ-A928-01A-11R-A414-31	0.67396084
TCGA-VQ-A92D-01A-11R-A414-31	0.686347775
TCGA-VQ-A94O-01A-11R-A414-31	0.564597779
TCGA-VQ-A94P-01A-13R-A414-31	0.601931859
TCGA-VQ-A94R-01A-11R-A414-31	0.626070573
TCGA-VQ-A94T-01A-11R-A414-31	0.737264841
TCGA-VQ-A94U-01A-12R-A414-31	0.729199838
TCGA-VQ-AA64-01A-11R-A414-31	0.763538768
TCGA-VQ-AA68-01A-11R-A414-31	0.748418303
TCGA-VQ-AA69-01A-11R-A414-31	0.391682583
TCGA-VQ-AA6A-01A-11R-A414-31	0.643771767
TCGA-VQ-AA6D-01A-11R-A414-31	0.547444646
TCGA-VQ-AA6F-01A-31R-A414-31	0.648565116
TCGA-VQ-AA6G-01A-11R-A414-31	0.780249722
TCGA-VQ-AA6J-01A-11R-A414-31	0.640975468
TCGA-VQ-AA6K-01A-11R-A414-31	0.833273599
TCGA-ZA-A8F6-01A-23R-A36D-31	0.873679886
TCGA-ZQ-A9CR-01A-11R-A39E-31	0.781408253
