# Supplementary material for: Association of the TGFβ gene family with microenvironmental features of gastric cancer and prediction of response to immunotherapy
Source: Front Oncol. 2022 Sep 2;12:920599. doi: 10.3389/fonc.2022.920599 (PMC9478444; doi:10.3389/fonc.2022.920599)
Supplement: Supplementary file 1 [file DataSheet_1.zip › 6.TMB_MATH (TCGA_STAD)/MATH.csv]

ID	MATH
TCGA-3M-AB46-01A-11R-A414-31	37.33
TCGA-B7-5818-01A-11R-1602-13	28.344
TCGA-B7-A5TI-01A-11R-A31P-31	24.197
TCGA-B7-A5TJ-01A-11R-A31P-31	44.563
TCGA-B7-A5TK-01A-12R-A36D-31	25.746
TCGA-B7-A5TN-01A-21R-A31P-31	46.88
TCGA-BR-4187-01A-01R-1131-13	28.303
TCGA-BR-4191-01A-02R-1131-13	39.514
TCGA-BR-4201-01A-01R-1131-13	27.396
TCGA-BR-4253-01A-01R-1131-13	28.131
TCGA-BR-4256-01A-01R-1131-13	24.487
TCGA-BR-4257-01A-01R-1131-13	35.657
TCGA-BR-4267-01A-01R-1131-13	30.278
TCGA-BR-4279-01A-01R-1131-13	31.48
TCGA-BR-4280-01A-01R-1131-13	21.415
TCGA-BR-6452-01A-12R-1802-13	40.834
TCGA-BR-6453-01A-11R-1802-13	27.884
TCGA-BR-6455-01A-11R-1802-13	20.095
TCGA-BR-6456-01A-11R-1802-13	24.178
TCGA-BR-6457-01A-21R-1802-13	30.068
TCGA-BR-6458-01A-11R-1802-13	33.516
TCGA-BR-6563-01A-13R-2055-13	26.638
TCGA-BR-6564-01A-12R-1884-13	16.359
TCGA-BR-6565-01A-11R-1802-13	42.125
TCGA-BR-6566-01A-11R-1802-13	32.311
TCGA-BR-6705-01A-12R-1884-13	18.532
TCGA-BR-6707-01A-11R-1884-13	27.675
TCGA-BR-6709-01A-11R-1884-13	34.833
TCGA-BR-6801-01A-11R-1884-13	14.015
TCGA-BR-6802-01A-11R-1884-13	26.815
TCGA-BR-6803-01A-11R-1884-13	9.557
TCGA-BR-6852-01A-11R-1884-13	23.542
TCGA-BR-7196-01A-11R-2055-13	29.313
TCGA-BR-7197-01A-11R-2203-13	38.578
TCGA-BR-7704-01A-11R-2055-13	46.596
TCGA-BR-7707-01A-11R-2055-13	43.238
TCGA-BR-7715-01A-11R-2055-13	53.454
TCGA-BR-7716-01A-21R-2055-13	36.11
TCGA-BR-7717-01A-11R-2055-13	49.42
TCGA-BR-7722-01A-31R-2203-13	23.672
TCGA-BR-7723-01A-11R-2055-13	53.358
TCGA-BR-7901-01A-11R-2203-13	38.491
TCGA-BR-7957-01A-11R-2203-13	18.515
TCGA-BR-7958-01A-21R-2343-13	26.956
TCGA-BR-7959-01A-11R-2343-13	51.475
TCGA-BR-8058-01A-31R-2343-13	42.295
TCGA-BR-8059-01A-11R-2343-13	29.652
TCGA-BR-8060-01A-11R-2343-13	49.42
TCGA-BR-8080-01A-11R-2343-13	32.369
TCGA-BR-8081-01A-11R-2343-13	26.233
TCGA-BR-8284-01A-11R-2343-13	31.213
TCGA-BR-8286-01A-12R-2343-13	57.894
TCGA-BR-8289-01A-11R-2343-13	45.572
TCGA-BR-8291-01A-11R-2343-13	32.405
TCGA-BR-8295-01A-11R-2343-13	43.73
TCGA-BR-8296-01A-11R-2343-13	26.618
TCGA-BR-8297-01A-12R-2343-13	26.914
TCGA-BR-8361-01A-11R-2343-13	25.221
TCGA-BR-8364-01A-11R-2343-13	40.771
TCGA-BR-8365-01A-21R-2343-13	17.692
TCGA-BR-8367-01A-11R-2343-13	24.896
TCGA-BR-8368-01A-11R-2343-13	22.294
TCGA-BR-8369-01A-11R-2343-13	22.641
TCGA-BR-8371-01A-11R-2343-13	1.594
TCGA-BR-8372-01A-11R-2343-13	23.704
TCGA-BR-8373-01A-11R-2343-13	58.064
TCGA-BR-8381-01A-11R-2402-13	29.068
TCGA-BR-8382-01A-11R-2402-13	26.201
TCGA-BR-8384-01A-21R-2402-13	11.525
TCGA-BR-8483-01A-31R-2402-13	50.494
TCGA-BR-8484-01A-11R-2402-13	46.955
TCGA-BR-8485-01A-11R-2402-13	38.244
TCGA-BR-8486-01A-31R-2402-13	30.541
TCGA-BR-8487-01A-11R-2402-13	29.52
TCGA-BR-8588-01A-11R-2402-13	32.06
TCGA-BR-8589-01A-11R-2402-13	42.074
TCGA-BR-8590-01A-11R-2402-13	27.179
TCGA-BR-8591-01A-11R-2402-13	22.862
TCGA-BR-8592-01A-11R-2402-13	22.451
TCGA-BR-8676-01A-11R-2402-13	27.253
TCGA-BR-8677-01A-11R-2402-13	24.964
TCGA-BR-8678-01A-11R-2402-13	71.732
TCGA-BR-8680-01A-11R-2402-13	19.655
TCGA-BR-8682-01A-11R-2402-13	25.833
TCGA-BR-8683-01A-11R-2402-13	37.084
TCGA-BR-8686-01A-11R-2402-13	33.752
TCGA-BR-8687-01A-11R-2402-13	54.362
TCGA-BR-8690-01A-11R-2402-13	47.357
TCGA-BR-A44U-01A-11R-A36D-31	33.894
TCGA-BR-A4CS-01A-11R-A24K-31	30.716
TCGA-BR-A4IV-01A-31R-A251-31	7.413
TCGA-BR-A4J5-01A-21R-A251-31	20.605
TCGA-BR-A4J7-01A-31R-A251-31	28.801
TCGA-BR-A4J8-01A-11R-A251-31	60.617
TCGA-BR-A4PF-01A-11R-A251-31	35.556
TCGA-BR-A4QL-01A-31R-A251-31	19.395
TCGA-CD-5798-01A-11R-1602-13	25.73
TCGA-CD-5799-01A-11R-1602-13	71.189
TCGA-CD-5800-01A-11R-1602-13	37.503
TCGA-CD-5801-01A-11R-1602-13	24.105
TCGA-CD-5803-01A-11R-1602-13	10.571
TCGA-CD-5804-01A-12R-2055-13	29.435
TCGA-CD-5813-01A-11R-1602-13	38.456
TCGA-CD-8524-01A-11R-2343-13	55.941
TCGA-CD-8525-01A-11R-2343-13	51.33
TCGA-CD-8526-01A-11R-2343-13	44.087
TCGA-CD-8527-01A-11R-2343-13	40.225
TCGA-CD-8528-01A-11R-2343-13	59.144
TCGA-CD-8529-01A-11R-2343-13	22.109
TCGA-CD-8530-01A-11R-2343-13	31.239
TCGA-CD-8531-01A-11R-2343-13	18.692
TCGA-CD-8532-01A-11R-2343-13	19.756
TCGA-CD-8533-01A-11R-2343-13	41.786
TCGA-CD-8534-01A-11R-2343-13	26.288
TCGA-CD-8535-01A-11R-2343-13	42.716
TCGA-CD-A486-01A-11R-A24K-31	37.96
TCGA-CD-A487-01A-21R-A24K-31	35.106
TCGA-CD-A489-01A-11R-A24K-31	22.809
TCGA-CD-A48A-01A-12R-A36D-31	62.442
TCGA-CD-A48C-01A-11R-A24K-31	57.762
TCGA-CD-A4MG-01A-11R-A251-31	35.005
TCGA-CD-A4MH-01A-11R-A251-31	51.495
TCGA-CG-4301-01A-01R-1157-13	28.433
TCGA-CG-4305-01A-01R-1157-13	26.872
TCGA-CG-4306-01A-01R-1157-13	21.18
TCGA-CG-4436-01A-01R-1157-13	47.761
TCGA-CG-4437-01A-01R-1802-13	43.84
TCGA-CG-4438-01A-01R-1157-13	53.117
TCGA-CG-4440-01A-01R-1157-13	55.998
TCGA-CG-4441-01A-01R-1802-13	21.173
TCGA-CG-4443-01A-01R-1157-13	29.799
TCGA-CG-4444-01A-01R-1157-13	51.192
TCGA-CG-4460-01A-01R-1157-13	48.599
TCGA-CG-4465-01A-01R-1157-13	22.064
TCGA-CG-4466-01A-01R-1157-13	45.027
TCGA-CG-4469-01A-01R-1157-13	21.655
TCGA-CG-4475-01A-01R-1157-13	46.122
TCGA-CG-4477-01A-01R-1157-13	29.593
TCGA-CG-5717-01A-11R-1602-13	37.448
TCGA-CG-5718-01A-11R-1602-13	30.888
TCGA-CG-5719-01A-11R-1602-13	31.996
TCGA-CG-5720-01A-11R-1602-13	18.349
TCGA-CG-5721-01A-11R-1602-13	22.101
TCGA-CG-5722-01A-21R-1602-13	20.725
TCGA-CG-5723-01A-11R-1602-13	22.322
TCGA-CG-5724-01A-11R-1602-13	53.554
TCGA-CG-5725-01A-11R-1602-13	44.713
TCGA-CG-5726-01A-11R-1602-13	28.319
TCGA-CG-5732-01A-11R-1602-13	31.213
TCGA-CG-5734-01A-11R-1602-13	19.875
TCGA-D7-5577-01A-01R-1602-13	21.379
TCGA-D7-5578-01A-01R-1602-13	27.44
TCGA-D7-6519-01A-11R-1802-13	32.975
TCGA-D7-6520-01A-11R-1802-13	36.52
TCGA-D7-6521-01A-11R-1802-13	42.767
TCGA-D7-6524-01A-11R-1802-13	19.465
TCGA-D7-6525-01A-11R-1802-13	28.211
TCGA-D7-6526-01A-11R-1802-13	52.95
TCGA-D7-6527-01A-11R-1802-13	39.442
TCGA-D7-6528-01A-11R-1802-13	56.48
TCGA-D7-6815-01A-11R-1884-13	57.813
TCGA-D7-6818-01A-11R-1884-13	34.139
TCGA-D7-6822-01A-11R-1884-13	32.319
TCGA-D7-8570-01A-11R-2343-13	31.808
TCGA-D7-8572-01A-11R-2343-13	25.366
TCGA-D7-8573-01A-11R-2343-13	55.567
TCGA-D7-8574-01A-13R-2343-13	33.659
TCGA-D7-8575-01A-11R-2343-13	44.42
TCGA-D7-8576-01A-11R-2343-13	55.768
TCGA-D7-8578-01A-21R-2343-13	29.879
TCGA-D7-8579-01A-11R-2343-13	20.946
TCGA-D7-A4YU-01A-21R-A251-31	35.589
TCGA-D7-A4YX-01A-11R-A251-31	28.73
TCGA-D7-A4Z0-01A-22R-A251-31	25.757
TCGA-D7-A6EV-01A-11R-A31P-31	55.502
TCGA-D7-A6EX-01A-11R-A31P-31	47.542
TCGA-D7-A6EY-01A-21R-A31P-31	31.072
TCGA-D7-A6EZ-01A-11R-A31P-31	23.505
TCGA-D7-A6F0-01A-11R-A31P-31	61.526
TCGA-D7-A6F2-01A-12R-A31P-31	67.012
TCGA-D7-A747-01A-22R-A33Y-31	28.753
TCGA-D7-A748-01A-12R-A32D-31	6.047
TCGA-D7-A74A-01A-11R-A32D-31	33.279
TCGA-EQ-8122-01A-11R-2343-13	55.556
TCGA-F1-6177-01A-11R-1802-13	21.386
TCGA-F1-6874-01A-11R-1884-13	25.949
TCGA-F1-6875-01A-11R-2055-13	46.206
TCGA-F1-A448-01A-11R-A24K-31	27.871
TCGA-F1-A72C-01A-21R-A33Y-31	28.122
TCGA-FP-7735-01A-11R-2055-13	27.855
TCGA-FP-7829-01A-11R-2055-13	47.59
TCGA-FP-7916-01A-11R-2203-13	39.334
TCGA-FP-7998-01A-11R-2203-13	33.848
TCGA-FP-8099-01A-11R-2343-13	65.865
TCGA-FP-8211-01A-11R-2343-13	30.867
TCGA-FP-A4BF-01A-12R-A36D-31	46.244
TCGA-FP-A9TM-01A-11R-A39E-31	47.73
TCGA-HF-7132-01A-11R-2055-13	30.838
TCGA-HF-7133-01A-11R-2055-13	24.886
TCGA-HF-7134-01A-11R-2055-13	33.948
TCGA-HF-A5NB-01A-11R-A31P-31	23.195
TCGA-HJ-7597-01A-21R-2203-13	31.372
TCGA-HU-8238-01A-11R-2343-13	35.393
TCGA-HU-8244-01A-11R-2343-13	20.473
TCGA-HU-8249-01A-11R-A36D-31	39.795
TCGA-HU-8602-01A-11R-2402-13	25.698
TCGA-HU-8604-01A-11R-2402-13	45.032
TCGA-HU-8608-01A-11R-2402-13	23.597
TCGA-HU-A4G2-01A-11R-A251-31	35.867
TCGA-HU-A4G3-01A-11R-A24K-31	32.947
TCGA-HU-A4G8-01A-11R-A251-31	23.398
TCGA-HU-A4G9-01A-11R-A24K-31	25.74
TCGA-HU-A4GC-01A-12R-A251-31	31.613
TCGA-HU-A4GD-01A-11R-A36D-31	67.356
TCGA-HU-A4GF-01A-11R-A24K-31	39.184
TCGA-HU-A4GH-01A-11R-A24K-31	46.886
TCGA-HU-A4GP-01A-11R-A251-31	47.585
TCGA-HU-A4GT-01A-21R-A251-31	35.582
TCGA-HU-A4GU-01A-11R-A251-31	37.033
TCGA-HU-A4GX-01A-12R-A251-31	25.625
TCGA-HU-A4H0-01A-11R-A251-31	35.793
TCGA-HU-A4H2-01A-11R-A251-31	35.616
TCGA-HU-A4H3-01A-21R-A251-31	25.279
TCGA-HU-A4H4-01A-21R-A251-31	29.912
TCGA-HU-A4H5-01A-21R-A251-31	51.1
TCGA-HU-A4H6-01A-11R-A251-31	28.169
TCGA-HU-A4H8-01A-11R-A251-31	23.04
TCGA-HU-A4HD-01A-11R-A251-31	37.884
TCGA-IN-7806-01A-11R-2055-13	32.693
TCGA-IN-7808-01A-11R-2203-13	49.195
TCGA-IN-8462-01A-11R-2343-13	43.673
TCGA-IN-8663-01A-11R-2402-13	40.242
TCGA-IN-A6RI-01A-11R-A32D-31	37.711
TCGA-IN-A6RJ-01A-21R-A33Y-31	32.655
TCGA-IN-A6RL-01A-11R-A32D-31	65.244
TCGA-IN-A6RN-01A-12R-A33Y-31	37.606
TCGA-IN-A6RR-01A-12R-A32D-31	31.378
TCGA-IN-A6RS-01A-12R-A354-31	33.606
TCGA-IN-A7NR-01A-11R-A354-31	25.314
TCGA-IN-A7NT-01A-21R-A354-31	46.331
TCGA-IN-A7NU-01A-22R-A354-31	44.016
TCGA-IN-AB1V-01A-21R-A414-31	34.804
TCGA-IN-AB1X-01A-11R-A39E-31	21.517
TCGA-IP-7968-01A-11R-2203-13	37.657
TCGA-KB-A6F7-01A-12R-A32D-31	50.883
TCGA-KB-A93G-01A-11R-A39E-31	18.443
TCGA-KB-A93H-01A-11R-A39E-31	53.504
TCGA-KB-A93J-01A-11R-A39E-31	22.525
TCGA-MX-A5UG-01A-21R-A31P-31	9.754
TCGA-MX-A5UJ-01A-11R-A31P-31	24.861
TCGA-MX-A663-01A-11R-A31P-31	31.757
TCGA-MX-A666-01A-11R-A31P-31	53.787
TCGA-R5-A7O7-01A-11R-A33Y-31	37.065
TCGA-R5-A7ZE-01B-11R-A354-31	45.386
TCGA-R5-A7ZF-01A-11R-A354-31	39.298
TCGA-R5-A7ZI-01A-11R-A354-31	28.882
TCGA-R5-A7ZR-01A-11R-A354-31	50.882
TCGA-R5-A805-01A-11R-A36D-31	30.123
TCGA-RD-A7BS-01A-11R-A32D-31	34.731
TCGA-RD-A7BT-01A-11R-A33Y-31	44.078
TCGA-RD-A7BW-01A-11R-A32D-31	10.228
TCGA-RD-A7C1-01A-11R-A32D-31	52.179
TCGA-RD-A8MV-01A-11R-A36D-31	37.194
TCGA-RD-A8MW-01A-11R-A36D-31	47.174
TCGA-RD-A8N1-01A-12R-A36D-31	42.684
TCGA-RD-A8N5-01A-12R-A36D-31	37.615
TCGA-RD-A8N6-01A-11R-A36D-31	51.292
TCGA-RD-A8N9-01A-12R-A39E-31	43.861
TCGA-RD-A8NB-01A-12R-A39E-31	24.961
TCGA-SW-A7EA-01A-12R-A354-31	22.386
TCGA-SW-A7EB-01A-11R-A354-31	33.179
TCGA-VQ-A8DT-01A-11R-A36D-31	30.214
TCGA-VQ-A8DU-01A-11R-A36D-31	38.553
TCGA-VQ-A8DV-01A-12R-A36D-31	35.373
TCGA-VQ-A8DZ-01A-11R-A36D-31	55.122
TCGA-VQ-A8E0-01A-11R-A414-31	37.957
TCGA-VQ-A8E2-01A-11R-A36D-31	53.507
TCGA-VQ-A8E3-01A-11R-A39E-31	33.33
TCGA-VQ-A8E7-01B-11R-A414-31	31.418
TCGA-VQ-A8P2-01A-11R-A36D-31	26.304
TCGA-VQ-A8P3-01A-11R-A36D-31	25.102
TCGA-VQ-A8P5-01A-11R-A39E-31	49.977
TCGA-VQ-A8P8-01A-11R-A39E-31	32.592
TCGA-VQ-A8PB-01A-11R-A39E-31	25.191
TCGA-VQ-A8PC-01A-11R-A39E-31	29.996
TCGA-VQ-A8PD-01A-11R-A414-31	21.15
TCGA-VQ-A8PE-01A-11R-A414-31	51.891
TCGA-VQ-A8PF-01A-11R-A414-31	31.163
TCGA-VQ-A8PH-01A-12R-A414-31	53.854
TCGA-VQ-A8PJ-01A-11R-A414-31	42.746
TCGA-VQ-A8PK-01A-12R-A414-31	37.136
TCGA-VQ-A8PM-01A-21R-A414-31	29.515
TCGA-VQ-A8PO-01A-11R-A414-31	35.741
TCGA-VQ-A8PP-01A-21R-A414-31	28.692
TCGA-VQ-A8PU-01A-12R-A414-31	53.459
TCGA-VQ-A8PX-01A-12R-A414-31	46.03
TCGA-VQ-A91A-01A-11R-A414-31	45.466
TCGA-VQ-A91D-01A-11R-A414-31	25.479
TCGA-VQ-A91E-01A-31R-A414-31	33.606
TCGA-VQ-A91K-01A-11R-A414-31	22.314
TCGA-VQ-A91N-01A-11R-A414-31	58.136
TCGA-VQ-A91Q-01A-12R-A414-31	29.791
TCGA-VQ-A91S-01A-11R-A414-31	41.477
TCGA-VQ-A91U-01A-11R-A414-31	53.892
TCGA-VQ-A91V-01A-11R-A414-31	30.201
TCGA-VQ-A91X-01A-12R-A414-31	52.561
TCGA-VQ-A91Y-01A-11R-A414-31	33.561
TCGA-VQ-A91Z-01A-11R-A414-31	37.065
TCGA-VQ-A922-01A-11R-A414-31	51.979
TCGA-VQ-A923-01A-11R-A414-31	52.393
TCGA-VQ-A924-01A-11R-A414-31	24.044
TCGA-VQ-A925-01A-11R-A414-31	49.42
TCGA-VQ-A927-01A-12R-A414-31	15.594
TCGA-VQ-A928-01A-11R-A414-31	47.512
TCGA-VQ-A92D-01A-11R-A414-31	27.561
TCGA-VQ-A94O-01A-11R-A414-31	38.99
TCGA-VQ-A94P-01A-13R-A414-31	28.214
TCGA-VQ-A94R-01A-11R-A414-31	43.519
TCGA-VQ-A94T-01A-11R-A414-31	49.956
TCGA-VQ-A94U-01A-12R-A414-31	32.255
TCGA-VQ-AA64-01A-11R-A414-31	33.912
TCGA-VQ-AA68-01A-11R-A414-31	44.978
TCGA-VQ-AA69-01A-11R-A414-31	18.869
TCGA-VQ-AA6A-01A-11R-A414-31	60.781
TCGA-VQ-AA6D-01A-11R-A414-31	63.219
TCGA-VQ-AA6F-01A-31R-A414-31	37.616
TCGA-VQ-AA6G-01A-11R-A414-31	26.164
TCGA-VQ-AA6J-01A-11R-A414-31	34.444
TCGA-VQ-AA6K-01A-11R-A414-31	42.558
TCGA-ZA-A8F6-01A-23R-A36D-31	28.183
