# Supplementary material for: Association of the TGFβ gene family with microenvironmental features of gastric cancer and prediction of response to immunotherapy
Source: Front Oncol. 2022 Sep 2;12:920599. doi: 10.3389/fonc.2022.920599 (PMC9478444; doi:10.3389/fonc.2022.920599)
Supplement: Supplementary file 1 [file DataSheet_1.zip › 6.TMB_MATH (TCGA_STAD)/TMB.csv]

id	log2(TMB+1)	TMB
TCGA-3M-AB46	2.203283598	3.605263158
TCGA-3M-AB47	1.717856771	2.289473684
TCGA-B7-5818	3.174137253	8.026315789
TCGA-B7-A5TI	3.831557271	13.23684211
TCGA-B7-A5TJ	2.291231298	3.894736842
TCGA-B7-A5TK	0.881355503	0.842105263
TCGA-B7-A5TN	1.381429107	1.605263158
TCGA-BR-4187	0.452512205	0.368421053
TCGA-BR-4191	2.410283969	4.315789474
TCGA-BR-4201	5.059273296	32.34210526
TCGA-BR-4253	1.479992941	1.789473684
TCGA-BR-4256	4.48169323	21.34210526
TCGA-BR-4257	4.652939295	24.15789474
TCGA-BR-4267	1.493539473	1.815789474
TCGA-BR-4279	0.901819606	0.868421053
TCGA-BR-4280	4.135776779	16.57894737
TCGA-BR-4294	0.72935241	0.657894737
TCGA-BR-4357	2.403124178	4.289473684
TCGA-BR-4361	5.592063557	47.23684211
TCGA-BR-4363	3.842184906	13.34210526
TCGA-BR-4366	1.818161677	2.526315789
TCGA-BR-4368	4.815467568	27.15789474
TCGA-BR-4369	2.046693235	3.131578947
TCGA-BR-4370	4.603821528	23.31578947
TCGA-BR-4371	2.055853235	3.157894737
TCGA-BR-6452	6.14974712	70
TCGA-BR-6453	1.931981577	2.815789474
TCGA-BR-6454	1.818161677	2.526315789
TCGA-BR-6455	1.438573014	1.710526316
TCGA-BR-6456	0.860596944	0.815789474
TCGA-BR-6457	1.291231298	1.447368421
TCGA-BR-6458	2.688710426	5.447368421
TCGA-BR-6563	0.682809824	0.605263158
TCGA-BR-6564	0.452512205	0.368421053
TCGA-BR-6565	1.572251449	1.973684211
TCGA-BR-6566	4.107423583	16.23684211
TCGA-BR-6705	0.860596944	0.815789474
TCGA-BR-6707	1.211504105	1.315789474
TCGA-BR-6709	0.682809824	0.605263158
TCGA-BR-6801	0.860596944	0.815789474
TCGA-BR-6802	3.131450854	7.763157895
TCGA-BR-6803	0.275634443	0.210526316
TCGA-BR-6852	4.46974891	21.15789474
TCGA-BR-7196	0.921997488	0.894736842
TCGA-BR-7197	2.219678037	3.657894737
TCGA-BR-7704	3.051280505	7.289473684
TCGA-BR-7707	4.51196067	21.81578947
TCGA-BR-7715	1.796466606	2.473684211
TCGA-BR-7716	1.717856771	2.289473684
TCGA-BR-7717	1.828888084	2.552631579
TCGA-BR-7722	0.818161677	0.763157895
TCGA-BR-7723	2.018859027	3.052631579
TCGA-BR-7851	4.968818345	30.31578947
TCGA-BR-7901	1.438573014	1.710526316
TCGA-BR-7957	0.752072486	0.684210526
TCGA-BR-7958	2.100800641	3.289473684
TCGA-BR-7959	1.493539473	1.815789474
TCGA-BR-8058	0.72935241	0.657894737
TCGA-BR-8059	3.911943823	14.05263158
TCGA-BR-8060	2.337034987	4.052631579
TCGA-BR-8077	1.572251449	1.973684211
TCGA-BR-8080	1.479992941	1.789473684
TCGA-BR-8081	4.265800083	18.23684211
TCGA-BR-8284	2.314314911	3.973684211
TCGA-BR-8286	1.807354922	2.5
TCGA-BR-8289	2.403124178	4.289473684
TCGA-BR-8291	0.559427409	0.473684211
TCGA-BR-8295	1.091922489	1.131578947
TCGA-BR-8296	0.921997488	0.894736842
TCGA-BR-8297	1.381429107	1.605263158
TCGA-BR-8361	5.183570091	35.34210526
TCGA-BR-8364	0.275634443	0.210526316
TCGA-BR-8365	0.452512205	0.368421053
TCGA-BR-8366	2.009460329	3.026315789
TCGA-BR-8367	1.055853234	1.078947368
TCGA-BR-8368	4.526859546	22.05263158
TCGA-BR-8369	1.931981577	2.815789474
TCGA-BR-8371	0.109624491	0.078947368
TCGA-BR-8372	4.842184906	27.68421053
TCGA-BR-8373	1.351985329	1.552631579
TCGA-BR-8380	0.881355503	0.842105263
TCGA-BR-8381	1.291231298	1.447368421
TCGA-BR-8382	4.316221976	18.92105263
TCGA-BR-8384	0.243925583	0.184210526
TCGA-BR-8483	1.796466606	2.473684211
TCGA-BR-8484	0.941897046	0.921052632
TCGA-BR-8485	2.796466606	5.947368421
TCGA-BR-8486	1.055853234	1.078947368
TCGA-BR-8487	6.02645064	64.18421053
TCGA-BR-8588	1.520256812	1.868421053
TCGA-BR-8589	4.390508401	19.97368421
TCGA-BR-8590	1.259867127	1.394736842
TCGA-BR-8591	5.07962513	32.81578947
TCGA-BR-8592	0.395928677	0.315789474
TCGA-BR-8676	1.438573014	1.710526316
TCGA-BR-8677	0.839535328	0.789473684
TCGA-BR-8678	1.740757173	2.342105263
TCGA-BR-8679	1.941897045	2.842105263
TCGA-BR-8680	7.073155004	133.6578947
TCGA-BR-8682	1.211504105	1.315789474
TCGA-BR-8683	1.941897045	2.842105263
TCGA-BR-8686	1.178337241	1.263157895
TCGA-BR-8687	2.018859027	3.052631579
TCGA-BR-8690	1.796466606	2.473684211
TCGA-BR-A44U	1.424497828	1.684210526
TCGA-BR-A4CR	1.161463423	1.236842105
TCGA-BR-A4CS	1.961525852	2.894736842
TCGA-BR-A4IV	0.109624491	0.078947368
TCGA-BR-A4J4	1.438573014	1.710526316
TCGA-BR-A4J5	0.980891177	0.973684211
TCGA-BR-A4J6	0.752072486	0.684210526
TCGA-BR-A4J7	0.395928677	0.315789474
TCGA-BR-A4J8	1.161463423	1.236842105
TCGA-BR-A4J9	0.559427409	0.473684211
TCGA-BR-A4PF	1.752072487	2.368421053
TCGA-BR-A4QL	5.417408404	41.73684211
TCGA-CD-5798	0.941897046	0.921052632
TCGA-CD-5799	0.706268797	0.631578947
TCGA-CD-5800	1.717856771	2.289473684
TCGA-CD-5801	2.658963082	5.315789474
TCGA-CD-5803	0.610053481	0.526315789
TCGA-CD-5804	1.291231298	1.447368421
TCGA-CD-5813	1.971241007	2.921052632
TCGA-CD-8524	1.990477226	2.973684211
TCGA-CD-8525	1.337034987	1.526315789
TCGA-CD-8526	1.037474705	1.052631579
TCGA-CD-8527	2.520256811	4.736842105
TCGA-CD-8528	1.610053482	2.052631579
TCGA-CD-8529	2.219678037	3.657894737
TCGA-CD-8530	1.109624491	1.157894737
TCGA-CD-8531	2.572251449	4.947368421
TCGA-CD-8532	0.682809824	0.605263158
TCGA-CD-8533	1.694586992	2.236842105
TCGA-CD-8534	1.037474705	1.052631579
TCGA-CD-8535	2.682809824	5.421052632
TCGA-CD-A486	1.597562537	2.026315789
TCGA-CD-A487	2.169925001	3.5
TCGA-CD-A489	1.351985329	1.552631579
TCGA-CD-A48A	2.513623719	4.710526316
TCGA-CD-A48C	2.267772325	3.815789474
TCGA-CD-A4MG	5.657459492	49.47368421
TCGA-CD-A4MH	1.306661339	1.473684211
TCGA-CG-4301	0.980891177	0.973684211
TCGA-CG-4304	1.259867127	1.394736842
TCGA-CG-4305	4.779978483	26.47368421
TCGA-CG-4306	4.685763142	24.73684211
TCGA-CG-4436	1.682809824	2.210526316
TCGA-CG-4437	3.385067684	9.447368421
TCGA-CG-4438	1.931981577	2.815789474
TCGA-CG-4440	1.881355503	2.684210526
TCGA-CG-4441	1.610053482	2.052631579
TCGA-CG-4442	5.046693235	32.05263158
TCGA-CG-4443	1.466318004	1.763157895
TCGA-CG-4444	1.971241007	2.921052632
TCGA-CG-4460	5.461156299	43.05263158
TCGA-CG-4462	0.72935241	0.657894737
TCGA-CG-4465	3.857980995	13.5
TCGA-CG-4466	2.298966947	3.921052632
TCGA-CG-4469	2.961525852	6.789473684
TCGA-CG-4475	1.109624491	1.157894737
TCGA-CG-4476	1.559427409	1.947368421
TCGA-CG-4477	1.961525852	2.894736842
TCGA-CG-5716	0.109624491	0.078947368
TCGA-CG-5717	0.424497828	0.342105263
TCGA-CG-5718	1.424497828	1.684210526
TCGA-CG-5719	0.961525852	0.947368421
TCGA-CG-5720	1.259867127	1.394736842
TCGA-CG-5721	6.459000126	86.97368421
TCGA-CG-5722	1.074000582	1.105263158
TCGA-CG-5723	5.317174565	38.86842105
TCGA-CG-5724	1.670935724	2.184210526
TCGA-CG-5725	1.717856771	2.289473684
TCGA-CG-5726	4.789619441	26.65789474
TCGA-CG-5732	0.682809824	0.605263158
TCGA-CG-5734	0.752072486	0.684210526
TCGA-D7-5577	1.911943823	2.763157895
TCGA-D7-5578	2.381429107	4.210526316
TCGA-D7-6519	1.074000582	1.105263158
TCGA-D7-6520	1.109624491	1.157894737
TCGA-D7-6521	1.127111918	1.184210526
TCGA-D7-6522	0.037474705	0.026315789
TCGA-D7-6524	1.337034987	1.526315789
TCGA-D7-6525	2.046693235	3.131578947
TCGA-D7-6526	2.283453947	3.868421053
TCGA-D7-6527	2.329501314	4.026315789
TCGA-D7-6528	2.746425923	5.710526316
TCGA-D7-6815	1.740757173	2.342105263
TCGA-D7-6818	2.100800641	3.289473684
TCGA-D7-6822	2.700439718	5.5
TCGA-D7-8570	1.546488353	1.921052632
TCGA-D7-8572	2.135776779	3.394736842
TCGA-D7-8573	1.351985329	1.552631579
TCGA-D7-8574	0.109624491	0.078947368
TCGA-D7-8575	1.127111918	1.184210526
TCGA-D7-8576	0.860596944	0.815789474
TCGA-D7-8578	1.037474705	1.052631579
TCGA-D7-8579	1.5334322	1.894736842
TCGA-D7-A4YU	2.493539473	4.631578947
TCGA-D7-A4YX	1.438573014	1.710526316
TCGA-D7-A4Z0	2.763299742	5.789473684
TCGA-D7-A6EV	1.785495488	2.447368421
TCGA-D7-A6EX	1.682809824	2.210526316
TCGA-D7-A6EY	4.779978483	26.47368421
TCGA-D7-A6EZ	2.768880774	5.815789474
TCGA-D7-A6F0	1.72935241	2.315789474
TCGA-D7-A6F2	1.161463423	1.236842105
TCGA-D7-A747	0.980891177	0.973684211
TCGA-D7-A748	0.36678233	0.289473684
TCGA-D7-A74A	2.018859027	3.052631579
TCGA-EQ-8122	1.951744832	2.868421053
TCGA-F1-6177	4.93942456	29.68421053
TCGA-F1-6874	4.390508401	19.97368421
TCGA-F1-6875	1.520256812	1.868421053
TCGA-F1-A448	2.941897045	6.684210526
TCGA-F1-A72C	0.881355503	0.842105263
TCGA-FP-7735	0.796466606	0.736842105
TCGA-FP-7829	2.628589433	5.184210526
TCGA-FP-7916	1.321928095	1.5
TCGA-FP-7998	0.901819606	0.868421053
TCGA-FP-8099	1.740757173	2.342105263
TCGA-FP-8210	0.037474705	0.026315789
TCGA-FP-8211	1.682809824	2.210526316
TCGA-FP-8631	1.559427409	1.947368421
TCGA-FP-A4BF	1.520256812	1.868421053
TCGA-FP-A8CX	1.161463423	1.236842105
TCGA-FP-A9TM	1.796466606	2.473684211
TCGA-HF-7131	1.506959989	1.842105263
TCGA-HF-7132	4.710625202	25.18421053
TCGA-HF-7133	1.381429107	1.605263158
TCGA-HF-7134	2.823534849	6.078947368
TCGA-HF-A5NB	5.039784866	31.89473684
TCGA-HJ-7597	4.076253033	15.86842105
TCGA-HU-8238	2.211504105	3.631578947
TCGA-HU-8244	1.763299742	2.394736842
TCGA-HU-8249	2.037474705	3.105263158
TCGA-HU-8602	5.169925001	35
TCGA-HU-8604	2.203283598	3.605263158
TCGA-HU-8608	1.493539473	1.815789474
TCGA-HU-8610	1	1
TCGA-HU-A4G2	0.881355503	0.842105263
TCGA-HU-A4G3	1.493539473	1.815789474
TCGA-HU-A4G8	5.135776779	34.15789474
TCGA-HU-A4G9	4.227805918	17.73684211
TCGA-HU-A4GC	1.807354922	2.5
TCGA-HU-A4GD	1.337034987	1.526315789
TCGA-HU-A4GF	1.881355503	2.684210526
TCGA-HU-A4GH	3.603821528	11.15789474
TCGA-HU-A4GP	1.961525852	2.894736842
TCGA-HU-A4GQ	5.412068379	41.57894737
TCGA-HU-A4GT	4.923249284	29.34210526
TCGA-HU-A4GU	4.973659608	30.42105263
TCGA-HU-A4GX	4.877485957	28.39473684
TCGA-HU-A4GY	0.559427409	0.473684211
TCGA-HU-A4H0	2.018859027	3.052631579
TCGA-HU-A4H2	2.135776779	3.394736842
TCGA-HU-A4H3	4.42802952	20.52631579
TCGA-HU-A4H4	3.388697107	9.473684211
TCGA-HU-A4H5	2.763299742	5.789473684
TCGA-HU-A4H6	1.195015982	1.289473684
TCGA-HU-A4H8	4.785495488	26.57894737
TCGA-HU-A4HB	0.074000582	0.052631579
TCGA-HU-A4HD	2.178337241	3.526315789
TCGA-IN-7806	1.306661339	1.473684211
TCGA-IN-7808	1.5334322	1.894736842
TCGA-IN-8462	1.7744403	2.421052632
TCGA-IN-8663	2.144389909	3.421052632
TCGA-IN-A6RI	1.438573014	1.710526316
TCGA-IN-A6RJ	1.424497828	1.684210526
TCGA-IN-A6RL	2.906890596	6.5
TCGA-IN-A6RN	1.493539473	1.815789474
TCGA-IN-A6RO	2.735066061	5.657894737
TCGA-IN-A6RR	1.951744832	2.868421053
TCGA-IN-A6RS	1.634715536	2.105263158
TCGA-IN-A7NR	1	1
TCGA-IN-A7NT	1.7744403	2.421052632
TCGA-IN-A7NU	1.424497828	1.684210526
TCGA-IN-AB1V	0.901819606	0.868421053
TCGA-IN-AB1X	1.7744403	2.421052632
TCGA-IP-7968	1.706268797	2.263157895
TCGA-KB-A6F7	1.395928676	1.631578947
TCGA-KB-A93G	0.860596944	0.815789474
TCGA-KB-A93H	2.306661338	3.947368421
TCGA-KB-A93J	2.118394701	3.342105263
TCGA-MX-A5UG	0.243925583	0.184210526
TCGA-MX-A5UJ	4.966391607	30.26315789
TCGA-MX-A663	1.144389909	1.210526316
TCGA-MX-A666	1.395928676	1.631578947
TCGA-R5-A7O7	1.622437206	2.078947368
TCGA-R5-A7ZE	1.658963082	2.157894737
TCGA-R5-A7ZF	0.901819606	0.868421053
TCGA-R5-A7ZI	4.223747701	17.68421053
TCGA-R5-A7ZR	1.306661339	1.473684211
TCGA-R5-A805	1.828888084	2.552631579
TCGA-RD-A7BS	0.796466606	0.736842105
TCGA-RD-A7BT	2.459431619	4.5
TCGA-RD-A7BW	0.5334322	0.447368421
TCGA-RD-A7C1	2.622437206	5.157894737
TCGA-RD-A8MV	1.227805917	1.342105263
TCGA-RD-A8MW	1.055853234	1.078947368
TCGA-RD-A8N1	1.351985329	1.552631579
TCGA-RD-A8N5	0.452512205	0.368421053
TCGA-RD-A8N6	2.018859027	3.052631579
TCGA-RD-A8N9	1.670935724	2.184210526
TCGA-RD-A8NB	3.438573014	9.842105263
TCGA-SW-A7EA	3.852734825	13.44736842
TCGA-SW-A7EB	1.706268797	2.263157895
TCGA-VQ-A8DT	1.921997488	2.789473684
TCGA-VQ-A8DU	2.055853235	3.157894737
TCGA-VQ-A8DV	1.321928095	1.5
TCGA-VQ-A8DZ	1.291231298	1.447368421
TCGA-VQ-A8E0	1.64689025	2.131578947
TCGA-VQ-A8E2	1.610053482	2.052631579
TCGA-VQ-A8E3	4.067222048	15.76315789
TCGA-VQ-A8E7	1.559427409	1.947368421
TCGA-VQ-A8P2	7.187742748	144.7894737
TCGA-VQ-A8P3	2.823534849	6.078947368
TCGA-VQ-A8P5	2.351985329	4.105263158
TCGA-VQ-A8P8	1.018859027	1.026315789
TCGA-VQ-A8PB	4.23991252	17.89473684
TCGA-VQ-A8PC	1.64689025	2.131578947
TCGA-VQ-A8PD	0.796466606	0.736842105
TCGA-VQ-A8PE	1.740757173	2.342105263
TCGA-VQ-A8PF	1.055853234	1.078947368
TCGA-VQ-A8PH	2.329501314	4.026315789
TCGA-VQ-A8PJ	2	3
TCGA-VQ-A8PK	1.438573014	1.710526316
TCGA-VQ-A8PM	0.860596944	0.815789474
TCGA-VQ-A8PO	4.197087332	17.34210526
TCGA-VQ-A8PP	5.037474705	31.84210526
TCGA-VQ-A8PU	1.740757173	2.342105263
TCGA-VQ-A8PX	3.628589433	11.36842105
TCGA-VQ-A91A	1.796466606	2.473684211
TCGA-VQ-A91D	5.733639769	52.21052632
TCGA-VQ-A91E	4.016515087	15.18421053
TCGA-VQ-A91K	4.941897046	29.73684211
TCGA-VQ-A91N	1.610053482	2.052631579
TCGA-VQ-A91Q	1.572251449	1.973684211
TCGA-VQ-A91S	2.546488353	4.842105263
TCGA-VQ-A91U	1.921997488	2.789473684
TCGA-VQ-A91V	2.64689025	5.263157895
TCGA-VQ-A91X	2.417408404	4.342105263
TCGA-VQ-A91Y	0.941897046	0.921052632
TCGA-VQ-A91Z	1.990477226	2.973684211
TCGA-VQ-A922	1.634715536	2.105263158
TCGA-VQ-A923	1.438573014	1.710526316
TCGA-VQ-A924	4.984493414	30.65789474
TCGA-VQ-A925	1.740757173	2.342105263
TCGA-VQ-A927	0.211504105	0.157894737
TCGA-VQ-A928	1.178337241	1.263157895
TCGA-VQ-A92D	1.7744403	2.421052632
TCGA-VQ-A94O	1.018859027	1.026315789
TCGA-VQ-A94P	0.506959989	0.421052632
TCGA-VQ-A94R	2.801921036	5.973684211
TCGA-VQ-A94T	1.321928095	1.5
TCGA-VQ-A94U	2.082989365	3.236842105
TCGA-VQ-AA64	2.717856771	5.578947368
TCGA-VQ-AA68	2.251918374	3.763157895
TCGA-VQ-AA69	1.259867127	1.394736842
TCGA-VQ-AA6A	1.493539473	1.815789474
TCGA-VQ-AA6D	3.812768418	13.05263158
TCGA-VQ-AA6F	0.682809824	0.605263158
TCGA-VQ-AA6G	1.860596943	2.631578947
TCGA-VQ-AA6J	1.658963082	2.157894737
TCGA-VQ-AA6K	1.275634443	1.421052632
TCGA-ZA-A8F6	1.055853234	1.078947368
TCGA-ZQ-A9CR	1.452512205	1.736842105
