# Supplementary material for: Association of the TGFβ gene family with microenvironmental features of gastric cancer and prediction of response to immunotherapy
Source: Front Oncol. 2022 Sep 2;12:920599. doi: 10.3389/fonc.2022.920599 (PMC9478444; doi:10.3389/fonc.2022.920599)
Supplement: Supplementary file 1 [file DataSheet_1.zip › R code/Copy number variation (CNV) analysis.txt]

### CNV
library(BSgenome.Hsapiens.UCSC.hg38)

# Create a chromosomes reference objects function
chrom_extract <- function(BSgenome.hg  = NULL) {
  if (is.null(BSgenome.hg )) stop("NULL object !", call. = FALSE)
  obj <- list(species = GenomeInfoDb::organism(BSgenome.hg), genomebuild = BSgenome::providerVersion(BSgenome.hg))
  df <- data.frame(chrom = BSgenome::seqnames(BSgenome.hg), chrN = seq_along(BSgenome::seqnames(BSgenome.hg)), chr.length = GenomeInfoDb::seqlengths(BSgenome.hg), stringsAsFactors = FALSE)
  df <- df[1:24,]
  df$chr.length.sum <- cumsum(as.numeric(df$chr.length))
  df$chr.length.cumsum <- c(0, df$chr.length.sum[-nrow(df)])
  df$middle.chr <- round(diff(c(0, df$chr.length.sum)) /2)
  df$middle.chr.genome <- df$middle.chr + df$chr.length.cumsum
  obj$chromosomes <- df
  obj$chrom2chr <- sapply(obj$chromosomes$chrom, function(k) { obj$chromosomes$chrN[obj$chromosomes$chrom == k]}, simplify = FALSE)
  obj$chr2chrom <- sapply(obj$chromosomes$chrN, function(k) { obj$chromosomes$chrom[obj$chromosomes$chrN == k]}, simplify = FALSE)
  names(obj$chr2chrom) <- obj$chromosomes$chrN
  obj$genome.length <- sum(as.numeric(obj$chromosomes$chr.length), na.rm = TRUE)
  return(obj)
}
# Extract a chromosomes reference loci
BSgenome.hg = "BSgenome.Hsapiens.UCSC.hg38"
BSgenome.hg 
BSg.obj <- getExportedValue(BSgenome.hg, BSgenome.hg)
genome.version <- BSgenome::providerVersion(BSg.obj)
chrom <- chrom_extract(BSg.obj)

### High and low TGFB score groupings---percentage/frequence
cli_L=data.table::fread(file = "cli_L.csv")
cli_H=data.table::fread(file = "cli_H.csv")
### L 
pdf("L_TGFB  group.frequence.pdf",10,4)
scores <- read.table("L-TGFB group.txt", sep="\t",header=T,stringsAsFactors = F)
# Important step for accurate length to match back to continual chrom loci
scores[scores$Chromosome==23,"Chromosome"]="X"
scores[scores$Chromosome==24,"Chromosome"]="Y"
chrID <- unname(unlist(chrom$chrom2chr[as.character(paste0("chr",scores$Chromosome))]))
scores$Start.geno <- scores$Start + chrom$chromosomes$chr.length.cumsum[chrID]
scores$End.geno <- scores$End + chrom$chromosomes$chr.length.cumsum[chrID]

# Prepare input data for ploting
scores.amp <- scores[scores$Type=="Amp",]
scores.amp$frequency <- scores.amp$frequency * 100
scores.del <- scores[scores$Type=="Del",]
scores.del$frequency <- scores.del$frequency * -100
scores <- rbind.data.frame(scores.amp,scores.del)

ylim <- c(min(scores$frequency)-0.1,max(scores$frequency)+0.1)
title=paste0("L-TGFB grouping copy number gistic score, n=",length(cli_L$id))

plot(scores.amp$Start.geno, scores.amp$frequency,
     pch = ".", type='h',cex = 2, xaxs = "i", yaxs = "i", xlim = c(0,chrom$genome.length), ylim = ylim,
     main = title, cex.main = 2, ylab = "Frequency", xlab = NA,
     cex.lab = 2, col = adjustcolor("darkred", alpha.f = .8), xaxt = "n", lwd = 2, las=1) # las=1 rotating axis labels in R
lines(scores.del$Start.geno, scores.del$frequency, type='h', lwd = 2, col = adjustcolor("midnightblue", alpha.f = .8))
ink <- chrom$chromosomes$chrN %in% chrID
yrange = abs(diff(ylim))
m.pos <- c(ylim[1]+10,ylim[2]-10)
m.mod <- -(chrom$chromosomes$chrN[ink] %% 2) +2
try(text(x = chrom$chromosomes$middle.chr.geno[ink], y = m.pos[m.mod], labels = chrom$chromosomes$chrom[ink], cex = 1))
abline(h = 0.0, col = 1, lwd = 1, lty = 3)
abline(v = c(0,chrom$chromosomes$chr.length.sum), col = 1, lty = 3, lwd = 1)

col1 <- adjustcolor("darkred", alpha.f = .8)
col2 <- adjustcolor("midnightblue", alpha.f = .8)
legend("topleft", c("gain","loss"), cex=0.6, bty="n", fill=c(col1,col2))
dev.off()

### H 
pdf("H_TGFB group.frequence.pdf",10,4)
scores <- read.table("H-TGFB group.txt", sep="\t",header=T,stringsAsFactors = F)
scores[scores$Chromosome==23,"Chromosome"]="X"
scores[scores$Chromosome==24,"Chromosome"]="Y"
chrID <- unname(unlist(chrom$chrom2chr[as.character(paste0("chr",scores$Chromosome))]))
scores$Start.geno <- scores$Start + chrom$chromosomes$chr.length.cumsum[chrID]
scores$End.geno <- scores$End + chrom$chromosomes$chr.length.cumsum[chrID]

# Prepare input data for ploting
scores.amp <- scores[scores$Type=="Amp",]
scores.amp$frequency <- scores.amp$frequency * 100
scores.del <- scores[scores$Type=="Del",]
scores.del$frequency <- scores.del$frequency * -100
scores <- rbind.data.frame(scores.amp,scores.del)

ylim <- c(min(scores$frequency)-0.1,max(scores$frequency)+0.1)
title=paste0("H-TGFB grouping copy number gistic score, n=",length(cli_H$id))

plot(scores.amp$Start.geno, scores.amp$frequency,
     pch = ".", type='h',cex = 2, xaxs = "i", yaxs = "i", xlim = c(0,chrom$genome.length), ylim = ylim,
     main = title, cex.main = 2, ylab = "Frequency", xlab = NA,
     cex.lab = 2, col = adjustcolor("darkred", alpha.f = .8), xaxt = "n", lwd = 2, las=1) # las=1 rotating axis labels in R
lines(scores.del$Start.geno, scores.del$frequency, type='h', lwd = 2, col = adjustcolor("midnightblue", alpha.f = .8))
ink <- chrom$chromosomes$chrN %in% chrID
yrange = abs(diff(ylim))
m.pos <- c(ylim[1]+10,ylim[2]-10)
m.mod <- -(chrom$chromosomes$chrN[ink] %% 2) +2
try(text(x = chrom$chromosomes$middle.chr.geno[ink], y = m.pos[m.mod], labels = chrom$chromosomes$chrom[ink], cex = 1))
abline(h = 0.0, col = 1, lwd = 1, lty = 3)
abline(v = c(0,chrom$chromosomes$chr.length.sum), col = 1, lty = 3, lwd = 1)

col1 <- adjustcolor("darkred", alpha.f = .8)
col2 <- adjustcolor("midnightblue", alpha.f = .8)

legend("topleft", c("gain","loss"), cex=0.6, bty="n", fill=c(col1,col2))
dev.off()
