# Supplementary material for: Association of the TGFβ gene family with microenvironmental features of gastric cancer and prediction of response to immunotherapy
Source: Front Oncol. 2022 Sep 2;12:920599. doi: 10.3389/fonc.2022.920599 (PMC9478444; doi:10.3389/fonc.2022.920599)
Supplement: Supplementary file 1 [file DataSheet_1.zip › R code/Drug sensitivity prediction (IC50).txt]

library(pRRophetic)
library(ggplot2)
library(cowplot)

load(file = "STAD_TPM.Rdata")
ann=data.table::fread(file = "TGFB_group.csv",header = T)

library(tibble)
ann<-ann %>%
  column_to_rownames("V1")
index<-rownames(ann)
dat<-dat[,index]

#drug
GCP.drug <- read.table("drug.txt") 
GCP.drug <- GCP.drug$V1

jco <- c("#EABF00", "#2874C5", "red")

###Drug sensitivity prediction
GCPinfo <- GCP.IC50 <- GCP.expr <- cvOut <- predictedPtype <- predictedBoxdat <- list()
plotp <- list()

for (drug in GCP.drug) {
  set.seed(1248103) 
  cat(drug," starts!\n") 
  
  predictedPtype[[drug]] <- pRRopheticPredict(testMatrix = as.matrix(dat[,rownames(ann)]),
                                              drug = drug,
                                              tissueType = "allSolidTumors",
                                              selection = 1) 
  
  if(!all(names(predictedPtype[[drug]])==rownames(ann))) {stop("Name mismatched!\n")}
  
  predictedBoxdat[[drug]] <- data.frame("est.ic50"=predictedPtype[[drug]],
                                        "ImmClust"=ifelse(ann$ImmClust == "Low","Low","High"), 
                                        row.names = names(predictedPtype[[drug]])) 
  predictedBoxdat[[drug]]$ImmClust <- factor(predictedBoxdat[[drug]]$ImmClust,levels = c("Low","High"),ordered = T) 
  
  p <- ggplot(data = predictedBoxdat[[drug]], aes(x=ImmClust, y=est.ic50))
  p <- p + geom_boxplot(aes(fill = ImmClust)) + 
    scale_fill_manual(values = jco[1:length(unique(ann$ImmClust))]) + 
    theme(legend.position="none") + 
    theme(axis.text.x = element_text(angle = 45, hjust = 1,size = 12),plot.title = element_text(size = 12, hjust = 0.5)) + 
    xlab("") + ylab("Estimated IC50") + 
    ggtitle(drug) 
  
  plotp[[drug]] <- p 
  cat(drug," has been finished!\n") 
}

p2 <- plot_grid(plotlist=plotp, ncol=6)
ggsave("boxplot of predicted IC50_multiple.pdf", width = 10, height = 5)

## Test for differences between groups
p <- vector()
for (drug in GCP.drug) {
  tmp <- wilcox.test(as.numeric(predictedBoxdat[[drug]][which(predictedBoxdat[[drug]]$ImmClust %in% "Low"),"est.ic50"]),
                     as.numeric(predictedBoxdat[[drug]][which(predictedBoxdat[[drug]]$ImmClust %in% "High"),"est.ic50"]),alternative = "less")$p.value
  p <- append(p,tmp) 
}
names(p) <- GCP.drug
print(p)
