# Supplementary material for: Association of the TGFβ gene family with microenvironmental features of gastric cancer and prediction of response to immunotherapy
Source: Front Oncol. 2022 Sep 2;12:920599. doi: 10.3389/fonc.2022.920599 (PMC9478444; doi:10.3389/fonc.2022.920599)
Supplement: Supplementary file 1 [file DataSheet_1.zip › R code/GSVA analysis.txt]

### GSVA
library(clusterProfiler)
library(GSVA)
library(GSEABase)
load("STAD_TPM.Rdata")

kegggmt <- read.gmt("c2.cp.kegg.v7.1.symbols.gmt")
colnames(kegggmt)
kegg_list = split(kegggmt$gene, kegggmt$ont)
kegg <- gsva(expr=as.matrix(exprSet), kegg_list, kcdf="Gaussian",method = "gsva",parallel.sz=1)
