# Supplementary material for: Association of the TGFβ gene family with microenvironmental features of gastric cancer and prediction of response to immunotherapy
Source: Front Oncol. 2022 Sep 2;12:920599. doi: 10.3389/fonc.2022.920599 (PMC9478444; doi:10.3389/fonc.2022.920599)
Supplement: Supplementary file 1 [file DataSheet_1.zip › R code/pearson correlation analysis.txt]

###   pearson correlation analysis
library(ggpubr)
b=data.table::fread(file = "EMT.csv")

ggplot(data=b, aes(x= TGFB1, y= EMT))+
  geom_point(color="black")+stat_smooth(method="lm",method.args = list(family = "binomial"))+
  stat_cor(data=b, method = "pearson",label.x = 0.20,label.y = 0.2)+theme_bw() + 
  theme(panel.border = element_blank(), panel.grid.major = element_blank(),
        panel.grid.minor = element_blank(),axis.line = element_line(colour = "black"),
        axis.title.x = element_text(size = 13.5, "bold.italic",family = "myFont", color = "red",vjust = 0.5, hjust = 0.5, angle = 0),
        axis.title.y = element_text(size = 13.5, "bold",family = "myFont", color = "red", vjust = 0.5, hjust = 0.5, angle = 90))+
        theme(axis.line = element_line(size=1, colour = "black"))
