# Supplementary material for: Association of the TGFβ gene family with microenvironmental features of gastric cancer and prediction of response to immunotherapy
Source: Front Oncol. 2022 Sep 2;12:920599. doi: 10.3389/fonc.2022.920599 (PMC9478444; doi:10.3389/fonc.2022.920599)
Supplement: Supplementary file 1 [file DataSheet_1.zip › R code/ssGSEA algorithm.txt]

### ssGSEA algorithm
library(GSVA)
cellMarker <- data.table::fread("index.csv",data.table = F)
colnames(cellMarker)[2] <- "celltype"

cellMarker <- lapply(split(cellMarker,cellMarker$celltype), function(x){
  dd = x$Metagene
  unique(dd)
})

### 
load(file = "STAD_TPM.Rdata")
expr <- as.matrix(STAD_TPM)

gsva_data <- gsva(expr,cellMarker, method = "ssgsea")
EMT.score<-as.data.frame(t(gsva_data))
